# Supplementary material for: MiR-146a rs2910164 (G/C) polymorphism is associated with the development and prognosis of acute coronary syndromes: an observational study including case control and validation cohort
Source: J Transl Med. 2023 May 15;21:325. doi: 10.1186/s12967-023-04140-4 (PMC10186648; doi:10.1186/s12967-023-04140-4)
Supplement: Supplementary file 2 — Additional file 2. Excel1_Different miRNA. [file 12967_2023_4140_MOESM2_ESM.xlsx]

## Sheet: Sheet1
ID	miRNA_ID	logFC	AveExpr	t	P.Value	adj.P.Val	B	GSM1574370	GSM1574372	GSM1574376	GSM1574378	GSM1574380	GSM1574382	GSM1574384	GSM1574388	GSM1574390	GSM1574392	GSM1574394	GSM1574350	GSM1574352	GSM1574354	GSM1574356	GSM1574362	GSM1574364	GSM1574366	GSM1574368
ILMN_3168170	hsa-miR-155	0.803283	13.0942	2.10677	0.0491601	0.945259	-4.06026	13.9563	13.9984	12.9716	13.7052	12.1718	13.675	13.5454	14.1492	12.3732	14.0515	13.1589	12.9381	13.0727	13.6415	13.675	11.0916	12.7649	12.8772	10.9721
ILMN_3167325	hsa-miR-34b*	0.744308	9.00015	2.1819	0.0423585	0.945259	-4.01244	8.46527	9.28777	8.41407	10.66	10.4928	10.3576	10.3022	8.49878	8.40823	9.14966	8.41268	8.45884	8.52833	8.8732	9.18817	8.33796	8.47263	8.35943	8.33528
ILMN_3168165	hsa-miR-342-3p	0.728944	13.2316	2.46335	0.0238643	0.945259	-3.82919	13.7684	13.9823	12.9065	13.7182	13.2353	13.8129	13.7855	13.4737	13.3375	13.831	13.0727	13.3518	12.9065	13.3104	13.8469	11.3433	13.0114	13.3104	11.3961
ILMN_3168118	hsa-miR-1228*	0.645047	11.9372	2.13736	0.0462792	0.945259	-4.04086	11.6312	11.9724	11.483	12.2359	12.2065	12.2848	12.6209	11.8666	12.5934	12.6209	12.7819	12.2359	12.4278	12.0584	11.9979	10.4928	11.3519	12.0329	9.91275
ILMN_3168404	hsa-miR-337:9.1	0.617413	8.80462	2.17495	0.0429498	0.945259	-4.01689	8.48733	8.74868	8.42918	10.5831	8.8048	8.35943	8.56184	9.83925	8.33917	9.24827	10.3093	8.53262	8.37272	8.49878	8.35463	8.44663	8.31106	8.46898	8.59194
ILMN_3167759	hsa-miR-614	0.579382	10.6547	2.40661	0.0268405	0.945259	-3.86654	10.43	9.87163	10.7633	10.4443	11.2496	11.377	11.107	11.2177	10.9135	11.5541	10.9567	10.7363	9.51839	9.7944	9.66338	10.3525	10.7194	10.7108	11.0588
ILMN_3168483	hsa-miR-146a	0.563908	13.8081	1.9853	0.0222743	0.945259	-4.13625	14.2823	14.3378	14.0835	14.2282	14.1181	14.0835	14.1	14.3096	13.4302	14.0165	13.5116	13.5869	13.7332	14.1	14.3096	13.2527	13.7997	13.7052	11.3661
ILMN_3167979	hsa-miR-539	0.501765	11.2922	2.35439	0.0298837	0.945259	-3.90077	10.8793	11.123	11.8666	11.7725	11.2589	12.0329	11.5139	11.377	11.4625	11.6979	11.5541	11.5221	9.9839	11.7507	10.8726	10.3914	11.2936	11.4525	10.7471
ILMN_3167028	hsa-miR-641	0.46376	10.6369	2.24553	0.037284	0.945259	-3.97152	10.3307	9.92268	10.8578	10.6512	10.7946	11.13	11.0588	10.7471	11.3594	11.1553	11.146	10.98	9.87793	9.83925	9.85438	10.1442	10.8657	10.9205	10.4651
ILMN_3168017		0.45122	10.6278	2.20407	0.0405226	0.945259	-3.99822	10.261	10.7946	10.66	11.5322	10.436	10.573	11.377	11.1151	10.261	11.4128	10.573	10.6141	10.5339	10.4725	10.9135	9.48603	10.4651	10.377	10.0704
ILMN_3168568	hsa-miR-34c-3p	0.445051	9.18291	2.62592	0.0169628	0.945259	-3.72142	9.81724	9.60053	9.17488	9.11135	9.82189	8.90097	9.05712	8.92842	10.3387	9.19534	9.12691	9.02871	8.8048	8.58587	8.8048	8.98347	9.14302	9.01678	9.03457
ILMN_3168735	hsa-miR-374a*	0.434948	10.8522	2.51744	0.0213175	0.945259	-3.79344	10.8086	10.8942	10.7108	10.2762	11.1723	11.3342	11.146	10.8866	10.8086	11.5894	11.7618	11.0335	10.2964	10.5908	10.5075	10.0867	10.849	10.7029	10.7363
ILMN_3168048	hsa-miR-596	0.311153	9.67004	2.24051	0.0376634	0.945259	-3.97476	9.35383	9.80044	9.31064	9.50562	9.72903	10.0321	9.87793	10.1759	9.91739	10.3576	9.75119	9.83455	9.2304	9.65885	9.6986	9.08936	9.64911	9.3969	9.36144
ILMN_3167591	hsa-miR-554	-0.313035	9.65761	-2.1281	0.0471339	0.945259	-4.04673	9.93512	9.72903	9.32059	9.34267	9.84906	9.3885	9.44639	9.30691	9.65426	9.27408	9.53726	9.38096	9.6986	9.9573	10.006	10.398	9.61447	10.3525	9.30296
ILMN_3168268		-0.363308	8.55095	-2.57641	0.0188341	0.945259	-3.75433	8.47502	8.27717	8.42345	8.3619	8.33528	8.44978	8.37671	8.45088	8.39099	8.33662	8.5	8.38832	8.39375	9.19862	8.44978	9.33922	8.41407	9.42292	8.48364
ILMN_3168214		-0.556168	9.65906	-2.44932	0.0245697	0.945259	-3.83844	10.21	9.81724	9.27408	9.37351	9.47238	9.3847	9.1784	9.48603	9.28777	9.06559	9.12407	9.11801	11.2282	10.6067	10.1825	9.70375	9.47694	9.69311	9.83925
ILMN_3167824	hsa-miR-668	-0.651555	9.51717	-2.4283	0.0256642	0.945259	-3.85228	10.0321	9.5604	9.20851	9.19534	9.61903	9.07789	9.09237	8.8343	9.10449	8.80018	9.14656	8.98347	9.88897	11.1553	9.81724	11.123	9.36962	9.33141	9.48603
ILMN_3168207		-0.730358	9.54604	-3.61475	0.0019331	0.945259	-3.07194	9.80044	9.55222	9.04847	9.02871	9.13314	9.67245	9.04562	9.07789	9.15285	9.09797	9.01397	10.436	9.9573	10.0587	10.0867	11.0228	9.22657	9.2118	9.75119
ILMN_3168886		-0.842822	8.92352	-2.13102	0.0468632	0.945259	-4.04488	8.32478	9.9573	8.18154	8.18154	8.32841	8.93084	8.31448	9.29896	8.26076	8.22785	8.24866	8.1954	10.247	10.1899	9.61903	9.04287	8.24276	11.4625	8.29232
ILMN_3168253	hsa-miR-512-5p	-0.994778	9.78182	-2.28826	0.0341978	0.945259	-3.94385	8.8343	8.80685	8.7891	9.64911	9.55222	10.3387	9.33922	9.26656	8.94375	8.91459	10.5582	10.9135	9.94054	8.55771	8.53699	11.6113	12.2065	10.6856	10.4099
ILMN_3167057		-1.3459	9.98116	-2.23231	0.03829	0.945259	-3.98005	10.9721	11.6979	8.42195	8.38964	8.54374	9.81724	8.34981	9.02871	8.39867	11.3594	8.58006	9.3847	10.4928	12.1718	11.6979	10.4235	8.34287	11.2936	12.2758
ILMN_3167443	hsa-miR-379	-1.37341	11.1894	-2.29496	0.0337353	0.945259	-3.9395	12.2614	11.7725	8.37147	9.6986	8.51618	8.9979	12.6326	11.3871	9.80617	11.4925	11.7854	11.7725	11.0335	12.9065	11.8666	11.181	12.7819	10.9964	13.3375
ILMN_3168740	hsa-miR-518f	-1.40372	9.13737	-2.48274	0.0229201	0.945259	-3.81639	8.26668	9.27408	9.61447	8.44663	8.40247	8.34162	8.40699	8.29076	8.31448	8.34035	8.31106	8.31106	10.5412	8.27925	8.50143	10.3848	12.9535	8.36779	12.2614
ILMN_3168192	hsa-miR-144	-1.51545	9.31414	-2.43347	0.0253906	0.945259	-3.84888	8.38964	8.34857	9.21897	8.1954	8.35105	8.27102	8.28287	8.34629	8.22457	8.71663	11.0916	8.34522	9.27754	8.30033	8.36779	12.3558	12.0699	10.1386	12.6768
ILMN_3168147	hsa-miR-520h,hsa-miR-520g	-1.58813	9.26888	-3.31587	0.00376978	0.945259	-3.264	8.52959	9.3969	8.37397	8.45662	8.50984	8.40361	8.2971	8.42712	9.54224	8.32478	8.34035	10.9721	10.1759	8.49758	8.5725	8.47986	10.5831	11.4437	12.7819
ILMN_3168831	hsa-miR-589	-2.2269	9.83158	-4.37994	0.000347157	0.397495	-2.61337	9.31422	10.4443	8.39867	8.37543	9.19862	8.43898	8.51132	8.45568	8.52529	9.61903	8.55177	11.9185	8.89129	11.123	10.0445	11.822	11.6221	9.65426	13.891
