# Supplementary material for: MiR-146a rs2910164 (G/C) polymorphism is associated with the development and prognosis of acute coronary syndromes: an observational study including case control and validation cohort
Source: J Transl Med. 2023 May 15;21:325. doi: 10.1186/s12967-023-04140-4 (PMC10186648; doi:10.1186/s12967-023-04140-4)
Supplement: Supplementary file 3 — Additional file 3. Excel2_miR 146a target. [file 12967_2023_4140_MOESM3_ESM.xlsx]

## Sheet: miRDB
Column A: miRNA, The miRNA ID. Column B: Target_Gene, The Target gene name of miRNA. Column C: miRBase_Acc, The miRBase Accession ID of miRNA. Column D: Target_Details, The website link of target. Column E: miRNA_Details, The website link of miRNA. Column F: Target_Score, The target score of miRDB.
miRNA	Target_Gene	miRBase_Acc	Target_Details	miRNA_details	Target_Score
hsa-miR-146a-3p	FOXC1	MIMAT0004608	http://www.mirdb.org/cgi-bin/target_detail.cgi?targetID=604093	http://www.mirdb.org/cgi-bin/mature_mir.cgi?name=hsa-miR-146a-3p	99
hsa-miR-146a-3p	CPLX2	MIMAT0004608	http://www.mirdb.org/cgi-bin/target_detail.cgi?targetID=603861	http://www.mirdb.org/cgi-bin/mature_mir.cgi?name=hsa-miR-146a-3p	99
hsa-miR-146a-3p	STXBP6	MIMAT0004608	http://www.mirdb.org/cgi-bin/target_detail.cgi?targetID=603833	http://www.mirdb.org/cgi-bin/mature_mir.cgi?name=hsa-miR-146a-3p	98
hsa-miR-146a-3p	ZFX	MIMAT0004608	http://www.mirdb.org/cgi-bin/target_detail.cgi?targetID=604208	http://www.mirdb.org/cgi-bin/mature_mir.cgi?name=hsa-miR-146a-3p	98
hsa-miR-146a-3p	RIOK3	MIMAT0004608	http://www.mirdb.org/cgi-bin/target_detail.cgi?targetID=603913	http://www.mirdb.org/cgi-bin/mature_mir.cgi?name=hsa-miR-146a-3p	97
hsa-miR-146a-3p	FAM126B	MIMAT0004608	http://www.mirdb.org/cgi-bin/target_detail.cgi?targetID=603655	http://www.mirdb.org/cgi-bin/mature_mir.cgi?name=hsa-miR-146a-3p	96
hsa-miR-146a-3p	C17orf75	MIMAT0004608	http://www.mirdb.org/cgi-bin/target_detail.cgi?targetID=604280	http://www.mirdb.org/cgi-bin/mature_mir.cgi?name=hsa-miR-146a-3p	96
hsa-miR-146a-3p	TXNIP	MIMAT0004608	http://www.mirdb.org/cgi-bin/target_detail.cgi?targetID=603813	http://www.mirdb.org/cgi-bin/mature_mir.cgi?name=hsa-miR-146a-3p	96
hsa-miR-146a-3p	SORT1	MIMAT0004608	http://www.mirdb.org/cgi-bin/target_detail.cgi?targetID=603742	http://www.mirdb.org/cgi-bin/mature_mir.cgi?name=hsa-miR-146a-3p	95
hsa-miR-146a-3p	IGSF3	MIMAT0004608	http://www.mirdb.org/cgi-bin/target_detail.cgi?targetID=604357	http://www.mirdb.org/cgi-bin/mature_mir.cgi?name=hsa-miR-146a-3p	95
hsa-miR-146a-3p	MARCH6	MIMAT0004608	http://www.mirdb.org/cgi-bin/target_detail.cgi?targetID=603816	http://www.mirdb.org/cgi-bin/mature_mir.cgi?name=hsa-miR-146a-3p	95
hsa-miR-146a-3p	TRIM6-TRIM34	MIMAT0004608	http://www.mirdb.org/cgi-bin/target_detail.cgi?targetID=603938	http://www.mirdb.org/cgi-bin/mature_mir.cgi?name=hsa-miR-146a-3p	95
hsa-miR-146a-3p	TRIM34	MIMAT0004608	http://www.mirdb.org/cgi-bin/target_detail.cgi?targetID=604055	http://www.mirdb.org/cgi-bin/mature_mir.cgi?name=hsa-miR-146a-3p	95
hsa-miR-146a-3p	SNAP23	MIMAT0004608	http://www.mirdb.org/cgi-bin/target_detail.cgi?targetID=603673	http://www.mirdb.org/cgi-bin/mature_mir.cgi?name=hsa-miR-146a-3p	95
hsa-miR-146a-3p	PMEPA1	MIMAT0004608	http://www.mirdb.org/cgi-bin/target_detail.cgi?targetID=603911	http://www.mirdb.org/cgi-bin/mature_mir.cgi?name=hsa-miR-146a-3p	95
hsa-miR-146a-3p	TMEM268	MIMAT0004608	http://www.mirdb.org/cgi-bin/target_detail.cgi?targetID=603546	http://www.mirdb.org/cgi-bin/mature_mir.cgi?name=hsa-miR-146a-3p	94
hsa-miR-146a-3p	USH2A	MIMAT0004608	http://www.mirdb.org/cgi-bin/target_detail.cgi?targetID=603744	http://www.mirdb.org/cgi-bin/mature_mir.cgi?name=hsa-miR-146a-3p	94
hsa-miR-146a-3p	CDKN2AIP	MIMAT0004608	http://www.mirdb.org/cgi-bin/target_detail.cgi?targetID=603917	http://www.mirdb.org/cgi-bin/mature_mir.cgi?name=hsa-miR-146a-3p	94
hsa-miR-146a-3p	NEK7	MIMAT0004608	http://www.mirdb.org/cgi-bin/target_detail.cgi?targetID=603923	http://www.mirdb.org/cgi-bin/mature_mir.cgi?name=hsa-miR-146a-3p	94
hsa-miR-146a-3p	MTX3	MIMAT0004608	http://www.mirdb.org/cgi-bin/target_detail.cgi?targetID=604269	http://www.mirdb.org/cgi-bin/mature_mir.cgi?name=hsa-miR-146a-3p	94
hsa-miR-146a-3p	WDR78	MIMAT0004608	http://www.mirdb.org/cgi-bin/target_detail.cgi?targetID=603685	http://www.mirdb.org/cgi-bin/mature_mir.cgi?name=hsa-miR-146a-3p	94
hsa-miR-146a-3p	VAV3	MIMAT0004608	http://www.mirdb.org/cgi-bin/target_detail.cgi?targetID=603605	http://www.mirdb.org/cgi-bin/mature_mir.cgi?name=hsa-miR-146a-3p	94
hsa-miR-146a-3p	NHLH2	MIMAT0004608	http://www.mirdb.org/cgi-bin/target_detail.cgi?targetID=603794	http://www.mirdb.org/cgi-bin/mature_mir.cgi?name=hsa-miR-146a-3p	94
hsa-miR-146a-3p	NFAT5	MIMAT0004608	http://www.mirdb.org/cgi-bin/target_detail.cgi?targetID=603971	http://www.mirdb.org/cgi-bin/mature_mir.cgi?name=hsa-miR-146a-3p	94
hsa-miR-146a-3p	LMO4	MIMAT0004608	http://www.mirdb.org/cgi-bin/target_detail.cgi?targetID=603994	http://www.mirdb.org/cgi-bin/mature_mir.cgi?name=hsa-miR-146a-3p	94
hsa-miR-146a-3p	CORO1C	MIMAT0004608	http://www.mirdb.org/cgi-bin/target_detail.cgi?targetID=603539	http://www.mirdb.org/cgi-bin/mature_mir.cgi?name=hsa-miR-146a-3p	94
hsa-miR-146a-3p	IDI2	MIMAT0004608	http://www.mirdb.org/cgi-bin/target_detail.cgi?targetID=604136	http://www.mirdb.org/cgi-bin/mature_mir.cgi?name=hsa-miR-146a-3p	94
hsa-miR-146a-3p	TAOK1	MIMAT0004608	http://www.mirdb.org/cgi-bin/target_detail.cgi?targetID=604140	http://www.mirdb.org/cgi-bin/mature_mir.cgi?name=hsa-miR-146a-3p	93
hsa-miR-146a-3p	C5orf63	MIMAT0004608	http://www.mirdb.org/cgi-bin/target_detail.cgi?targetID=604118	http://www.mirdb.org/cgi-bin/mature_mir.cgi?name=hsa-miR-146a-3p	93
hsa-miR-146a-3p	SERTAD2	MIMAT0004608	http://www.mirdb.org/cgi-bin/target_detail.cgi?targetID=603909	http://www.mirdb.org/cgi-bin/mature_mir.cgi?name=hsa-miR-146a-3p	93
hsa-miR-146a-3p	MBLAC2	MIMAT0004608	http://www.mirdb.org/cgi-bin/target_detail.cgi?targetID=603979	http://www.mirdb.org/cgi-bin/mature_mir.cgi?name=hsa-miR-146a-3p	93
hsa-miR-146a-3p	PDS5A	MIMAT0004608	http://www.mirdb.org/cgi-bin/target_detail.cgi?targetID=603836	http://www.mirdb.org/cgi-bin/mature_mir.cgi?name=hsa-miR-146a-3p	93
hsa-miR-146a-3p	IGF2R	MIMAT0004608	http://www.mirdb.org/cgi-bin/target_detail.cgi?targetID=603936	http://www.mirdb.org/cgi-bin/mature_mir.cgi?name=hsa-miR-146a-3p	93
hsa-miR-146a-3p	MYL12A	MIMAT0004608	http://www.mirdb.org/cgi-bin/target_detail.cgi?targetID=603885	http://www.mirdb.org/cgi-bin/mature_mir.cgi?name=hsa-miR-146a-3p	93
hsa-miR-146a-3p	AAMDC	MIMAT0004608	http://www.mirdb.org/cgi-bin/target_detail.cgi?targetID=604216	http://www.mirdb.org/cgi-bin/mature_mir.cgi?name=hsa-miR-146a-3p	92
hsa-miR-146a-3p	OSBPL3	MIMAT0004608	http://www.mirdb.org/cgi-bin/target_detail.cgi?targetID=603578	http://www.mirdb.org/cgi-bin/mature_mir.cgi?name=hsa-miR-146a-3p	92
hsa-miR-146a-3p	MTRNR2L4	MIMAT0004608	http://www.mirdb.org/cgi-bin/target_detail.cgi?targetID=603901	http://www.mirdb.org/cgi-bin/mature_mir.cgi?name=hsa-miR-146a-3p	92
hsa-miR-146a-3p	ZKSCAN1	MIMAT0004608	http://www.mirdb.org/cgi-bin/target_detail.cgi?targetID=603859	http://www.mirdb.org/cgi-bin/mature_mir.cgi?name=hsa-miR-146a-3p	92
hsa-miR-146a-3p	SLC26A7	MIMAT0004608	http://www.mirdb.org/cgi-bin/target_detail.cgi?targetID=604110	http://www.mirdb.org/cgi-bin/mature_mir.cgi?name=hsa-miR-146a-3p	92
hsa-miR-146a-3p	SV2C	MIMAT0004608	http://www.mirdb.org/cgi-bin/target_detail.cgi?targetID=603561	http://www.mirdb.org/cgi-bin/mature_mir.cgi?name=hsa-miR-146a-3p	92
hsa-miR-146a-3p	ZNF250	MIMAT0004608	http://www.mirdb.org/cgi-bin/target_detail.cgi?targetID=604305	http://www.mirdb.org/cgi-bin/mature_mir.cgi?name=hsa-miR-146a-3p	92
hsa-miR-146a-3p	HMGCR	MIMAT0004608	http://www.mirdb.org/cgi-bin/target_detail.cgi?targetID=603640	http://www.mirdb.org/cgi-bin/mature_mir.cgi?name=hsa-miR-146a-3p	92
hsa-miR-146a-3p	SP100	MIMAT0004608	http://www.mirdb.org/cgi-bin/target_detail.cgi?targetID=603858	http://www.mirdb.org/cgi-bin/mature_mir.cgi?name=hsa-miR-146a-3p	92
hsa-miR-146a-3p	TRIM36	MIMAT0004608	http://www.mirdb.org/cgi-bin/target_detail.cgi?targetID=604088	http://www.mirdb.org/cgi-bin/mature_mir.cgi?name=hsa-miR-146a-3p	92
hsa-miR-146a-3p	C11orf95	MIMAT0004608	http://www.mirdb.org/cgi-bin/target_detail.cgi?targetID=603781	http://www.mirdb.org/cgi-bin/mature_mir.cgi?name=hsa-miR-146a-3p	92
hsa-miR-146a-3p	CHD2	MIMAT0004608	http://www.mirdb.org/cgi-bin/target_detail.cgi?targetID=603802	http://www.mirdb.org/cgi-bin/mature_mir.cgi?name=hsa-miR-146a-3p	92
hsa-miR-146a-3p	ZFYVE26	MIMAT0004608	http://www.mirdb.org/cgi-bin/target_detail.cgi?targetID=603947	http://www.mirdb.org/cgi-bin/mature_mir.cgi?name=hsa-miR-146a-3p	91
hsa-miR-146a-3p	FOXJ2	MIMAT0004608	http://www.mirdb.org/cgi-bin/target_detail.cgi?targetID=604252	http://www.mirdb.org/cgi-bin/mature_mir.cgi?name=hsa-miR-146a-3p	91
hsa-miR-146a-3p	MICU3	MIMAT0004608	http://www.mirdb.org/cgi-bin/target_detail.cgi?targetID=603536	http://www.mirdb.org/cgi-bin/mature_mir.cgi?name=hsa-miR-146a-3p	91
hsa-miR-146a-3p	HIF1A	MIMAT0004608	http://www.mirdb.org/cgi-bin/target_detail.cgi?targetID=603811	http://www.mirdb.org/cgi-bin/mature_mir.cgi?name=hsa-miR-146a-3p	91
hsa-miR-146a-3p	CAMK1D	MIMAT0004608	http://www.mirdb.org/cgi-bin/target_detail.cgi?targetID=603577	http://www.mirdb.org/cgi-bin/mature_mir.cgi?name=hsa-miR-146a-3p	91
hsa-miR-146a-3p	FZD4	MIMAT0004608	http://www.mirdb.org/cgi-bin/target_detail.cgi?targetID=603646	http://www.mirdb.org/cgi-bin/mature_mir.cgi?name=hsa-miR-146a-3p	91
hsa-miR-146a-3p	SNX27	MIMAT0004608	http://www.mirdb.org/cgi-bin/target_detail.cgi?targetID=603840	http://www.mirdb.org/cgi-bin/mature_mir.cgi?name=hsa-miR-146a-3p	91
hsa-miR-146a-3p	NEUROD4	MIMAT0004608	http://www.mirdb.org/cgi-bin/target_detail.cgi?targetID=603585	http://www.mirdb.org/cgi-bin/mature_mir.cgi?name=hsa-miR-146a-3p	91
hsa-miR-146a-3p	TRAF3IP1	MIMAT0004608	http://www.mirdb.org/cgi-bin/target_detail.cgi?targetID=604180	http://www.mirdb.org/cgi-bin/mature_mir.cgi?name=hsa-miR-146a-3p	91
hsa-miR-146a-3p	ITGB8	MIMAT0004608	http://www.mirdb.org/cgi-bin/target_detail.cgi?targetID=603772	http://www.mirdb.org/cgi-bin/mature_mir.cgi?name=hsa-miR-146a-3p	91
hsa-miR-146a-3p	ARL8B	MIMAT0004608	http://www.mirdb.org/cgi-bin/target_detail.cgi?targetID=603784	http://www.mirdb.org/cgi-bin/mature_mir.cgi?name=hsa-miR-146a-3p	91
hsa-miR-146a-3p	EIF4E3	MIMAT0004608	http://www.mirdb.org/cgi-bin/target_detail.cgi?targetID=604177	http://www.mirdb.org/cgi-bin/mature_mir.cgi?name=hsa-miR-146a-3p	91
hsa-miR-146a-3p	FANCL	MIMAT0004608	http://www.mirdb.org/cgi-bin/target_detail.cgi?targetID=604219	http://www.mirdb.org/cgi-bin/mature_mir.cgi?name=hsa-miR-146a-3p	91
hsa-miR-146a-3p	AHCYL1	MIMAT0004608	http://www.mirdb.org/cgi-bin/target_detail.cgi?targetID=604232	http://www.mirdb.org/cgi-bin/mature_mir.cgi?name=hsa-miR-146a-3p	91
hsa-miR-146a-3p	ZNF709	MIMAT0004608	http://www.mirdb.org/cgi-bin/target_detail.cgi?targetID=603677	http://www.mirdb.org/cgi-bin/mature_mir.cgi?name=hsa-miR-146a-3p	90
hsa-miR-146a-3p	ADAMTS17	MIMAT0004608	http://www.mirdb.org/cgi-bin/target_detail.cgi?targetID=603946	http://www.mirdb.org/cgi-bin/mature_mir.cgi?name=hsa-miR-146a-3p	90
hsa-miR-146a-3p	LYN	MIMAT0004608	http://www.mirdb.org/cgi-bin/target_detail.cgi?targetID=603992	http://www.mirdb.org/cgi-bin/mature_mir.cgi?name=hsa-miR-146a-3p	90
hsa-miR-146a-3p	MED14	MIMAT0004608	http://www.mirdb.org/cgi-bin/target_detail.cgi?targetID=603955	http://www.mirdb.org/cgi-bin/mature_mir.cgi?name=hsa-miR-146a-3p	90
hsa-miR-146a-3p	SPRED1	MIMAT0004608	http://www.mirdb.org/cgi-bin/target_detail.cgi?targetID=603812	http://www.mirdb.org/cgi-bin/mature_mir.cgi?name=hsa-miR-146a-3p	90
hsa-miR-146a-3p	ATP6V1C2	MIMAT0004608	http://www.mirdb.org/cgi-bin/target_detail.cgi?targetID=604090	http://www.mirdb.org/cgi-bin/mature_mir.cgi?name=hsa-miR-146a-3p	90
hsa-miR-146a-3p	NUBP1	MIMAT0004608	http://www.mirdb.org/cgi-bin/target_detail.cgi?targetID=603618	http://www.mirdb.org/cgi-bin/mature_mir.cgi?name=hsa-miR-146a-3p	90
hsa-miR-146a-3p	TAF1B	MIMAT0004608	http://www.mirdb.org/cgi-bin/target_detail.cgi?targetID=603844	http://www.mirdb.org/cgi-bin/mature_mir.cgi?name=hsa-miR-146a-3p	90
hsa-miR-146a-3p	TMEM232	MIMAT0004608	http://www.mirdb.org/cgi-bin/target_detail.cgi?targetID=603916	http://www.mirdb.org/cgi-bin/mature_mir.cgi?name=hsa-miR-146a-3p	90
hsa-miR-146a-3p	NSUN7	MIMAT0004608	http://www.mirdb.org/cgi-bin/target_detail.cgi?targetID=603900	http://www.mirdb.org/cgi-bin/mature_mir.cgi?name=hsa-miR-146a-3p	90
hsa-miR-146a-3p	ZNF322	MIMAT0004608	http://www.mirdb.org/cgi-bin/target_detail.cgi?targetID=603557	http://www.mirdb.org/cgi-bin/mature_mir.cgi?name=hsa-miR-146a-3p	90
hsa-miR-146a-3p	ERC1	MIMAT0004608	http://www.mirdb.org/cgi-bin/target_detail.cgi?targetID=603817	http://www.mirdb.org/cgi-bin/mature_mir.cgi?name=hsa-miR-146a-3p	90
hsa-miR-146a-3p	FOXN2	MIMAT0004608	http://www.mirdb.org/cgi-bin/target_detail.cgi?targetID=604076	http://www.mirdb.org/cgi-bin/mature_mir.cgi?name=hsa-miR-146a-3p	90
hsa-miR-146a-3p	GCC2	MIMAT0004608	http://www.mirdb.org/cgi-bin/target_detail.cgi?targetID=604017	http://www.mirdb.org/cgi-bin/mature_mir.cgi?name=hsa-miR-146a-3p	90
hsa-miR-146a-3p	ONECUT2	MIMAT0004608	http://www.mirdb.org/cgi-bin/target_detail.cgi?targetID=603642	http://www.mirdb.org/cgi-bin/mature_mir.cgi?name=hsa-miR-146a-3p	89
hsa-miR-146a-3p	ETNK1	MIMAT0004608	http://www.mirdb.org/cgi-bin/target_detail.cgi?targetID=604085	http://www.mirdb.org/cgi-bin/mature_mir.cgi?name=hsa-miR-146a-3p	89
hsa-miR-146a-3p	YTHDF2	MIMAT0004608	http://www.mirdb.org/cgi-bin/target_detail.cgi?targetID=604039	http://www.mirdb.org/cgi-bin/mature_mir.cgi?name=hsa-miR-146a-3p	89
hsa-miR-146a-3p	TNKS	MIMAT0004608	http://www.mirdb.org/cgi-bin/target_detail.cgi?targetID=604049	http://www.mirdb.org/cgi-bin/mature_mir.cgi?name=hsa-miR-146a-3p	89
hsa-miR-146a-3p	TRIM39	MIMAT0004608	http://www.mirdb.org/cgi-bin/target_detail.cgi?targetID=603648	http://www.mirdb.org/cgi-bin/mature_mir.cgi?name=hsa-miR-146a-3p	89
hsa-miR-146a-3p	ZNF330	MIMAT0004608	http://www.mirdb.org/cgi-bin/target_detail.cgi?targetID=604402	http://www.mirdb.org/cgi-bin/mature_mir.cgi?name=hsa-miR-146a-3p	89
hsa-miR-146a-3p	WARS2	MIMAT0004608	http://www.mirdb.org/cgi-bin/target_detail.cgi?targetID=603987	http://www.mirdb.org/cgi-bin/mature_mir.cgi?name=hsa-miR-146a-3p	89
hsa-miR-146a-3p	NPAS3	MIMAT0004608	http://www.mirdb.org/cgi-bin/target_detail.cgi?targetID=604287	http://www.mirdb.org/cgi-bin/mature_mir.cgi?name=hsa-miR-146a-3p	89
hsa-miR-146a-3p	SPRYD7	MIMAT0004608	http://www.mirdb.org/cgi-bin/target_detail.cgi?targetID=603698	http://www.mirdb.org/cgi-bin/mature_mir.cgi?name=hsa-miR-146a-3p	89
hsa-miR-146a-3p	SLC38A1	MIMAT0004608	http://www.mirdb.org/cgi-bin/target_detail.cgi?targetID=603719	http://www.mirdb.org/cgi-bin/mature_mir.cgi?name=hsa-miR-146a-3p	89
hsa-miR-146a-3p	ACKR3	MIMAT0004608	http://www.mirdb.org/cgi-bin/target_detail.cgi?targetID=603756	http://www.mirdb.org/cgi-bin/mature_mir.cgi?name=hsa-miR-146a-3p	89
hsa-miR-146a-3p	HSPD1	MIMAT0004608	http://www.mirdb.org/cgi-bin/target_detail.cgi?targetID=604286	http://www.mirdb.org/cgi-bin/mature_mir.cgi?name=hsa-miR-146a-3p	89
hsa-miR-146a-3p	ZNF236	MIMAT0004608	http://www.mirdb.org/cgi-bin/target_detail.cgi?targetID=604370	http://www.mirdb.org/cgi-bin/mature_mir.cgi?name=hsa-miR-146a-3p	88
hsa-miR-146a-3p	TRDMT1	MIMAT0004608	http://www.mirdb.org/cgi-bin/target_detail.cgi?targetID=603815	http://www.mirdb.org/cgi-bin/mature_mir.cgi?name=hsa-miR-146a-3p	88
hsa-miR-146a-3p	AGBL3	MIMAT0004608	http://www.mirdb.org/cgi-bin/target_detail.cgi?targetID=604306	http://www.mirdb.org/cgi-bin/mature_mir.cgi?name=hsa-miR-146a-3p	88
hsa-miR-146a-3p	RASSF8	MIMAT0004608	http://www.mirdb.org/cgi-bin/target_detail.cgi?targetID=604029	http://www.mirdb.org/cgi-bin/mature_mir.cgi?name=hsa-miR-146a-3p	88
hsa-miR-146a-3p	HRH4	MIMAT0004608	http://www.mirdb.org/cgi-bin/target_detail.cgi?targetID=603669	http://www.mirdb.org/cgi-bin/mature_mir.cgi?name=hsa-miR-146a-3p	88
hsa-miR-146a-3p	SNAP91	MIMAT0004608	http://www.mirdb.org/cgi-bin/target_detail.cgi?targetID=604058	http://www.mirdb.org/cgi-bin/mature_mir.cgi?name=hsa-miR-146a-3p	88
hsa-miR-146a-3p	KPNA1	MIMAT0004608	http://www.mirdb.org/cgi-bin/target_detail.cgi?targetID=603962	http://www.mirdb.org/cgi-bin/mature_mir.cgi?name=hsa-miR-146a-3p	88
hsa-miR-146a-3p	ACTN4	MIMAT0004608	http://www.mirdb.org/cgi-bin/target_detail.cgi?targetID=603721	http://www.mirdb.org/cgi-bin/mature_mir.cgi?name=hsa-miR-146a-3p	88
hsa-miR-146a-3p	VAPB	MIMAT0004608	http://www.mirdb.org/cgi-bin/target_detail.cgi?targetID=603554	http://www.mirdb.org/cgi-bin/mature_mir.cgi?name=hsa-miR-146a-3p	88
hsa-miR-146a-3p	TBC1D4	MIMAT0004608	http://www.mirdb.org/cgi-bin/target_detail.cgi?targetID=603684	http://www.mirdb.org/cgi-bin/mature_mir.cgi?name=hsa-miR-146a-3p	88
hsa-miR-146a-3p	BNIP2	MIMAT0004608	http://www.mirdb.org/cgi-bin/target_detail.cgi?targetID=603793	http://www.mirdb.org/cgi-bin/mature_mir.cgi?name=hsa-miR-146a-3p	88
hsa-miR-146a-3p	CNR2	MIMAT0004608	http://www.mirdb.org/cgi-bin/target_detail.cgi?targetID=603589	http://www.mirdb.org/cgi-bin/mature_mir.cgi?name=hsa-miR-146a-3p	88
hsa-miR-146a-3p	PRR9	MIMAT0004608	http://www.mirdb.org/cgi-bin/target_detail.cgi?targetID=603974	http://www.mirdb.org/cgi-bin/mature_mir.cgi?name=hsa-miR-146a-3p	88
hsa-miR-146a-3p	ZNF37A	MIMAT0004608	http://www.mirdb.org/cgi-bin/target_detail.cgi?targetID=604173	http://www.mirdb.org/cgi-bin/mature_mir.cgi?name=hsa-miR-146a-3p	88
hsa-miR-146a-3p	ATXN1	MIMAT0004608	http://www.mirdb.org/cgi-bin/target_detail.cgi?targetID=603628	http://www.mirdb.org/cgi-bin/mature_mir.cgi?name=hsa-miR-146a-3p	88
hsa-miR-146a-3p	ZHX3	MIMAT0004608	http://www.mirdb.org/cgi-bin/target_detail.cgi?targetID=604355	http://www.mirdb.org/cgi-bin/mature_mir.cgi?name=hsa-miR-146a-3p	87
hsa-miR-146a-3p	ZEB1	MIMAT0004608	http://www.mirdb.org/cgi-bin/target_detail.cgi?targetID=603830	http://www.mirdb.org/cgi-bin/mature_mir.cgi?name=hsa-miR-146a-3p	87
hsa-miR-146a-3p	ZC2HC1C	MIMAT0004608	http://www.mirdb.org/cgi-bin/target_detail.cgi?targetID=603824	http://www.mirdb.org/cgi-bin/mature_mir.cgi?name=hsa-miR-146a-3p	87
hsa-miR-146a-3p	SNAI2	MIMAT0004608	http://www.mirdb.org/cgi-bin/target_detail.cgi?targetID=603995	http://www.mirdb.org/cgi-bin/mature_mir.cgi?name=hsa-miR-146a-3p	87
hsa-miR-146a-3p	NNT	MIMAT0004608	http://www.mirdb.org/cgi-bin/target_detail.cgi?targetID=604040	http://www.mirdb.org/cgi-bin/mature_mir.cgi?name=hsa-miR-146a-3p	87
hsa-miR-146a-3p	SGCG	MIMAT0004608	http://www.mirdb.org/cgi-bin/target_detail.cgi?targetID=604069	http://www.mirdb.org/cgi-bin/mature_mir.cgi?name=hsa-miR-146a-3p	87
hsa-miR-146a-3p	KDELR3	MIMAT0004608	http://www.mirdb.org/cgi-bin/target_detail.cgi?targetID=603528	http://www.mirdb.org/cgi-bin/mature_mir.cgi?name=hsa-miR-146a-3p	87
hsa-miR-146a-3p	MEA1	MIMAT0004608	http://www.mirdb.org/cgi-bin/target_detail.cgi?targetID=603877	http://www.mirdb.org/cgi-bin/mature_mir.cgi?name=hsa-miR-146a-3p	87
hsa-miR-146a-3p	LHFPL5	MIMAT0004608	http://www.mirdb.org/cgi-bin/target_detail.cgi?targetID=604152	http://www.mirdb.org/cgi-bin/mature_mir.cgi?name=hsa-miR-146a-3p	87
hsa-miR-146a-3p	DIRC1	MIMAT0004608	http://www.mirdb.org/cgi-bin/target_detail.cgi?targetID=603666	http://www.mirdb.org/cgi-bin/mature_mir.cgi?name=hsa-miR-146a-3p	87
hsa-miR-146a-3p	STRADA	MIMAT0004608	http://www.mirdb.org/cgi-bin/target_detail.cgi?targetID=603660	http://www.mirdb.org/cgi-bin/mature_mir.cgi?name=hsa-miR-146a-3p	87
hsa-miR-146a-3p	TMEM87B	MIMAT0004608	http://www.mirdb.org/cgi-bin/target_detail.cgi?targetID=604030	http://www.mirdb.org/cgi-bin/mature_mir.cgi?name=hsa-miR-146a-3p	87
hsa-miR-146a-3p	SLC44A1	MIMAT0004608	http://www.mirdb.org/cgi-bin/target_detail.cgi?targetID=604220	http://www.mirdb.org/cgi-bin/mature_mir.cgi?name=hsa-miR-146a-3p	87
hsa-miR-146a-3p	CLEC6A	MIMAT0004608	http://www.mirdb.org/cgi-bin/target_detail.cgi?targetID=603944	http://www.mirdb.org/cgi-bin/mature_mir.cgi?name=hsa-miR-146a-3p	87
hsa-miR-146a-3p	ADNP2	MIMAT0004608	http://www.mirdb.org/cgi-bin/target_detail.cgi?targetID=603620	http://www.mirdb.org/cgi-bin/mature_mir.cgi?name=hsa-miR-146a-3p	87
hsa-miR-146a-3p	RUNX2	MIMAT0004608	http://www.mirdb.org/cgi-bin/target_detail.cgi?targetID=603980	http://www.mirdb.org/cgi-bin/mature_mir.cgi?name=hsa-miR-146a-3p	87
hsa-miR-146a-3p	BNC2	MIMAT0004608	http://www.mirdb.org/cgi-bin/target_detail.cgi?targetID=603953	http://www.mirdb.org/cgi-bin/mature_mir.cgi?name=hsa-miR-146a-3p	86
hsa-miR-146a-3p	IL17RD	MIMAT0004608	http://www.mirdb.org/cgi-bin/target_detail.cgi?targetID=603935	http://www.mirdb.org/cgi-bin/mature_mir.cgi?name=hsa-miR-146a-3p	86
hsa-miR-146a-3p	TFE3	MIMAT0004608	http://www.mirdb.org/cgi-bin/target_detail.cgi?targetID=603896	http://www.mirdb.org/cgi-bin/mature_mir.cgi?name=hsa-miR-146a-3p	86
hsa-miR-146a-3p	ABL2	MIMAT0004608	http://www.mirdb.org/cgi-bin/target_detail.cgi?targetID=603662	http://www.mirdb.org/cgi-bin/mature_mir.cgi?name=hsa-miR-146a-3p	86
hsa-miR-146a-3p	ZNF140	MIMAT0004608	http://www.mirdb.org/cgi-bin/target_detail.cgi?targetID=603726	http://www.mirdb.org/cgi-bin/mature_mir.cgi?name=hsa-miR-146a-3p	86
hsa-miR-146a-3p	NRCAM	MIMAT0004608	http://www.mirdb.org/cgi-bin/target_detail.cgi?targetID=604313	http://www.mirdb.org/cgi-bin/mature_mir.cgi?name=hsa-miR-146a-3p	86
hsa-miR-146a-3p	ZBED6CL	MIMAT0004608	http://www.mirdb.org/cgi-bin/target_detail.cgi?targetID=604067	http://www.mirdb.org/cgi-bin/mature_mir.cgi?name=hsa-miR-146a-3p	86
hsa-miR-146a-3p	HABP2	MIMAT0004608	http://www.mirdb.org/cgi-bin/target_detail.cgi?targetID=604081	http://www.mirdb.org/cgi-bin/mature_mir.cgi?name=hsa-miR-146a-3p	86
hsa-miR-146a-3p	KDM5A	MIMAT0004608	http://www.mirdb.org/cgi-bin/target_detail.cgi?targetID=604289	http://www.mirdb.org/cgi-bin/mature_mir.cgi?name=hsa-miR-146a-3p	86
hsa-miR-146a-3p	SHISA6	MIMAT0004608	http://www.mirdb.org/cgi-bin/target_detail.cgi?targetID=604191	http://www.mirdb.org/cgi-bin/mature_mir.cgi?name=hsa-miR-146a-3p	86
hsa-miR-146a-3p	DUSP13	MIMAT0004608	http://www.mirdb.org/cgi-bin/target_detail.cgi?targetID=604371	http://www.mirdb.org/cgi-bin/mature_mir.cgi?name=hsa-miR-146a-3p	86
hsa-miR-146a-3p	PCDH17	MIMAT0004608	http://www.mirdb.org/cgi-bin/target_detail.cgi?targetID=604364	http://www.mirdb.org/cgi-bin/mature_mir.cgi?name=hsa-miR-146a-3p	86
hsa-miR-146a-3p	LIN28B	MIMAT0004608	http://www.mirdb.org/cgi-bin/target_detail.cgi?targetID=604137	http://www.mirdb.org/cgi-bin/mature_mir.cgi?name=hsa-miR-146a-3p	86
hsa-miR-146a-3p	PTPN14	MIMAT0004608	http://www.mirdb.org/cgi-bin/target_detail.cgi?targetID=604354	http://www.mirdb.org/cgi-bin/mature_mir.cgi?name=hsa-miR-146a-3p	86
hsa-miR-146a-3p	LRP8	MIMAT0004608	http://www.mirdb.org/cgi-bin/target_detail.cgi?targetID=604312	http://www.mirdb.org/cgi-bin/mature_mir.cgi?name=hsa-miR-146a-3p	86
hsa-miR-146a-3p	RAG1	MIMAT0004608	http://www.mirdb.org/cgi-bin/target_detail.cgi?targetID=604210	http://www.mirdb.org/cgi-bin/mature_mir.cgi?name=hsa-miR-146a-3p	86
hsa-miR-146a-3p	NUFIP2	MIMAT0004608	http://www.mirdb.org/cgi-bin/target_detail.cgi?targetID=604322	http://www.mirdb.org/cgi-bin/mature_mir.cgi?name=hsa-miR-146a-3p	86
hsa-miR-146a-3p	SLC16A1	MIMAT0004608	http://www.mirdb.org/cgi-bin/target_detail.cgi?targetID=604279	http://www.mirdb.org/cgi-bin/mature_mir.cgi?name=hsa-miR-146a-3p	86
hsa-miR-146a-3p	LCOR	MIMAT0004608	http://www.mirdb.org/cgi-bin/target_detail.cgi?targetID=604257	http://www.mirdb.org/cgi-bin/mature_mir.cgi?name=hsa-miR-146a-3p	86
hsa-miR-146a-3p	ARHGEF12	MIMAT0004608	http://www.mirdb.org/cgi-bin/target_detail.cgi?targetID=603573	http://www.mirdb.org/cgi-bin/mature_mir.cgi?name=hsa-miR-146a-3p	86
hsa-miR-146a-3p	DTWD1	MIMAT0004608	http://www.mirdb.org/cgi-bin/target_detail.cgi?targetID=603855	http://www.mirdb.org/cgi-bin/mature_mir.cgi?name=hsa-miR-146a-3p	85
hsa-miR-146a-3p	C6orf62	MIMAT0004608	http://www.mirdb.org/cgi-bin/target_detail.cgi?targetID=604362	http://www.mirdb.org/cgi-bin/mature_mir.cgi?name=hsa-miR-146a-3p	85
hsa-miR-146a-3p	ZNF12	MIMAT0004608	http://www.mirdb.org/cgi-bin/target_detail.cgi?targetID=603926	http://www.mirdb.org/cgi-bin/mature_mir.cgi?name=hsa-miR-146a-3p	85
hsa-miR-146a-3p	HOXC4	MIMAT0004608	http://www.mirdb.org/cgi-bin/target_detail.cgi?targetID=603925	http://www.mirdb.org/cgi-bin/mature_mir.cgi?name=hsa-miR-146a-3p	85
hsa-miR-146a-3p	CDCA7	MIMAT0004608	http://www.mirdb.org/cgi-bin/target_detail.cgi?targetID=603611	http://www.mirdb.org/cgi-bin/mature_mir.cgi?name=hsa-miR-146a-3p	85
hsa-miR-146a-3p	ASXL3	MIMAT0004608	http://www.mirdb.org/cgi-bin/target_detail.cgi?targetID=604309	http://www.mirdb.org/cgi-bin/mature_mir.cgi?name=hsa-miR-146a-3p	85
hsa-miR-146a-3p	SIX4	MIMAT0004608	http://www.mirdb.org/cgi-bin/target_detail.cgi?targetID=603920	http://www.mirdb.org/cgi-bin/mature_mir.cgi?name=hsa-miR-146a-3p	85
hsa-miR-146a-3p	PAN3	MIMAT0004608	http://www.mirdb.org/cgi-bin/target_detail.cgi?targetID=604303	http://www.mirdb.org/cgi-bin/mature_mir.cgi?name=hsa-miR-146a-3p	85
hsa-miR-146a-3p	PCSK5	MIMAT0004608	http://www.mirdb.org/cgi-bin/target_detail.cgi?targetID=604043	http://www.mirdb.org/cgi-bin/mature_mir.cgi?name=hsa-miR-146a-3p	85
hsa-miR-146a-3p	UNC13A	MIMAT0004608	http://www.mirdb.org/cgi-bin/target_detail.cgi?targetID=603972	http://www.mirdb.org/cgi-bin/mature_mir.cgi?name=hsa-miR-146a-3p	85
hsa-miR-146a-3p	SLC16A6	MIMAT0004608	http://www.mirdb.org/cgi-bin/target_detail.cgi?targetID=603906	http://www.mirdb.org/cgi-bin/mature_mir.cgi?name=hsa-miR-146a-3p	85
hsa-miR-146a-3p	CLCN6	MIMAT0004608	http://www.mirdb.org/cgi-bin/target_detail.cgi?targetID=604194	http://www.mirdb.org/cgi-bin/mature_mir.cgi?name=hsa-miR-146a-3p	85
hsa-miR-146a-3p	C20orf197	MIMAT0004608	http://www.mirdb.org/cgi-bin/target_detail.cgi?targetID=604213	http://www.mirdb.org/cgi-bin/mature_mir.cgi?name=hsa-miR-146a-3p	85
hsa-miR-146a-3p	BMP2	MIMAT0004608	http://www.mirdb.org/cgi-bin/target_detail.cgi?targetID=603670	http://www.mirdb.org/cgi-bin/mature_mir.cgi?name=hsa-miR-146a-3p	85
hsa-miR-146a-3p	SV2B	MIMAT0004608	http://www.mirdb.org/cgi-bin/target_detail.cgi?targetID=604044	http://www.mirdb.org/cgi-bin/mature_mir.cgi?name=hsa-miR-146a-3p	85
hsa-miR-146a-3p	CD207	MIMAT0004608	http://www.mirdb.org/cgi-bin/target_detail.cgi?targetID=604104	http://www.mirdb.org/cgi-bin/mature_mir.cgi?name=hsa-miR-146a-3p	85
hsa-miR-146a-3p	ATG13	MIMAT0004608	http://www.mirdb.org/cgi-bin/target_detail.cgi?targetID=603845	http://www.mirdb.org/cgi-bin/mature_mir.cgi?name=hsa-miR-146a-3p	85
hsa-miR-146a-3p	B9D1	MIMAT0004608	http://www.mirdb.org/cgi-bin/target_detail.cgi?targetID=603773	http://www.mirdb.org/cgi-bin/mature_mir.cgi?name=hsa-miR-146a-3p	84
hsa-miR-146a-3p	SPRY3	MIMAT0004608	http://www.mirdb.org/cgi-bin/target_detail.cgi?targetID=603786	http://www.mirdb.org/cgi-bin/mature_mir.cgi?name=hsa-miR-146a-3p	84
hsa-miR-146a-3p	WWTR1	MIMAT0004608	http://www.mirdb.org/cgi-bin/target_detail.cgi?targetID=603649	http://www.mirdb.org/cgi-bin/mature_mir.cgi?name=hsa-miR-146a-3p	84
hsa-miR-146a-3p	ETS2	MIMAT0004608	http://www.mirdb.org/cgi-bin/target_detail.cgi?targetID=603963	http://www.mirdb.org/cgi-bin/mature_mir.cgi?name=hsa-miR-146a-3p	84
hsa-miR-146a-3p	TMEM154	MIMAT0004608	http://www.mirdb.org/cgi-bin/target_detail.cgi?targetID=604278	http://www.mirdb.org/cgi-bin/mature_mir.cgi?name=hsa-miR-146a-3p	84
hsa-miR-146a-3p	RTN4	MIMAT0004608	http://www.mirdb.org/cgi-bin/target_detail.cgi?targetID=604373	http://www.mirdb.org/cgi-bin/mature_mir.cgi?name=hsa-miR-146a-3p	84
hsa-miR-146a-3p	SLC30A4	MIMAT0004608	http://www.mirdb.org/cgi-bin/target_detail.cgi?targetID=604045	http://www.mirdb.org/cgi-bin/mature_mir.cgi?name=hsa-miR-146a-3p	84
hsa-miR-146a-3p	SERBP1	MIMAT0004608	http://www.mirdb.org/cgi-bin/target_detail.cgi?targetID=604079	http://www.mirdb.org/cgi-bin/mature_mir.cgi?name=hsa-miR-146a-3p	84
hsa-miR-146a-3p	ZNF441	MIMAT0004608	http://www.mirdb.org/cgi-bin/target_detail.cgi?targetID=603600	http://www.mirdb.org/cgi-bin/mature_mir.cgi?name=hsa-miR-146a-3p	84
hsa-miR-146a-3p	GFRA1	MIMAT0004608	http://www.mirdb.org/cgi-bin/target_detail.cgi?targetID=604078	http://www.mirdb.org/cgi-bin/mature_mir.cgi?name=hsa-miR-146a-3p	84
hsa-miR-146a-3p	TRABD	MIMAT0004608	http://www.mirdb.org/cgi-bin/target_detail.cgi?targetID=604182	http://www.mirdb.org/cgi-bin/mature_mir.cgi?name=hsa-miR-146a-3p	84
hsa-miR-146a-3p	UBFD1	MIMAT0004608	http://www.mirdb.org/cgi-bin/target_detail.cgi?targetID=603626	http://www.mirdb.org/cgi-bin/mature_mir.cgi?name=hsa-miR-146a-3p	84
hsa-miR-146a-3p	DIXDC1	MIMAT0004608	http://www.mirdb.org/cgi-bin/target_detail.cgi?targetID=603625	http://www.mirdb.org/cgi-bin/mature_mir.cgi?name=hsa-miR-146a-3p	84
hsa-miR-146a-3p	EVA1A	MIMAT0004608	http://www.mirdb.org/cgi-bin/target_detail.cgi?targetID=603884	http://www.mirdb.org/cgi-bin/mature_mir.cgi?name=hsa-miR-146a-3p	84
hsa-miR-146a-3p	CENPN	MIMAT0004608	http://www.mirdb.org/cgi-bin/target_detail.cgi?targetID=604346	http://www.mirdb.org/cgi-bin/mature_mir.cgi?name=hsa-miR-146a-3p	84
hsa-miR-146a-3p	SLC24A4	MIMAT0004608	http://www.mirdb.org/cgi-bin/target_detail.cgi?targetID=603777	http://www.mirdb.org/cgi-bin/mature_mir.cgi?name=hsa-miR-146a-3p	83
hsa-miR-146a-3p	LGI2	MIMAT0004608	http://www.mirdb.org/cgi-bin/target_detail.cgi?targetID=604271	http://www.mirdb.org/cgi-bin/mature_mir.cgi?name=hsa-miR-146a-3p	83
hsa-miR-146a-3p	PTPN12	MIMAT0004608	http://www.mirdb.org/cgi-bin/target_detail.cgi?targetID=604359	http://www.mirdb.org/cgi-bin/mature_mir.cgi?name=hsa-miR-146a-3p	83
hsa-miR-146a-3p	ILF3	MIMAT0004608	http://www.mirdb.org/cgi-bin/target_detail.cgi?targetID=603710	http://www.mirdb.org/cgi-bin/mature_mir.cgi?name=hsa-miR-146a-3p	83
hsa-miR-146a-3p	ARID4A	MIMAT0004608	http://www.mirdb.org/cgi-bin/target_detail.cgi?targetID=604383	http://www.mirdb.org/cgi-bin/mature_mir.cgi?name=hsa-miR-146a-3p	83
hsa-miR-146a-3p	CCM2	MIMAT0004608	http://www.mirdb.org/cgi-bin/target_detail.cgi?targetID=603540	http://www.mirdb.org/cgi-bin/mature_mir.cgi?name=hsa-miR-146a-3p	83
hsa-miR-146a-3p	PTPDC1	MIMAT0004608	http://www.mirdb.org/cgi-bin/target_detail.cgi?targetID=603805	http://www.mirdb.org/cgi-bin/mature_mir.cgi?name=hsa-miR-146a-3p	83
hsa-miR-146a-3p	ZFP1	MIMAT0004608	http://www.mirdb.org/cgi-bin/target_detail.cgi?targetID=603870	http://www.mirdb.org/cgi-bin/mature_mir.cgi?name=hsa-miR-146a-3p	83
hsa-miR-146a-3p	GALNT15	MIMAT0004608	http://www.mirdb.org/cgi-bin/target_detail.cgi?targetID=604237	http://www.mirdb.org/cgi-bin/mature_mir.cgi?name=hsa-miR-146a-3p	83
hsa-miR-146a-3p	KCNC2	MIMAT0004608	http://www.mirdb.org/cgi-bin/target_detail.cgi?targetID=603608	http://www.mirdb.org/cgi-bin/mature_mir.cgi?name=hsa-miR-146a-3p	83
hsa-miR-146a-3p	TMEM59	MIMAT0004608	http://www.mirdb.org/cgi-bin/target_detail.cgi?targetID=604038	http://www.mirdb.org/cgi-bin/mature_mir.cgi?name=hsa-miR-146a-3p	83
hsa-miR-146a-3p	RC3H1	MIMAT0004608	http://www.mirdb.org/cgi-bin/target_detail.cgi?targetID=604226	http://www.mirdb.org/cgi-bin/mature_mir.cgi?name=hsa-miR-146a-3p	83
hsa-miR-146a-3p	SMCO4	MIMAT0004608	http://www.mirdb.org/cgi-bin/target_detail.cgi?targetID=603989	http://www.mirdb.org/cgi-bin/mature_mir.cgi?name=hsa-miR-146a-3p	83
hsa-miR-146a-3p	NEK2	MIMAT0004608	http://www.mirdb.org/cgi-bin/target_detail.cgi?targetID=604075	http://www.mirdb.org/cgi-bin/mature_mir.cgi?name=hsa-miR-146a-3p	83
hsa-miR-146a-3p	RFPL4B	MIMAT0004608	http://www.mirdb.org/cgi-bin/target_detail.cgi?targetID=603914	http://www.mirdb.org/cgi-bin/mature_mir.cgi?name=hsa-miR-146a-3p	82
hsa-miR-146a-3p	MAP3K2	MIMAT0004608	http://www.mirdb.org/cgi-bin/target_detail.cgi?targetID=604382	http://www.mirdb.org/cgi-bin/mature_mir.cgi?name=hsa-miR-146a-3p	82
hsa-miR-146a-3p	KIDINS220	MIMAT0004608	http://www.mirdb.org/cgi-bin/target_detail.cgi?targetID=604360	http://www.mirdb.org/cgi-bin/mature_mir.cgi?name=hsa-miR-146a-3p	82
hsa-miR-146a-3p	IRGQ	MIMAT0004608	http://www.mirdb.org/cgi-bin/target_detail.cgi?targetID=603985	http://www.mirdb.org/cgi-bin/mature_mir.cgi?name=hsa-miR-146a-3p	82
hsa-miR-146a-3p	CAND1	MIMAT0004608	http://www.mirdb.org/cgi-bin/target_detail.cgi?targetID=603731	http://www.mirdb.org/cgi-bin/mature_mir.cgi?name=hsa-miR-146a-3p	82
hsa-miR-146a-3p	ZNF71	MIMAT0004608	http://www.mirdb.org/cgi-bin/target_detail.cgi?targetID=604295	http://www.mirdb.org/cgi-bin/mature_mir.cgi?name=hsa-miR-146a-3p	82
hsa-miR-146a-3p	CASP7	MIMAT0004608	http://www.mirdb.org/cgi-bin/target_detail.cgi?targetID=604064	http://www.mirdb.org/cgi-bin/mature_mir.cgi?name=hsa-miR-146a-3p	82
hsa-miR-146a-3p	PPP1R3B	MIMAT0004608	http://www.mirdb.org/cgi-bin/target_detail.cgi?targetID=603542	http://www.mirdb.org/cgi-bin/mature_mir.cgi?name=hsa-miR-146a-3p	82
hsa-miR-146a-3p	TBC1D5	MIMAT0004608	http://www.mirdb.org/cgi-bin/target_detail.cgi?targetID=603688	http://www.mirdb.org/cgi-bin/mature_mir.cgi?name=hsa-miR-146a-3p	82
hsa-miR-146a-3p	WDR7	MIMAT0004608	http://www.mirdb.org/cgi-bin/target_detail.cgi?targetID=603862	http://www.mirdb.org/cgi-bin/mature_mir.cgi?name=hsa-miR-146a-3p	82
hsa-miR-146a-3p	PLCXD3	MIMAT0004608	http://www.mirdb.org/cgi-bin/target_detail.cgi?targetID=603827	http://www.mirdb.org/cgi-bin/mature_mir.cgi?name=hsa-miR-146a-3p	82
hsa-miR-146a-3p	ZNF395	MIMAT0004608	http://www.mirdb.org/cgi-bin/target_detail.cgi?targetID=603614	http://www.mirdb.org/cgi-bin/mature_mir.cgi?name=hsa-miR-146a-3p	82
hsa-miR-146a-3p	DMRT3	MIMAT0004608	http://www.mirdb.org/cgi-bin/target_detail.cgi?targetID=603918	http://www.mirdb.org/cgi-bin/mature_mir.cgi?name=hsa-miR-146a-3p	82
hsa-miR-146a-3p	MEF2C	MIMAT0004608	http://www.mirdb.org/cgi-bin/target_detail.cgi?targetID=603636	http://www.mirdb.org/cgi-bin/mature_mir.cgi?name=hsa-miR-146a-3p	82
hsa-miR-146a-3p	CACUL1	MIMAT0004608	http://www.mirdb.org/cgi-bin/target_detail.cgi?targetID=603551	http://www.mirdb.org/cgi-bin/mature_mir.cgi?name=hsa-miR-146a-3p	82
hsa-miR-146a-3p	LMNB2	MIMAT0004608	http://www.mirdb.org/cgi-bin/target_detail.cgi?targetID=604242	http://www.mirdb.org/cgi-bin/mature_mir.cgi?name=hsa-miR-146a-3p	82
hsa-miR-146a-3p	MASP1	MIMAT0004608	http://www.mirdb.org/cgi-bin/target_detail.cgi?targetID=604130	http://www.mirdb.org/cgi-bin/mature_mir.cgi?name=hsa-miR-146a-3p	81
hsa-miR-146a-3p	XPO4	MIMAT0004608	http://www.mirdb.org/cgi-bin/target_detail.cgi?targetID=603727	http://www.mirdb.org/cgi-bin/mature_mir.cgi?name=hsa-miR-146a-3p	81
hsa-miR-146a-3p	AFAP1	MIMAT0004608	http://www.mirdb.org/cgi-bin/target_detail.cgi?targetID=603619	http://www.mirdb.org/cgi-bin/mature_mir.cgi?name=hsa-miR-146a-3p	81
hsa-miR-146a-3p	PCNX1	MIMAT0004608	http://www.mirdb.org/cgi-bin/target_detail.cgi?targetID=604006	http://www.mirdb.org/cgi-bin/mature_mir.cgi?name=hsa-miR-146a-3p	81
hsa-miR-146a-3p	NFYA	MIMAT0004608	http://www.mirdb.org/cgi-bin/target_detail.cgi?targetID=604097	http://www.mirdb.org/cgi-bin/mature_mir.cgi?name=hsa-miR-146a-3p	81
hsa-miR-146a-3p	MEOX1	MIMAT0004608	http://www.mirdb.org/cgi-bin/target_detail.cgi?targetID=604037	http://www.mirdb.org/cgi-bin/mature_mir.cgi?name=hsa-miR-146a-3p	81
hsa-miR-146a-3p	MAP6	MIMAT0004608	http://www.mirdb.org/cgi-bin/target_detail.cgi?targetID=604243	http://www.mirdb.org/cgi-bin/mature_mir.cgi?name=hsa-miR-146a-3p	81
hsa-miR-146a-3p	ITGB7	MIMAT0004608	http://www.mirdb.org/cgi-bin/target_detail.cgi?targetID=603665	http://www.mirdb.org/cgi-bin/mature_mir.cgi?name=hsa-miR-146a-3p	81
hsa-miR-146a-3p	ERLIN1	MIMAT0004608	http://www.mirdb.org/cgi-bin/target_detail.cgi?targetID=604277	http://www.mirdb.org/cgi-bin/mature_mir.cgi?name=hsa-miR-146a-3p	81
hsa-miR-146a-3p	ZEB2	MIMAT0004608	http://www.mirdb.org/cgi-bin/target_detail.cgi?targetID=604145	http://www.mirdb.org/cgi-bin/mature_mir.cgi?name=hsa-miR-146a-3p	81
hsa-miR-146a-3p	HIC2	MIMAT0004608	http://www.mirdb.org/cgi-bin/target_detail.cgi?targetID=603583	http://www.mirdb.org/cgi-bin/mature_mir.cgi?name=hsa-miR-146a-3p	80
hsa-miR-146a-3p	SPRTN	MIMAT0004608	http://www.mirdb.org/cgi-bin/target_detail.cgi?targetID=603850	http://www.mirdb.org/cgi-bin/mature_mir.cgi?name=hsa-miR-146a-3p	80
hsa-miR-146a-3p	CD164	MIMAT0004608	http://www.mirdb.org/cgi-bin/target_detail.cgi?targetID=604193	http://www.mirdb.org/cgi-bin/mature_mir.cgi?name=hsa-miR-146a-3p	80
hsa-miR-146a-3p	SELENOT	MIMAT0004608	http://www.mirdb.org/cgi-bin/target_detail.cgi?targetID=604340	http://www.mirdb.org/cgi-bin/mature_mir.cgi?name=hsa-miR-146a-3p	80
hsa-miR-146a-3p	AVPR1A	MIMAT0004608	http://www.mirdb.org/cgi-bin/target_detail.cgi?targetID=604021	http://www.mirdb.org/cgi-bin/mature_mir.cgi?name=hsa-miR-146a-3p	80
hsa-miR-146a-3p	RRS1	MIMAT0004608	http://www.mirdb.org/cgi-bin/target_detail.cgi?targetID=604353	http://www.mirdb.org/cgi-bin/mature_mir.cgi?name=hsa-miR-146a-3p	80
hsa-miR-146a-3p	TRIM66	MIMAT0004608	http://www.mirdb.org/cgi-bin/target_detail.cgi?targetID=603701	http://www.mirdb.org/cgi-bin/mature_mir.cgi?name=hsa-miR-146a-3p	80
hsa-miR-146a-3p	KALRN	MIMAT0004608	http://www.mirdb.org/cgi-bin/target_detail.cgi?targetID=604009	http://www.mirdb.org/cgi-bin/mature_mir.cgi?name=hsa-miR-146a-3p	80
hsa-miR-146a-3p	SH3BGRL2	MIMAT0004608	http://www.mirdb.org/cgi-bin/target_detail.cgi?targetID=604244	http://www.mirdb.org/cgi-bin/mature_mir.cgi?name=hsa-miR-146a-3p	80
hsa-miR-146a-3p	IKZF1	MIMAT0004608	http://www.mirdb.org/cgi-bin/target_detail.cgi?targetID=604395	http://www.mirdb.org/cgi-bin/mature_mir.cgi?name=hsa-miR-146a-3p	80
hsa-miR-146a-3p	KLF8	MIMAT0004608	http://www.mirdb.org/cgi-bin/target_detail.cgi?targetID=603586	http://www.mirdb.org/cgi-bin/mature_mir.cgi?name=hsa-miR-146a-3p	80
hsa-miR-146a-3p	TAF11	MIMAT0004608	http://www.mirdb.org/cgi-bin/target_detail.cgi?targetID=604296	http://www.mirdb.org/cgi-bin/mature_mir.cgi?name=hsa-miR-146a-3p	80
hsa-miR-146a-3p	RPS6KA6	MIMAT0004608	http://www.mirdb.org/cgi-bin/target_detail.cgi?targetID=604046	http://www.mirdb.org/cgi-bin/mature_mir.cgi?name=hsa-miR-146a-3p	79
hsa-miR-146a-3p	RAPGEF2	MIMAT0004608	http://www.mirdb.org/cgi-bin/target_detail.cgi?targetID=603653	http://www.mirdb.org/cgi-bin/mature_mir.cgi?name=hsa-miR-146a-3p	79
hsa-miR-146a-3p	VEZF1	MIMAT0004608	http://www.mirdb.org/cgi-bin/target_detail.cgi?targetID=604369	http://www.mirdb.org/cgi-bin/mature_mir.cgi?name=hsa-miR-146a-3p	79
hsa-miR-146a-3p	GBP6	MIMAT0004608	http://www.mirdb.org/cgi-bin/target_detail.cgi?targetID=604073	http://www.mirdb.org/cgi-bin/mature_mir.cgi?name=hsa-miR-146a-3p	79
hsa-miR-146a-3p	GRIA3	MIMAT0004608	http://www.mirdb.org/cgi-bin/target_detail.cgi?targetID=604368	http://www.mirdb.org/cgi-bin/mature_mir.cgi?name=hsa-miR-146a-3p	79
hsa-miR-146a-3p	CREBRF	MIMAT0004608	http://www.mirdb.org/cgi-bin/target_detail.cgi?targetID=603617	http://www.mirdb.org/cgi-bin/mature_mir.cgi?name=hsa-miR-146a-3p	79
hsa-miR-146a-3p	ZNF273	MIMAT0004608	http://www.mirdb.org/cgi-bin/target_detail.cgi?targetID=604248	http://www.mirdb.org/cgi-bin/mature_mir.cgi?name=hsa-miR-146a-3p	79
hsa-miR-146a-3p	ARHGEF10L	MIMAT0004608	http://www.mirdb.org/cgi-bin/target_detail.cgi?targetID=603928	http://www.mirdb.org/cgi-bin/mature_mir.cgi?name=hsa-miR-146a-3p	79
hsa-miR-146a-3p	RNF130	MIMAT0004608	http://www.mirdb.org/cgi-bin/target_detail.cgi?targetID=604281	http://www.mirdb.org/cgi-bin/mature_mir.cgi?name=hsa-miR-146a-3p	79
hsa-miR-146a-3p	BAG3	MIMAT0004608	http://www.mirdb.org/cgi-bin/target_detail.cgi?targetID=604294	http://www.mirdb.org/cgi-bin/mature_mir.cgi?name=hsa-miR-146a-3p	79
hsa-miR-146a-3p	KPNA4	MIMAT0004608	http://www.mirdb.org/cgi-bin/target_detail.cgi?targetID=603895	http://www.mirdb.org/cgi-bin/mature_mir.cgi?name=hsa-miR-146a-3p	79
hsa-miR-146a-3p	ZNF611	MIMAT0004608	http://www.mirdb.org/cgi-bin/target_detail.cgi?targetID=603556	http://www.mirdb.org/cgi-bin/mature_mir.cgi?name=hsa-miR-146a-3p	79
hsa-miR-146a-3p	ANAPC16	MIMAT0004608	http://www.mirdb.org/cgi-bin/target_detail.cgi?targetID=604015	http://www.mirdb.org/cgi-bin/mature_mir.cgi?name=hsa-miR-146a-3p	79
hsa-miR-146a-3p	CD38	MIMAT0004608	http://www.mirdb.org/cgi-bin/target_detail.cgi?targetID=603730	http://www.mirdb.org/cgi-bin/mature_mir.cgi?name=hsa-miR-146a-3p	79
hsa-miR-146a-3p	RNF222	MIMAT0004608	http://www.mirdb.org/cgi-bin/target_detail.cgi?targetID=603869	http://www.mirdb.org/cgi-bin/mature_mir.cgi?name=hsa-miR-146a-3p	79
hsa-miR-146a-3p	SRRM1	MIMAT0004608	http://www.mirdb.org/cgi-bin/target_detail.cgi?targetID=603889	http://www.mirdb.org/cgi-bin/mature_mir.cgi?name=hsa-miR-146a-3p	78
hsa-miR-146a-3p	ZNF780B	MIMAT0004608	http://www.mirdb.org/cgi-bin/target_detail.cgi?targetID=604234	http://www.mirdb.org/cgi-bin/mature_mir.cgi?name=hsa-miR-146a-3p	78
hsa-miR-146a-3p	LARP4	MIMAT0004608	http://www.mirdb.org/cgi-bin/target_detail.cgi?targetID=604387	http://www.mirdb.org/cgi-bin/mature_mir.cgi?name=hsa-miR-146a-3p	78
hsa-miR-146a-3p	NFATC4	MIMAT0004608	http://www.mirdb.org/cgi-bin/target_detail.cgi?targetID=603632	http://www.mirdb.org/cgi-bin/mature_mir.cgi?name=hsa-miR-146a-3p	78
hsa-miR-146a-3p	SSTR2	MIMAT0004608	http://www.mirdb.org/cgi-bin/target_detail.cgi?targetID=604051	http://www.mirdb.org/cgi-bin/mature_mir.cgi?name=hsa-miR-146a-3p	78
hsa-miR-146a-3p	UBAP1	MIMAT0004608	http://www.mirdb.org/cgi-bin/target_detail.cgi?targetID=603910	http://www.mirdb.org/cgi-bin/mature_mir.cgi?name=hsa-miR-146a-3p	78
hsa-miR-146a-3p	SUMO1	MIMAT0004608	http://www.mirdb.org/cgi-bin/target_detail.cgi?targetID=604376	http://www.mirdb.org/cgi-bin/mature_mir.cgi?name=hsa-miR-146a-3p	78
hsa-miR-146a-3p	SERINC1	MIMAT0004608	http://www.mirdb.org/cgi-bin/target_detail.cgi?targetID=604290	http://www.mirdb.org/cgi-bin/mature_mir.cgi?name=hsa-miR-146a-3p	78
hsa-miR-146a-3p	NPHS2	MIMAT0004608	http://www.mirdb.org/cgi-bin/target_detail.cgi?targetID=604292	http://www.mirdb.org/cgi-bin/mature_mir.cgi?name=hsa-miR-146a-3p	78
hsa-miR-146a-3p	ADAM12	MIMAT0004608	http://www.mirdb.org/cgi-bin/target_detail.cgi?targetID=603681	http://www.mirdb.org/cgi-bin/mature_mir.cgi?name=hsa-miR-146a-3p	78
hsa-miR-146a-3p	FSIP1	MIMAT0004608	http://www.mirdb.org/cgi-bin/target_detail.cgi?targetID=603596	http://www.mirdb.org/cgi-bin/mature_mir.cgi?name=hsa-miR-146a-3p	78
hsa-miR-146a-3p	TEAD4	MIMAT0004608	http://www.mirdb.org/cgi-bin/target_detail.cgi?targetID=603524	http://www.mirdb.org/cgi-bin/mature_mir.cgi?name=hsa-miR-146a-3p	78
hsa-miR-146a-3p	CEMIP	MIMAT0004608	http://www.mirdb.org/cgi-bin/target_detail.cgi?targetID=603623	http://www.mirdb.org/cgi-bin/mature_mir.cgi?name=hsa-miR-146a-3p	78
hsa-miR-146a-3p	MME	MIMAT0004608	http://www.mirdb.org/cgi-bin/target_detail.cgi?targetID=603674	http://www.mirdb.org/cgi-bin/mature_mir.cgi?name=hsa-miR-146a-3p	78
hsa-miR-146a-3p	SEZ6L	MIMAT0004608	http://www.mirdb.org/cgi-bin/target_detail.cgi?targetID=603550	http://www.mirdb.org/cgi-bin/mature_mir.cgi?name=hsa-miR-146a-3p	77
hsa-miR-146a-3p	UGT2B28	MIMAT0004608	http://www.mirdb.org/cgi-bin/target_detail.cgi?targetID=603630	http://www.mirdb.org/cgi-bin/mature_mir.cgi?name=hsa-miR-146a-3p	77
hsa-miR-146a-3p	PSMC2	MIMAT0004608	http://www.mirdb.org/cgi-bin/target_detail.cgi?targetID=604221	http://www.mirdb.org/cgi-bin/mature_mir.cgi?name=hsa-miR-146a-3p	77
hsa-miR-146a-3p	CLIP4	MIMAT0004608	http://www.mirdb.org/cgi-bin/target_detail.cgi?targetID=604344	http://www.mirdb.org/cgi-bin/mature_mir.cgi?name=hsa-miR-146a-3p	77
hsa-miR-146a-3p	PSMD12	MIMAT0004608	http://www.mirdb.org/cgi-bin/target_detail.cgi?targetID=603908	http://www.mirdb.org/cgi-bin/mature_mir.cgi?name=hsa-miR-146a-3p	77
hsa-miR-146a-3p	SCAI	MIMAT0004608	http://www.mirdb.org/cgi-bin/target_detail.cgi?targetID=603882	http://www.mirdb.org/cgi-bin/mature_mir.cgi?name=hsa-miR-146a-3p	77
hsa-miR-146a-3p	SFXN1	MIMAT0004608	http://www.mirdb.org/cgi-bin/target_detail.cgi?targetID=604127	http://www.mirdb.org/cgi-bin/mature_mir.cgi?name=hsa-miR-146a-3p	77
hsa-miR-146a-3p	TANC2	MIMAT0004608	http://www.mirdb.org/cgi-bin/target_detail.cgi?targetID=604129	http://www.mirdb.org/cgi-bin/mature_mir.cgi?name=hsa-miR-146a-3p	77
hsa-miR-146a-3p	SPPL3	MIMAT0004608	http://www.mirdb.org/cgi-bin/target_detail.cgi?targetID=604142	http://www.mirdb.org/cgi-bin/mature_mir.cgi?name=hsa-miR-146a-3p	77
hsa-miR-146a-3p	ELAVL4	MIMAT0004608	http://www.mirdb.org/cgi-bin/target_detail.cgi?targetID=604261	http://www.mirdb.org/cgi-bin/mature_mir.cgi?name=hsa-miR-146a-3p	77
hsa-miR-146a-3p	MPHOSPH8	MIMAT0004608	http://www.mirdb.org/cgi-bin/target_detail.cgi?targetID=603735	http://www.mirdb.org/cgi-bin/mature_mir.cgi?name=hsa-miR-146a-3p	77
hsa-miR-146a-3p	TCF12	MIMAT0004608	http://www.mirdb.org/cgi-bin/target_detail.cgi?targetID=603621	http://www.mirdb.org/cgi-bin/mature_mir.cgi?name=hsa-miR-146a-3p	77
hsa-miR-146a-3p	SH3BP5	MIMAT0004608	http://www.mirdb.org/cgi-bin/target_detail.cgi?targetID=603545	http://www.mirdb.org/cgi-bin/mature_mir.cgi?name=hsa-miR-146a-3p	77
hsa-miR-146a-3p	HSF2	MIMAT0004608	http://www.mirdb.org/cgi-bin/target_detail.cgi?targetID=604036	http://www.mirdb.org/cgi-bin/mature_mir.cgi?name=hsa-miR-146a-3p	77
hsa-miR-146a-3p	TMEM237	MIMAT0004608	http://www.mirdb.org/cgi-bin/target_detail.cgi?targetID=604343	http://www.mirdb.org/cgi-bin/mature_mir.cgi?name=hsa-miR-146a-3p	77
hsa-miR-146a-3p	CLDN16	MIMAT0004608	http://www.mirdb.org/cgi-bin/target_detail.cgi?targetID=603932	http://www.mirdb.org/cgi-bin/mature_mir.cgi?name=hsa-miR-146a-3p	77
hsa-miR-146a-3p	UGT2B7	MIMAT0004608	http://www.mirdb.org/cgi-bin/target_detail.cgi?targetID=603970	http://www.mirdb.org/cgi-bin/mature_mir.cgi?name=hsa-miR-146a-3p	77
hsa-miR-146a-3p	NAP1L2	MIMAT0004608	http://www.mirdb.org/cgi-bin/target_detail.cgi?targetID=603775	http://www.mirdb.org/cgi-bin/mature_mir.cgi?name=hsa-miR-146a-3p	77
hsa-miR-146a-3p	KCNJ10	MIMAT0004608	http://www.mirdb.org/cgi-bin/target_detail.cgi?targetID=604022	http://www.mirdb.org/cgi-bin/mature_mir.cgi?name=hsa-miR-146a-3p	77
hsa-miR-146a-3p	MPZL2	MIMAT0004608	http://www.mirdb.org/cgi-bin/target_detail.cgi?targetID=604053	http://www.mirdb.org/cgi-bin/mature_mir.cgi?name=hsa-miR-146a-3p	76
hsa-miR-146a-3p	TRAPPC8	MIMAT0004608	http://www.mirdb.org/cgi-bin/target_detail.cgi?targetID=604171	http://www.mirdb.org/cgi-bin/mature_mir.cgi?name=hsa-miR-146a-3p	76
hsa-miR-146a-3p	COL4A4	MIMAT0004608	http://www.mirdb.org/cgi-bin/target_detail.cgi?targetID=604134	http://www.mirdb.org/cgi-bin/mature_mir.cgi?name=hsa-miR-146a-3p	76
hsa-miR-146a-3p	EXOC2	MIMAT0004608	http://www.mirdb.org/cgi-bin/target_detail.cgi?targetID=603686	http://www.mirdb.org/cgi-bin/mature_mir.cgi?name=hsa-miR-146a-3p	76
hsa-miR-146a-3p	STAM2	MIMAT0004608	http://www.mirdb.org/cgi-bin/target_detail.cgi?targetID=604190	http://www.mirdb.org/cgi-bin/mature_mir.cgi?name=hsa-miR-146a-3p	76
hsa-miR-146a-3p	GOPC	MIMAT0004608	http://www.mirdb.org/cgi-bin/target_detail.cgi?targetID=604196	http://www.mirdb.org/cgi-bin/mature_mir.cgi?name=hsa-miR-146a-3p	76
hsa-miR-146a-3p	FOXK1	MIMAT0004608	http://www.mirdb.org/cgi-bin/target_detail.cgi?targetID=603960	http://www.mirdb.org/cgi-bin/mature_mir.cgi?name=hsa-miR-146a-3p	76
hsa-miR-146a-3p	IGFBP3	MIMAT0004608	http://www.mirdb.org/cgi-bin/target_detail.cgi?targetID=604233	http://www.mirdb.org/cgi-bin/mature_mir.cgi?name=hsa-miR-146a-3p	76
hsa-miR-146a-3p	VANGL1	MIMAT0004608	http://www.mirdb.org/cgi-bin/target_detail.cgi?targetID=603801	http://www.mirdb.org/cgi-bin/mature_mir.cgi?name=hsa-miR-146a-3p	76
hsa-miR-146a-3p	MCF2L2	MIMAT0004608	http://www.mirdb.org/cgi-bin/target_detail.cgi?targetID=604092	http://www.mirdb.org/cgi-bin/mature_mir.cgi?name=hsa-miR-146a-3p	76
hsa-miR-146a-3p	ZNF74	MIMAT0004608	http://www.mirdb.org/cgi-bin/target_detail.cgi?targetID=603782	http://www.mirdb.org/cgi-bin/mature_mir.cgi?name=hsa-miR-146a-3p	76
hsa-miR-146a-3p	CHD9	MIMAT0004608	http://www.mirdb.org/cgi-bin/target_detail.cgi?targetID=603664	http://www.mirdb.org/cgi-bin/mature_mir.cgi?name=hsa-miR-146a-3p	76
hsa-miR-146a-3p	AP3D1	MIMAT0004608	http://www.mirdb.org/cgi-bin/target_detail.cgi?targetID=604056	http://www.mirdb.org/cgi-bin/mature_mir.cgi?name=hsa-miR-146a-3p	76
hsa-miR-146a-3p	PEX11B	MIMAT0004608	http://www.mirdb.org/cgi-bin/target_detail.cgi?targetID=603937	http://www.mirdb.org/cgi-bin/mature_mir.cgi?name=hsa-miR-146a-3p	76
hsa-miR-146a-3p	CNTD1	MIMAT0004608	http://www.mirdb.org/cgi-bin/target_detail.cgi?targetID=603776	http://www.mirdb.org/cgi-bin/mature_mir.cgi?name=hsa-miR-146a-3p	76
hsa-miR-146a-3p	USP18	MIMAT0004608	http://www.mirdb.org/cgi-bin/target_detail.cgi?targetID=603832	http://www.mirdb.org/cgi-bin/mature_mir.cgi?name=hsa-miR-146a-3p	75
hsa-miR-146a-3p	TPP2	MIMAT0004608	http://www.mirdb.org/cgi-bin/target_detail.cgi?targetID=603581	http://www.mirdb.org/cgi-bin/mature_mir.cgi?name=hsa-miR-146a-3p	75
hsa-miR-146a-3p	ABCB10	MIMAT0004608	http://www.mirdb.org/cgi-bin/target_detail.cgi?targetID=603826	http://www.mirdb.org/cgi-bin/mature_mir.cgi?name=hsa-miR-146a-3p	75
hsa-miR-146a-3p	SOWAHC	MIMAT0004608	http://www.mirdb.org/cgi-bin/target_detail.cgi?targetID=603843	http://www.mirdb.org/cgi-bin/mature_mir.cgi?name=hsa-miR-146a-3p	75
hsa-miR-146a-3p	LCT	MIMAT0004608	http://www.mirdb.org/cgi-bin/target_detail.cgi?targetID=603887	http://www.mirdb.org/cgi-bin/mature_mir.cgi?name=hsa-miR-146a-3p	75
hsa-miR-146a-3p	UTP15	MIMAT0004608	http://www.mirdb.org/cgi-bin/target_detail.cgi?targetID=604100	http://www.mirdb.org/cgi-bin/mature_mir.cgi?name=hsa-miR-146a-3p	75
hsa-miR-146a-3p	GIGYF2	MIMAT0004608	http://www.mirdb.org/cgi-bin/target_detail.cgi?targetID=604028	http://www.mirdb.org/cgi-bin/mature_mir.cgi?name=hsa-miR-146a-3p	75
hsa-miR-146a-3p	NEK5	MIMAT0004608	http://www.mirdb.org/cgi-bin/target_detail.cgi?targetID=604164	http://www.mirdb.org/cgi-bin/mature_mir.cgi?name=hsa-miR-146a-3p	75
hsa-miR-146a-3p	BTBD11	MIMAT0004608	http://www.mirdb.org/cgi-bin/target_detail.cgi?targetID=603886	http://www.mirdb.org/cgi-bin/mature_mir.cgi?name=hsa-miR-146a-3p	75
hsa-miR-146a-3p	ZNF264	MIMAT0004608	http://www.mirdb.org/cgi-bin/target_detail.cgi?targetID=603864	http://www.mirdb.org/cgi-bin/mature_mir.cgi?name=hsa-miR-146a-3p	75
hsa-miR-146a-3p	KLHL14	MIMAT0004608	http://www.mirdb.org/cgi-bin/target_detail.cgi?targetID=604218	http://www.mirdb.org/cgi-bin/mature_mir.cgi?name=hsa-miR-146a-3p	75
hsa-miR-146a-3p	SARM1	MIMAT0004608	http://www.mirdb.org/cgi-bin/target_detail.cgi?targetID=603881	http://www.mirdb.org/cgi-bin/mature_mir.cgi?name=hsa-miR-146a-3p	75
hsa-miR-146a-3p	SLC5A5	MIMAT0004608	http://www.mirdb.org/cgi-bin/target_detail.cgi?targetID=603939	http://www.mirdb.org/cgi-bin/mature_mir.cgi?name=hsa-miR-146a-3p	75
hsa-miR-146a-3p	GAD1	MIMAT0004608	http://www.mirdb.org/cgi-bin/target_detail.cgi?targetID=603616	http://www.mirdb.org/cgi-bin/mature_mir.cgi?name=hsa-miR-146a-3p	75
hsa-miR-146a-3p	OPHN1	MIMAT0004608	http://www.mirdb.org/cgi-bin/target_detail.cgi?targetID=604131	http://www.mirdb.org/cgi-bin/mature_mir.cgi?name=hsa-miR-146a-3p	75
hsa-miR-146a-3p	PAXBP1	MIMAT0004608	http://www.mirdb.org/cgi-bin/target_detail.cgi?targetID=604325	http://www.mirdb.org/cgi-bin/mature_mir.cgi?name=hsa-miR-146a-3p	75
hsa-miR-146a-3p	UBN2	MIMAT0004608	http://www.mirdb.org/cgi-bin/target_detail.cgi?targetID=604314	http://www.mirdb.org/cgi-bin/mature_mir.cgi?name=hsa-miR-146a-3p	75
hsa-miR-146a-3p	CLVS2	MIMAT0004608	http://www.mirdb.org/cgi-bin/target_detail.cgi?targetID=604333	http://www.mirdb.org/cgi-bin/mature_mir.cgi?name=hsa-miR-146a-3p	75
hsa-miR-146a-3p	DCDC2	MIMAT0004608	http://www.mirdb.org/cgi-bin/target_detail.cgi?targetID=604285	http://www.mirdb.org/cgi-bin/mature_mir.cgi?name=hsa-miR-146a-3p	75
hsa-miR-146a-3p	KANSL1	MIMAT0004608	http://www.mirdb.org/cgi-bin/target_detail.cgi?targetID=604273	http://www.mirdb.org/cgi-bin/mature_mir.cgi?name=hsa-miR-146a-3p	75
hsa-miR-146a-3p	ZNF189	MIMAT0004608	http://www.mirdb.org/cgi-bin/target_detail.cgi?targetID=603934	http://www.mirdb.org/cgi-bin/mature_mir.cgi?name=hsa-miR-146a-3p	74
hsa-miR-146a-3p	KANSL3	MIMAT0004608	http://www.mirdb.org/cgi-bin/target_detail.cgi?targetID=603692	http://www.mirdb.org/cgi-bin/mature_mir.cgi?name=hsa-miR-146a-3p	74
hsa-miR-146a-3p	KRIT1	MIMAT0004608	http://www.mirdb.org/cgi-bin/target_detail.cgi?targetID=604178	http://www.mirdb.org/cgi-bin/mature_mir.cgi?name=hsa-miR-146a-3p	74
hsa-miR-146a-3p	SRL	MIMAT0004608	http://www.mirdb.org/cgi-bin/target_detail.cgi?targetID=603574	http://www.mirdb.org/cgi-bin/mature_mir.cgi?name=hsa-miR-146a-3p	74
hsa-miR-146a-3p	DDHD1	MIMAT0004608	http://www.mirdb.org/cgi-bin/target_detail.cgi?targetID=603652	http://www.mirdb.org/cgi-bin/mature_mir.cgi?name=hsa-miR-146a-3p	74
hsa-miR-146a-3p	PLEKHA7	MIMAT0004608	http://www.mirdb.org/cgi-bin/target_detail.cgi?targetID=603654	http://www.mirdb.org/cgi-bin/mature_mir.cgi?name=hsa-miR-146a-3p	74
hsa-miR-146a-3p	NDUFA5	MIMAT0004608	http://www.mirdb.org/cgi-bin/target_detail.cgi?targetID=603675	http://www.mirdb.org/cgi-bin/mature_mir.cgi?name=hsa-miR-146a-3p	74
hsa-miR-146a-3p	GTF2A1	MIMAT0004608	http://www.mirdb.org/cgi-bin/target_detail.cgi?targetID=603856	http://www.mirdb.org/cgi-bin/mature_mir.cgi?name=hsa-miR-146a-3p	74
hsa-miR-146a-3p	ZNF268	MIMAT0004608	http://www.mirdb.org/cgi-bin/target_detail.cgi?targetID=604041	http://www.mirdb.org/cgi-bin/mature_mir.cgi?name=hsa-miR-146a-3p	74
hsa-miR-146a-3p	TBCK	MIMAT0004608	http://www.mirdb.org/cgi-bin/target_detail.cgi?targetID=603839	http://www.mirdb.org/cgi-bin/mature_mir.cgi?name=hsa-miR-146a-3p	74
hsa-miR-146a-3p	PRX	MIMAT0004608	http://www.mirdb.org/cgi-bin/target_detail.cgi?targetID=603988	http://www.mirdb.org/cgi-bin/mature_mir.cgi?name=hsa-miR-146a-3p	74
hsa-miR-146a-3p	CDH8	MIMAT0004608	http://www.mirdb.org/cgi-bin/target_detail.cgi?targetID=604101	http://www.mirdb.org/cgi-bin/mature_mir.cgi?name=hsa-miR-146a-3p	74
hsa-miR-146a-3p	BLOC1S5	MIMAT0004608	http://www.mirdb.org/cgi-bin/target_detail.cgi?targetID=603627	http://www.mirdb.org/cgi-bin/mature_mir.cgi?name=hsa-miR-146a-3p	74
hsa-miR-146a-3p	LMBR1	MIMAT0004608	http://www.mirdb.org/cgi-bin/target_detail.cgi?targetID=603819	http://www.mirdb.org/cgi-bin/mature_mir.cgi?name=hsa-miR-146a-3p	74
hsa-miR-146a-3p	EFR3A	MIMAT0004608	http://www.mirdb.org/cgi-bin/target_detail.cgi?targetID=604332	http://www.mirdb.org/cgi-bin/mature_mir.cgi?name=hsa-miR-146a-3p	74
hsa-miR-146a-3p	TTC14	MIMAT0004608	http://www.mirdb.org/cgi-bin/target_detail.cgi?targetID=603818	http://www.mirdb.org/cgi-bin/mature_mir.cgi?name=hsa-miR-146a-3p	74
hsa-miR-146a-3p	MDGA2	MIMAT0004608	http://www.mirdb.org/cgi-bin/target_detail.cgi?targetID=603796	http://www.mirdb.org/cgi-bin/mature_mir.cgi?name=hsa-miR-146a-3p	74
hsa-miR-146a-3p	ATXN7	MIMAT0004608	http://www.mirdb.org/cgi-bin/target_detail.cgi?targetID=603880	http://www.mirdb.org/cgi-bin/mature_mir.cgi?name=hsa-miR-146a-3p	74
hsa-miR-146a-3p	ST8SIA1	MIMAT0004608	http://www.mirdb.org/cgi-bin/target_detail.cgi?targetID=604077	http://www.mirdb.org/cgi-bin/mature_mir.cgi?name=hsa-miR-146a-3p	74
hsa-miR-146a-3p	RND3	MIMAT0004608	http://www.mirdb.org/cgi-bin/target_detail.cgi?targetID=604291	http://www.mirdb.org/cgi-bin/mature_mir.cgi?name=hsa-miR-146a-3p	73
hsa-miR-146a-3p	ZC3HAV1	MIMAT0004608	http://www.mirdb.org/cgi-bin/target_detail.cgi?targetID=603915	http://www.mirdb.org/cgi-bin/mature_mir.cgi?name=hsa-miR-146a-3p	73
hsa-miR-146a-3p	TGFA	MIMAT0004608	http://www.mirdb.org/cgi-bin/target_detail.cgi?targetID=603635	http://www.mirdb.org/cgi-bin/mature_mir.cgi?name=hsa-miR-146a-3p	73
hsa-miR-146a-3p	SPON1	MIMAT0004608	http://www.mirdb.org/cgi-bin/target_detail.cgi?targetID=604042	http://www.mirdb.org/cgi-bin/mature_mir.cgi?name=hsa-miR-146a-3p	73
hsa-miR-146a-3p	RGS5	MIMAT0004608	http://www.mirdb.org/cgi-bin/target_detail.cgi?targetID=604095	http://www.mirdb.org/cgi-bin/mature_mir.cgi?name=hsa-miR-146a-3p	73
hsa-miR-146a-3p	THBD	MIMAT0004608	http://www.mirdb.org/cgi-bin/target_detail.cgi?targetID=604203	http://www.mirdb.org/cgi-bin/mature_mir.cgi?name=hsa-miR-146a-3p	73
hsa-miR-146a-3p	NUP88	MIMAT0004608	http://www.mirdb.org/cgi-bin/target_detail.cgi?targetID=603728	http://www.mirdb.org/cgi-bin/mature_mir.cgi?name=hsa-miR-146a-3p	73
hsa-miR-146a-3p	AKIRIN1	MIMAT0004608	http://www.mirdb.org/cgi-bin/target_detail.cgi?targetID=603705	http://www.mirdb.org/cgi-bin/mature_mir.cgi?name=hsa-miR-146a-3p	73
hsa-miR-146a-3p	PLXDC2	MIMAT0004608	http://www.mirdb.org/cgi-bin/target_detail.cgi?targetID=604267	http://www.mirdb.org/cgi-bin/mature_mir.cgi?name=hsa-miR-146a-3p	73
hsa-miR-146a-3p	NCOA2	MIMAT0004608	http://www.mirdb.org/cgi-bin/target_detail.cgi?targetID=604377	http://www.mirdb.org/cgi-bin/mature_mir.cgi?name=hsa-miR-146a-3p	73
hsa-miR-146a-3p	MTMR4	MIMAT0004608	http://www.mirdb.org/cgi-bin/target_detail.cgi?targetID=603595	http://www.mirdb.org/cgi-bin/mature_mir.cgi?name=hsa-miR-146a-3p	73
hsa-miR-146a-3p	TIPARP	MIMAT0004608	http://www.mirdb.org/cgi-bin/target_detail.cgi?targetID=603754	http://www.mirdb.org/cgi-bin/mature_mir.cgi?name=hsa-miR-146a-3p	73
hsa-miR-146a-3p	KLHL24	MIMAT0004608	http://www.mirdb.org/cgi-bin/target_detail.cgi?targetID=603741	http://www.mirdb.org/cgi-bin/mature_mir.cgi?name=hsa-miR-146a-3p	73
hsa-miR-146a-3p	ADA2	MIMAT0004608	http://www.mirdb.org/cgi-bin/target_detail.cgi?targetID=603714	http://www.mirdb.org/cgi-bin/mature_mir.cgi?name=hsa-miR-146a-3p	72
hsa-miR-146a-3p	ACOX1	MIMAT0004608	http://www.mirdb.org/cgi-bin/target_detail.cgi?targetID=603973	http://www.mirdb.org/cgi-bin/mature_mir.cgi?name=hsa-miR-146a-3p	72
hsa-miR-146a-3p	PURB	MIMAT0004608	http://www.mirdb.org/cgi-bin/target_detail.cgi?targetID=604135	http://www.mirdb.org/cgi-bin/mature_mir.cgi?name=hsa-miR-146a-3p	72
hsa-miR-146a-3p	DDX3X	MIMAT0004608	http://www.mirdb.org/cgi-bin/target_detail.cgi?targetID=604071	http://www.mirdb.org/cgi-bin/mature_mir.cgi?name=hsa-miR-146a-3p	72
hsa-miR-146a-3p	MAP3K20	MIMAT0004608	http://www.mirdb.org/cgi-bin/target_detail.cgi?targetID=603949	http://www.mirdb.org/cgi-bin/mature_mir.cgi?name=hsa-miR-146a-3p	72
hsa-miR-146a-3p	IKZF2	MIMAT0004608	http://www.mirdb.org/cgi-bin/target_detail.cgi?targetID=603715	http://www.mirdb.org/cgi-bin/mature_mir.cgi?name=hsa-miR-146a-3p	72
hsa-miR-146a-3p	ATXN1L	MIMAT0004608	http://www.mirdb.org/cgi-bin/target_detail.cgi?targetID=603829	http://www.mirdb.org/cgi-bin/mature_mir.cgi?name=hsa-miR-146a-3p	72
hsa-miR-146a-3p	AP5M1	MIMAT0004608	http://www.mirdb.org/cgi-bin/target_detail.cgi?targetID=604392	http://www.mirdb.org/cgi-bin/mature_mir.cgi?name=hsa-miR-146a-3p	72
hsa-miR-146a-3p	LITAF	MIMAT0004608	http://www.mirdb.org/cgi-bin/target_detail.cgi?targetID=604114	http://www.mirdb.org/cgi-bin/mature_mir.cgi?name=hsa-miR-146a-3p	72
hsa-miR-146a-3p	SCLT1	MIMAT0004608	http://www.mirdb.org/cgi-bin/target_detail.cgi?targetID=604328	http://www.mirdb.org/cgi-bin/mature_mir.cgi?name=hsa-miR-146a-3p	72
hsa-miR-146a-3p	BRIP1	MIMAT0004608	http://www.mirdb.org/cgi-bin/target_detail.cgi?targetID=604138	http://www.mirdb.org/cgi-bin/mature_mir.cgi?name=hsa-miR-146a-3p	72
hsa-miR-146a-3p	HLA-DMB	MIMAT0004608	http://www.mirdb.org/cgi-bin/target_detail.cgi?targetID=603527	http://www.mirdb.org/cgi-bin/mature_mir.cgi?name=hsa-miR-146a-3p	72
hsa-miR-146a-3p	CHRNA3	MIMAT0004608	http://www.mirdb.org/cgi-bin/target_detail.cgi?targetID=604338	http://www.mirdb.org/cgi-bin/mature_mir.cgi?name=hsa-miR-146a-3p	72
hsa-miR-146a-3p	LRRC59	MIMAT0004608	http://www.mirdb.org/cgi-bin/target_detail.cgi?targetID=603755	http://www.mirdb.org/cgi-bin/mature_mir.cgi?name=hsa-miR-146a-3p	72
hsa-miR-146a-3p	ATP8A1	MIMAT0004608	http://www.mirdb.org/cgi-bin/target_detail.cgi?targetID=604119	http://www.mirdb.org/cgi-bin/mature_mir.cgi?name=hsa-miR-146a-3p	72
hsa-miR-146a-3p	APEX1	MIMAT0004608	http://www.mirdb.org/cgi-bin/target_detail.cgi?targetID=603822	http://www.mirdb.org/cgi-bin/mature_mir.cgi?name=hsa-miR-146a-3p	72
hsa-miR-146a-3p	SLC4A10	MIMAT0004608	http://www.mirdb.org/cgi-bin/target_detail.cgi?targetID=603891	http://www.mirdb.org/cgi-bin/mature_mir.cgi?name=hsa-miR-146a-3p	72
hsa-miR-146a-3p	STEAP2	MIMAT0004608	http://www.mirdb.org/cgi-bin/target_detail.cgi?targetID=604124	http://www.mirdb.org/cgi-bin/mature_mir.cgi?name=hsa-miR-146a-3p	72
hsa-miR-146a-3p	ALAD	MIMAT0004608	http://www.mirdb.org/cgi-bin/target_detail.cgi?targetID=604054	http://www.mirdb.org/cgi-bin/mature_mir.cgi?name=hsa-miR-146a-3p	72
hsa-miR-146a-3p	POGLUT1	MIMAT0004608	http://www.mirdb.org/cgi-bin/target_detail.cgi?targetID=603743	http://www.mirdb.org/cgi-bin/mature_mir.cgi?name=hsa-miR-146a-3p	72
hsa-miR-146a-3p	ALG12	MIMAT0004608	http://www.mirdb.org/cgi-bin/target_detail.cgi?targetID=604246	http://www.mirdb.org/cgi-bin/mature_mir.cgi?name=hsa-miR-146a-3p	72
hsa-miR-146a-3p	CCNT2	MIMAT0004608	http://www.mirdb.org/cgi-bin/target_detail.cgi?targetID=604144	http://www.mirdb.org/cgi-bin/mature_mir.cgi?name=hsa-miR-146a-3p	72
hsa-miR-146a-3p	BTBD7	MIMAT0004608	http://www.mirdb.org/cgi-bin/target_detail.cgi?targetID=603975	http://www.mirdb.org/cgi-bin/mature_mir.cgi?name=hsa-miR-146a-3p	71
hsa-miR-146a-3p	ATP13A4	MIMAT0004608	http://www.mirdb.org/cgi-bin/target_detail.cgi?targetID=603769	http://www.mirdb.org/cgi-bin/mature_mir.cgi?name=hsa-miR-146a-3p	71
hsa-miR-146a-3p	MLLT11	MIMAT0004608	http://www.mirdb.org/cgi-bin/target_detail.cgi?targetID=604068	http://www.mirdb.org/cgi-bin/mature_mir.cgi?name=hsa-miR-146a-3p	71
hsa-miR-146a-3p	C21orf62	MIMAT0004608	http://www.mirdb.org/cgi-bin/target_detail.cgi?targetID=604396	http://www.mirdb.org/cgi-bin/mature_mir.cgi?name=hsa-miR-146a-3p	71
hsa-miR-146a-3p	ZNF510	MIMAT0004608	http://www.mirdb.org/cgi-bin/target_detail.cgi?targetID=603978	http://www.mirdb.org/cgi-bin/mature_mir.cgi?name=hsa-miR-146a-3p	71
hsa-miR-146a-3p	LRIG1	MIMAT0004608	http://www.mirdb.org/cgi-bin/target_detail.cgi?targetID=604011	http://www.mirdb.org/cgi-bin/mature_mir.cgi?name=hsa-miR-146a-3p	71
hsa-miR-146a-3p	CUX2	MIMAT0004608	http://www.mirdb.org/cgi-bin/target_detail.cgi?targetID=603774	http://www.mirdb.org/cgi-bin/mature_mir.cgi?name=hsa-miR-146a-3p	71
hsa-miR-146a-3p	CYBRD1	MIMAT0004608	http://www.mirdb.org/cgi-bin/target_detail.cgi?targetID=603658	http://www.mirdb.org/cgi-bin/mature_mir.cgi?name=hsa-miR-146a-3p	71
hsa-miR-146a-3p	ARHGEF10	MIMAT0004608	http://www.mirdb.org/cgi-bin/target_detail.cgi?targetID=603647	http://www.mirdb.org/cgi-bin/mature_mir.cgi?name=hsa-miR-146a-3p	71
hsa-miR-146a-3p	PRELID2	MIMAT0004608	http://www.mirdb.org/cgi-bin/target_detail.cgi?targetID=603639	http://www.mirdb.org/cgi-bin/mature_mir.cgi?name=hsa-miR-146a-3p	71
hsa-miR-146a-3p	NAA40	MIMAT0004608	http://www.mirdb.org/cgi-bin/target_detail.cgi?targetID=603676	http://www.mirdb.org/cgi-bin/mature_mir.cgi?name=hsa-miR-146a-3p	71
hsa-miR-146a-3p	PRICKLE2	MIMAT0004608	http://www.mirdb.org/cgi-bin/target_detail.cgi?targetID=603680	http://www.mirdb.org/cgi-bin/mature_mir.cgi?name=hsa-miR-146a-3p	71
hsa-miR-146a-3p	AFF4	MIMAT0004608	http://www.mirdb.org/cgi-bin/target_detail.cgi?targetID=603694	http://www.mirdb.org/cgi-bin/mature_mir.cgi?name=hsa-miR-146a-3p	71
hsa-miR-146a-3p	RCAN1	MIMAT0004608	http://www.mirdb.org/cgi-bin/target_detail.cgi?targetID=604027	http://www.mirdb.org/cgi-bin/mature_mir.cgi?name=hsa-miR-146a-3p	71
hsa-miR-146a-3p	LEKR1	MIMAT0004608	http://www.mirdb.org/cgi-bin/target_detail.cgi?targetID=604251	http://www.mirdb.org/cgi-bin/mature_mir.cgi?name=hsa-miR-146a-3p	71
hsa-miR-146a-3p	CCL28	MIMAT0004608	http://www.mirdb.org/cgi-bin/target_detail.cgi?targetID=603597	http://www.mirdb.org/cgi-bin/mature_mir.cgi?name=hsa-miR-146a-3p	71
hsa-miR-146a-3p	FABP7	MIMAT0004608	http://www.mirdb.org/cgi-bin/target_detail.cgi?targetID=603847	http://www.mirdb.org/cgi-bin/mature_mir.cgi?name=hsa-miR-146a-3p	71
hsa-miR-146a-3p	SGPL1	MIMAT0004608	http://www.mirdb.org/cgi-bin/target_detail.cgi?targetID=604207	http://www.mirdb.org/cgi-bin/mature_mir.cgi?name=hsa-miR-146a-3p	71
hsa-miR-146a-3p	CFL2	MIMAT0004608	http://www.mirdb.org/cgi-bin/target_detail.cgi?targetID=604318	http://www.mirdb.org/cgi-bin/mature_mir.cgi?name=hsa-miR-146a-3p	71
hsa-miR-146a-3p	PLEKHS1	MIMAT0004608	http://www.mirdb.org/cgi-bin/target_detail.cgi?targetID=603872	http://www.mirdb.org/cgi-bin/mature_mir.cgi?name=hsa-miR-146a-3p	71
hsa-miR-146a-3p	KIAA1549	MIMAT0004608	http://www.mirdb.org/cgi-bin/target_detail.cgi?targetID=604195	http://www.mirdb.org/cgi-bin/mature_mir.cgi?name=hsa-miR-146a-3p	71
hsa-miR-146a-3p	CC2D2B	MIMAT0004608	http://www.mirdb.org/cgi-bin/target_detail.cgi?targetID=603599	http://www.mirdb.org/cgi-bin/mature_mir.cgi?name=hsa-miR-146a-3p	71
hsa-miR-146a-3p	GNB5	MIMAT0004608	http://www.mirdb.org/cgi-bin/target_detail.cgi?targetID=603602	http://www.mirdb.org/cgi-bin/mature_mir.cgi?name=hsa-miR-146a-3p	71
hsa-miR-146a-3p	RPL7L1	MIMAT0004608	http://www.mirdb.org/cgi-bin/target_detail.cgi?targetID=603753	http://www.mirdb.org/cgi-bin/mature_mir.cgi?name=hsa-miR-146a-3p	71
hsa-miR-146a-3p	BAG5	MIMAT0004608	http://www.mirdb.org/cgi-bin/target_detail.cgi?targetID=604160	http://www.mirdb.org/cgi-bin/mature_mir.cgi?name=hsa-miR-146a-3p	71
hsa-miR-146a-3p	YIPF5	MIMAT0004608	http://www.mirdb.org/cgi-bin/target_detail.cgi?targetID=604250	http://www.mirdb.org/cgi-bin/mature_mir.cgi?name=hsa-miR-146a-3p	71
hsa-miR-146a-3p	EIF2S2	MIMAT0004608	http://www.mirdb.org/cgi-bin/target_detail.cgi?targetID=603638	http://www.mirdb.org/cgi-bin/mature_mir.cgi?name=hsa-miR-146a-3p	71
hsa-miR-146a-3p	RANGAP1	MIMAT0004608	http://www.mirdb.org/cgi-bin/target_detail.cgi?targetID=604241	http://www.mirdb.org/cgi-bin/mature_mir.cgi?name=hsa-miR-146a-3p	71
hsa-miR-146a-3p	TRIM59	MIMAT0004608	http://www.mirdb.org/cgi-bin/target_detail.cgi?targetID=604230	http://www.mirdb.org/cgi-bin/mature_mir.cgi?name=hsa-miR-146a-3p	71
hsa-miR-146a-3p	TTC7B	MIMAT0004608	http://www.mirdb.org/cgi-bin/target_detail.cgi?targetID=604356	http://www.mirdb.org/cgi-bin/mature_mir.cgi?name=hsa-miR-146a-3p	70
hsa-miR-146a-3p	NSF	MIMAT0004608	http://www.mirdb.org/cgi-bin/target_detail.cgi?targetID=604361	http://www.mirdb.org/cgi-bin/mature_mir.cgi?name=hsa-miR-146a-3p	70
hsa-miR-146a-3p	DPAGT1	MIMAT0004608	http://www.mirdb.org/cgi-bin/target_detail.cgi?targetID=604270	http://www.mirdb.org/cgi-bin/mature_mir.cgi?name=hsa-miR-146a-3p	70
hsa-miR-146a-3p	RAF1	MIMAT0004608	http://www.mirdb.org/cgi-bin/target_detail.cgi?targetID=604020	http://www.mirdb.org/cgi-bin/mature_mir.cgi?name=hsa-miR-146a-3p	70
hsa-miR-146a-3p	USP42	MIMAT0004608	http://www.mirdb.org/cgi-bin/target_detail.cgi?targetID=603544	http://www.mirdb.org/cgi-bin/mature_mir.cgi?name=hsa-miR-146a-3p	70
hsa-miR-146a-3p	SH3RF3	MIMAT0004608	http://www.mirdb.org/cgi-bin/target_detail.cgi?targetID=603778	http://www.mirdb.org/cgi-bin/mature_mir.cgi?name=hsa-miR-146a-3p	70
hsa-miR-146a-3p	KLF12	MIMAT0004608	http://www.mirdb.org/cgi-bin/target_detail.cgi?targetID=604224	http://www.mirdb.org/cgi-bin/mature_mir.cgi?name=hsa-miR-146a-3p	70
hsa-miR-146a-3p	FLT1	MIMAT0004608	http://www.mirdb.org/cgi-bin/target_detail.cgi?targetID=603997	http://www.mirdb.org/cgi-bin/mature_mir.cgi?name=hsa-miR-146a-3p	70
hsa-miR-146a-3p	KCTD2	MIMAT0004608	http://www.mirdb.org/cgi-bin/target_detail.cgi?targetID=603942	http://www.mirdb.org/cgi-bin/mature_mir.cgi?name=hsa-miR-146a-3p	70
hsa-miR-146a-3p	C9orf64	MIMAT0004608	http://www.mirdb.org/cgi-bin/target_detail.cgi?targetID=604215	http://www.mirdb.org/cgi-bin/mature_mir.cgi?name=hsa-miR-146a-3p	70
hsa-miR-146a-3p	DDAH1	MIMAT0004608	http://www.mirdb.org/cgi-bin/target_detail.cgi?targetID=603798	http://www.mirdb.org/cgi-bin/mature_mir.cgi?name=hsa-miR-146a-3p	70
hsa-miR-146a-3p	CAMK4	MIMAT0004608	http://www.mirdb.org/cgi-bin/target_detail.cgi?targetID=603725	http://www.mirdb.org/cgi-bin/mature_mir.cgi?name=hsa-miR-146a-3p	70
hsa-miR-146a-3p	LAYN	MIMAT0004608	http://www.mirdb.org/cgi-bin/target_detail.cgi?targetID=603629	http://www.mirdb.org/cgi-bin/mature_mir.cgi?name=hsa-miR-146a-3p	70
hsa-miR-146a-3p	GUCD1	MIMAT0004608	http://www.mirdb.org/cgi-bin/target_detail.cgi?targetID=604117	http://www.mirdb.org/cgi-bin/mature_mir.cgi?name=hsa-miR-146a-3p	70
hsa-miR-146a-3p	AAK1	MIMAT0004608	http://www.mirdb.org/cgi-bin/target_detail.cgi?targetID=604321	http://www.mirdb.org/cgi-bin/mature_mir.cgi?name=hsa-miR-146a-3p	70
hsa-miR-146a-3p	RB1	MIMAT0004608	http://www.mirdb.org/cgi-bin/target_detail.cgi?targetID=603875	http://www.mirdb.org/cgi-bin/mature_mir.cgi?name=hsa-miR-146a-3p	70
hsa-miR-146a-3p	HOXD3	MIMAT0004608	http://www.mirdb.org/cgi-bin/target_detail.cgi?targetID=603761	http://www.mirdb.org/cgi-bin/mature_mir.cgi?name=hsa-miR-146a-3p	70
hsa-miR-146a-3p	ULK2	MIMAT0004608	http://www.mirdb.org/cgi-bin/target_detail.cgi?targetID=604351	http://www.mirdb.org/cgi-bin/mature_mir.cgi?name=hsa-miR-146a-3p	70
hsa-miR-146a-3p	NTRK2	MIMAT0004608	http://www.mirdb.org/cgi-bin/target_detail.cgi?targetID=604105	http://www.mirdb.org/cgi-bin/mature_mir.cgi?name=hsa-miR-146a-3p	70

## Sheet: TargetScan
Column A: miRNA, The miRNA ID. Column B: Target_Gene, The Target gene name of miRNA. Column C: miRBase_Acc, The miRBase Accession ID of miRNA. Column D: Link_UTRs, The website link of target UTRs. Column E: Weighted_Context++_Score, The abundance of each 3'-UTR tandem isoform in which the site exists.
miRNA	Target_Gene	miRBase_Acc	Link_UTRs	Weighted_Context++_Score
hsa-miR-146a-3p	ZNF23	MIMAT0004608	http://www.targetscan.org/cgi-bin/targetscan/vert_71/view_gene.cgi?rs=ENST00000497160.1&taxid=9606&members=miR-146a-3p&showcnc=1&shownc=1&shownc_nc=1&showncf1=1&showncf2=1&subset=1	-1.91
hsa-miR-146a-3p	ZNF544	MIMAT0004608	http://www.targetscan.org/cgi-bin/targetscan/vert_71/view_gene.cgi?rs=ENST00000599227.1&taxid=9606&members=miR-146a-3p&showcnc=1&shownc=1&shownc_nc=1&showncf1=1&showncf2=1&subset=1	-1.13
hsa-miR-146a-3p	ZNF487	MIMAT0004608	http://www.targetscan.org/cgi-bin/targetscan/vert_71/view_gene.cgi?rs=ENST00000437590.2&taxid=9606&members=miR-146a-3p&showcnc=1&shownc=1&shownc_nc=1&showncf1=1&showncf2=1&subset=1	-1.1
hsa-miR-146a-3p	GRIN2B	MIMAT0004608	http://www.targetscan.org/cgi-bin/targetscan/vert_71/view_gene.cgi?rs=ENST00000609686.1&taxid=9606&members=miR-146a-3p&showcnc=1&shownc=1&shownc_nc=1&showncf1=1&showncf2=1&subset=1	-1.08
hsa-miR-146a-3p	ZNF225	MIMAT0004608	http://www.targetscan.org/cgi-bin/targetscan/vert_71/view_gene.cgi?rs=ENST00000592780.1&taxid=9606&members=miR-146a-3p&showcnc=1&shownc=1&shownc_nc=1&showncf1=1&showncf2=1&subset=1	-1.06
hsa-miR-146a-3p	ZNF140	MIMAT0004608	http://www.targetscan.org/cgi-bin/targetscan/vert_71/view_gene.cgi?rs=ENST00000440550.2&taxid=9606&members=miR-146a-3p&showcnc=1&shownc=1&shownc_nc=1&showncf1=1&showncf2=1&subset=1	-0.97
hsa-miR-146a-3p	ZEB2	MIMAT0004608	http://www.targetscan.org/cgi-bin/targetscan/vert_71/view_gene.cgi?rs=ENST00000470879.1&taxid=9606&members=miR-146a-3p&showcnc=1&shownc=1&shownc_nc=1&showncf1=1&showncf2=1&subset=1	-0.96
hsa-miR-146a-3p	ZNF667	MIMAT0004608	http://www.targetscan.org/cgi-bin/targetscan/vert_71/view_gene.cgi?rs=ENST00000591790.1&taxid=9606&members=miR-146a-3p&showcnc=1&shownc=1&shownc_nc=1&showncf1=1&showncf2=1&subset=1	-0.94
hsa-miR-146a-3p	ZNF24	MIMAT0004608	http://www.targetscan.org/cgi-bin/targetscan/vert_71/view_gene.cgi?rs=ENST00000589881.1&taxid=9606&members=miR-146a-3p&showcnc=1&shownc=1&shownc_nc=1&showncf1=1&showncf2=1&subset=1	-0.94
hsa-miR-146a-3p	ZNF616	MIMAT0004608	http://www.targetscan.org/cgi-bin/targetscan/vert_71/view_gene.cgi?rs=ENST00000330123.5&taxid=9606&members=miR-146a-3p&showcnc=1&shownc=1&shownc_nc=1&showncf1=1&showncf2=1&subset=1	-0.86
hsa-miR-146a-3p	CTD-2140B24.4	MIMAT0004608	http://www.targetscan.org/cgi-bin/targetscan/vert_71/view_gene.cgi?rs=ENST00000540096.2&taxid=9606&members=miR-146a-3p&showcnc=1&shownc=1&shownc_nc=1&showncf1=1&showncf2=1&subset=1	-0.83
hsa-miR-146a-3p	ZNF286A	MIMAT0004608	http://www.targetscan.org/cgi-bin/targetscan/vert_71/view_gene.cgi?rs=ENST00000395894.2&taxid=9606&members=miR-146a-3p&showcnc=1&shownc=1&shownc_nc=1&showncf1=1&showncf2=1&subset=1	-0.8
hsa-miR-146a-3p	ZNF286B	MIMAT0004608	http://www.targetscan.org/cgi-bin/targetscan/vert_71/view_gene.cgi?rs=ENST00000285274.5&taxid=9606&members=miR-146a-3p&showcnc=1&shownc=1&shownc_nc=1&showncf1=1&showncf2=1&subset=1	-0.79
hsa-miR-146a-3p	GRIK1-AS2	MIMAT0004608	http://www.targetscan.org/cgi-bin/targetscan/vert_71/view_gene.cgi?rs=ENST00000333765.4&taxid=9606&members=miR-146a-3p&showcnc=1&shownc=1&shownc_nc=1&showncf1=1&showncf2=1&subset=1	-0.77
hsa-miR-146a-3p	KLF12	MIMAT0004608	http://www.targetscan.org/cgi-bin/targetscan/vert_71/view_gene.cgi?rs=ENST00000377669.2&taxid=9606&members=miR-146a-3p&showcnc=1&shownc=1&shownc_nc=1&showncf1=1&showncf2=1&subset=1	-0.75
hsa-miR-146a-3p	MDM4	MIMAT0004608	http://www.targetscan.org/cgi-bin/targetscan/vert_71/view_gene.cgi?rs=ENST00000391947.2&taxid=9606&members=miR-146a-3p&showcnc=1&shownc=1&shownc_nc=1&showncf1=1&showncf2=1&subset=1	-0.74
hsa-miR-146a-3p	RIOK3	MIMAT0004608	http://www.targetscan.org/cgi-bin/targetscan/vert_71/view_gene.cgi?rs=ENST00000339486.3&taxid=9606&members=miR-146a-3p&showcnc=1&shownc=1&shownc_nc=1&showncf1=1&showncf2=1&subset=1	-0.72
hsa-miR-146a-3p	C6orf100	MIMAT0004608	http://www.targetscan.org/cgi-bin/targetscan/vert_71/view_gene.cgi?rs=ENST00000377186.3&taxid=9606&members=miR-146a-3p&showcnc=1&shownc=1&shownc_nc=1&showncf1=1&showncf2=1&subset=1	-0.71
hsa-miR-146a-3p	ZKSCAN1	MIMAT0004608	http://www.targetscan.org/cgi-bin/targetscan/vert_71/view_gene.cgi?rs=ENST00000324306.6&taxid=9606&members=miR-146a-3p&showcnc=1&shownc=1&shownc_nc=1&showncf1=1&showncf2=1&subset=1	-0.71
hsa-miR-146a-3p	ZNF268	MIMAT0004608	http://www.targetscan.org/cgi-bin/targetscan/vert_71/view_gene.cgi?rs=ENST00000542986.2&taxid=9606&members=miR-146a-3p&showcnc=1&shownc=1&shownc_nc=1&showncf1=1&showncf2=1&subset=1	-0.71
hsa-miR-146a-3p	IDNK	MIMAT0004608	http://www.targetscan.org/cgi-bin/targetscan/vert_71/view_gene.cgi?rs=ENST00000405990.3&taxid=9606&members=miR-146a-3p&showcnc=1&shownc=1&shownc_nc=1&showncf1=1&showncf2=1&subset=1	-0.66
hsa-miR-146a-3p	SLCO5A1	MIMAT0004608	http://www.targetscan.org/cgi-bin/targetscan/vert_71/view_gene.cgi?rs=ENST00000260126.4&taxid=9606&members=miR-146a-3p&showcnc=1&shownc=1&shownc_nc=1&showncf1=1&showncf2=1&subset=1	-0.66
hsa-miR-146a-3p	NFU1	MIMAT0004608	http://www.targetscan.org/cgi-bin/targetscan/vert_71/view_gene.cgi?rs=ENST00000410022.2&taxid=9606&members=miR-146a-3p&showcnc=1&shownc=1&shownc_nc=1&showncf1=1&showncf2=1&subset=1	-0.65
hsa-miR-146a-3p	UGT2B7	MIMAT0004608	http://www.targetscan.org/cgi-bin/targetscan/vert_71/view_gene.cgi?rs=ENST00000305231.7&taxid=9606&members=miR-146a-3p&showcnc=1&shownc=1&shownc_nc=1&showncf1=1&showncf2=1&subset=1	-0.64
hsa-miR-146a-3p	MYL12A	MIMAT0004608	http://www.targetscan.org/cgi-bin/targetscan/vert_71/view_gene.cgi?rs=ENST00000217652.3&taxid=9606&members=miR-146a-3p&showcnc=1&shownc=1&shownc_nc=1&showncf1=1&showncf2=1&subset=1	-0.64
hsa-miR-146a-3p	APEX1	MIMAT0004608	http://www.targetscan.org/cgi-bin/targetscan/vert_71/view_gene.cgi?rs=ENST00000557054.1&taxid=9606&members=miR-146a-3p&showcnc=1&shownc=1&shownc_nc=1&showncf1=1&showncf2=1&subset=1	-0.63
hsa-miR-146a-3p	C9orf38	MIMAT0004608	http://www.targetscan.org/cgi-bin/targetscan/vert_71/view_gene.cgi?rs=ENST00000355513.4&taxid=9606&members=miR-146a-3p&showcnc=1&shownc=1&shownc_nc=1&showncf1=1&showncf2=1&subset=1	-0.63
hsa-miR-146a-3p	SMCO4	MIMAT0004608	http://www.targetscan.org/cgi-bin/targetscan/vert_71/view_gene.cgi?rs=ENST00000525141.1&taxid=9606&members=miR-146a-3p&showcnc=1&shownc=1&shownc_nc=1&showncf1=1&showncf2=1&subset=1	-0.62
hsa-miR-146a-3p	ZNF26	MIMAT0004608	http://www.targetscan.org/cgi-bin/targetscan/vert_71/view_gene.cgi?rs=ENST00000328654.5&taxid=9606&members=miR-146a-3p&showcnc=1&shownc=1&shownc_nc=1&showncf1=1&showncf2=1&subset=1	-0.61
hsa-miR-146a-3p	PEX11B	MIMAT0004608	http://www.targetscan.org/cgi-bin/targetscan/vert_71/view_gene.cgi?rs=ENST00000369306.3&taxid=9606&members=miR-146a-3p&showcnc=1&shownc=1&shownc_nc=1&showncf1=1&showncf2=1&subset=1	-0.61
hsa-miR-146a-3p	ZFP69B	MIMAT0004608	http://www.targetscan.org/cgi-bin/targetscan/vert_71/view_gene.cgi?rs=ENST00000484445.1&taxid=9606&members=miR-146a-3p&showcnc=1&shownc=1&shownc_nc=1&showncf1=1&showncf2=1&subset=1	-0.6
hsa-miR-146a-3p	UGT2B28	MIMAT0004608	http://www.targetscan.org/cgi-bin/targetscan/vert_71/view_gene.cgi?rs=ENST00000511240.1&taxid=9606&members=miR-146a-3p&showcnc=1&shownc=1&shownc_nc=1&showncf1=1&showncf2=1&subset=1	-0.59
hsa-miR-146a-3p	EIF1AD	MIMAT0004608	http://www.targetscan.org/cgi-bin/targetscan/vert_71/view_gene.cgi?rs=ENST00000526451.1&taxid=9606&members=miR-146a-3p&showcnc=1&shownc=1&shownc_nc=1&showncf1=1&showncf2=1&subset=1	-0.59
hsa-miR-146a-3p	CDKN2AIP	MIMAT0004608	http://www.targetscan.org/cgi-bin/targetscan/vert_71/view_gene.cgi?rs=ENST00000302350.4&taxid=9606&members=miR-146a-3p&showcnc=1&shownc=1&shownc_nc=1&showncf1=1&showncf2=1&subset=1	-0.58
hsa-miR-146a-3p	UGT2B10	MIMAT0004608	http://www.targetscan.org/cgi-bin/targetscan/vert_71/view_gene.cgi?rs=ENST00000265403.7&taxid=9606&members=miR-146a-3p&showcnc=1&shownc=1&shownc_nc=1&showncf1=1&showncf2=1&subset=1	-0.58
hsa-miR-146a-3p	NSUN7	MIMAT0004608	http://www.targetscan.org/cgi-bin/targetscan/vert_71/view_gene.cgi?rs=ENST00000316607.5&taxid=9606&members=miR-146a-3p&showcnc=1&shownc=1&shownc_nc=1&showncf1=1&showncf2=1&subset=1	-0.57
hsa-miR-146a-3p	CNTD1	MIMAT0004608	http://www.targetscan.org/cgi-bin/targetscan/vert_71/view_gene.cgi?rs=ENST00000588408.1&taxid=9606&members=miR-146a-3p&showcnc=1&shownc=1&shownc_nc=1&showncf1=1&showncf2=1&subset=1	-0.57
hsa-miR-146a-3p	XKR4	MIMAT0004608	http://www.targetscan.org/cgi-bin/targetscan/vert_71/view_gene.cgi?rs=ENST00000327381.6&taxid=9606&members=miR-146a-3p&showcnc=1&shownc=1&shownc_nc=1&showncf1=1&showncf2=1&subset=1	-0.56
hsa-miR-146a-3p	DUSP13	MIMAT0004608	http://www.targetscan.org/cgi-bin/targetscan/vert_71/view_gene.cgi?rs=ENST00000372702.3&taxid=9606&members=miR-146a-3p&showcnc=1&shownc=1&shownc_nc=1&showncf1=1&showncf2=1&subset=1	-0.56
hsa-miR-146a-3p	HLA-DMB	MIMAT0004608	http://www.targetscan.org/cgi-bin/targetscan/vert_71/view_gene.cgi?rs=ENST00000418107.2&taxid=9606&members=miR-146a-3p&showcnc=1&shownc=1&shownc_nc=1&showncf1=1&showncf2=1&subset=1	-0.56
hsa-miR-146a-3p	ZNF83	MIMAT0004608	http://www.targetscan.org/cgi-bin/targetscan/vert_71/view_gene.cgi?rs=ENST00000594682.2&taxid=9606&members=miR-146a-3p&showcnc=1&shownc=1&shownc_nc=1&showncf1=1&showncf2=1&subset=1	-0.56
hsa-miR-146a-3p	RNF7	MIMAT0004608	http://www.targetscan.org/cgi-bin/targetscan/vert_71/view_gene.cgi?rs=ENST00000273480.3&taxid=9606&members=miR-146a-3p&showcnc=1&shownc=1&shownc_nc=1&showncf1=1&showncf2=1&subset=1	-0.55
hsa-miR-146a-3p	FCRL5	MIMAT0004608	http://www.targetscan.org/cgi-bin/targetscan/vert_71/view_gene.cgi?rs=ENST00000368189.3&taxid=9606&members=miR-146a-3p&showcnc=1&shownc=1&shownc_nc=1&showncf1=1&showncf2=1&subset=1	-0.55
hsa-miR-146a-3p	KDELR3	MIMAT0004608	http://www.targetscan.org/cgi-bin/targetscan/vert_71/view_gene.cgi?rs=ENST00000216014.4&taxid=9606&members=miR-146a-3p&showcnc=1&shownc=1&shownc_nc=1&showncf1=1&showncf2=1&subset=1	-0.54
hsa-miR-146a-3p	LHFPL5	MIMAT0004608	http://www.targetscan.org/cgi-bin/targetscan/vert_71/view_gene.cgi?rs=ENST00000360215.1&taxid=9606&members=miR-146a-3p&showcnc=1&shownc=1&shownc_nc=1&showncf1=1&showncf2=1&subset=1	-0.54
hsa-miR-146a-3p	WDR78	MIMAT0004608	http://www.targetscan.org/cgi-bin/targetscan/vert_71/view_gene.cgi?rs=ENST00000371026.3&taxid=9606&members=miR-146a-3p&showcnc=1&shownc=1&shownc_nc=1&showncf1=1&showncf2=1&subset=1	-0.54
hsa-miR-146a-3p	TRIM34	MIMAT0004608	http://www.targetscan.org/cgi-bin/targetscan/vert_71/view_gene.cgi?rs=ENST00000514226.1&taxid=9606&members=miR-146a-3p&showcnc=1&shownc=1&shownc_nc=1&showncf1=1&showncf2=1&subset=1	-0.54
hsa-miR-146a-3p	ZNF257	MIMAT0004608	http://www.targetscan.org/cgi-bin/targetscan/vert_71/view_gene.cgi?rs=ENST00000594947.1&taxid=9606&members=miR-146a-3p&showcnc=1&shownc=1&shownc_nc=1&showncf1=1&showncf2=1&subset=1	-0.54
hsa-miR-146a-3p	LITAF	MIMAT0004608	http://www.targetscan.org/cgi-bin/targetscan/vert_71/view_gene.cgi?rs=ENST00000413364.2&taxid=9606&members=miR-146a-3p&showcnc=1&shownc=1&shownc_nc=1&showncf1=1&showncf2=1&subset=1	-0.53
hsa-miR-146a-3p	ATP8A1	MIMAT0004608	http://www.targetscan.org/cgi-bin/targetscan/vert_71/view_gene.cgi?rs=ENST00000381668.5&taxid=9606&members=miR-146a-3p&showcnc=1&shownc=1&shownc_nc=1&showncf1=1&showncf2=1&subset=1	-0.53
hsa-miR-146a-3p	MGC10955	MIMAT0004608	http://www.targetscan.org/cgi-bin/targetscan/vert_71/view_gene.cgi?rs=ENST00000401851.1&taxid=9606&members=miR-146a-3p&showcnc=1&shownc=1&shownc_nc=1&showncf1=1&showncf2=1&subset=1	-0.53
hsa-miR-146a-3p	C22orf46	MIMAT0004608	http://www.targetscan.org/cgi-bin/targetscan/vert_71/view_gene.cgi?rs=ENST00000402966.1&taxid=9606&members=miR-146a-3p&showcnc=1&shownc=1&shownc_nc=1&showncf1=1&showncf2=1&subset=1	-0.53
hsa-miR-146a-3p	ZNF681	MIMAT0004608	http://www.targetscan.org/cgi-bin/targetscan/vert_71/view_gene.cgi?rs=ENST00000402377.3&taxid=9606&members=miR-146a-3p&showcnc=1&shownc=1&shownc_nc=1&showncf1=1&showncf2=1&subset=1	-0.52
hsa-miR-146a-3p	ZNF322	MIMAT0004608	http://www.targetscan.org/cgi-bin/targetscan/vert_71/view_gene.cgi?rs=ENST00000415922.2&taxid=9606&members=miR-146a-3p&showcnc=1&shownc=1&shownc_nc=1&showncf1=1&showncf2=1&subset=1	-0.52
hsa-miR-146a-3p	UGT2B11	MIMAT0004608	http://www.targetscan.org/cgi-bin/targetscan/vert_71/view_gene.cgi?rs=ENST00000446444.1&taxid=9606&members=miR-146a-3p&showcnc=1&shownc=1&shownc_nc=1&showncf1=1&showncf2=1&subset=1	-0.52
hsa-miR-146a-3p	ATP6V1C2	MIMAT0004608	http://www.targetscan.org/cgi-bin/targetscan/vert_71/view_gene.cgi?rs=ENST00000381661.3&taxid=9606&members=miR-146a-3p&showcnc=1&shownc=1&shownc_nc=1&showncf1=1&showncf2=1&subset=1	-0.51
hsa-miR-146a-3p	C10orf131	MIMAT0004608	http://www.targetscan.org/cgi-bin/targetscan/vert_71/view_gene.cgi?rs=ENST00000423344.2&taxid=9606&members=miR-146a-3p&showcnc=1&shownc=1&shownc_nc=1&showncf1=1&showncf2=1&subset=1	-0.51
hsa-miR-146a-3p	AL391421.1	MIMAT0004608	http://www.targetscan.org/cgi-bin/targetscan/vert_71/view_gene.cgi?rs=ENST00000372387.1&taxid=9606&members=miR-146a-3p&showcnc=1&shownc=1&shownc_nc=1&showncf1=1&showncf2=1&subset=1	-0.51
hsa-miR-146a-3p	CCDC39	MIMAT0004608	http://www.targetscan.org/cgi-bin/targetscan/vert_71/view_gene.cgi?rs=ENST00000273654.4&taxid=9606&members=miR-146a-3p&showcnc=1&shownc=1&shownc_nc=1&showncf1=1&showncf2=1&subset=1	-0.51
hsa-miR-146a-3p	LYRM2	MIMAT0004608	http://www.targetscan.org/cgi-bin/targetscan/vert_71/view_gene.cgi?rs=ENST00000520318.1&taxid=9606&members=miR-146a-3p&showcnc=1&shownc=1&shownc_nc=1&showncf1=1&showncf2=1&subset=1	-0.51
hsa-miR-146a-3p	C10orf40	MIMAT0004608	http://www.targetscan.org/cgi-bin/targetscan/vert_71/view_gene.cgi?rs=ENST00000521074.1&taxid=9606&members=miR-146a-3p&showcnc=1&shownc=1&shownc_nc=1&showncf1=1&showncf2=1&subset=1	-0.5
hsa-miR-146a-3p	DERL2	MIMAT0004608	http://www.targetscan.org/cgi-bin/targetscan/vert_71/view_gene.cgi?rs=ENST00000572834.1&taxid=9606&members=miR-146a-3p&showcnc=1&shownc=1&shownc_nc=1&showncf1=1&showncf2=1&subset=1	-0.5
hsa-miR-146a-3p	DIRC1	MIMAT0004608	http://www.targetscan.org/cgi-bin/targetscan/vert_71/view_gene.cgi?rs=ENST00000308100.4&taxid=9606&members=miR-146a-3p&showcnc=1&shownc=1&shownc_nc=1&showncf1=1&showncf2=1&subset=1	-0.49
hsa-miR-146a-3p	DYDC1	MIMAT0004608	http://www.targetscan.org/cgi-bin/targetscan/vert_71/view_gene.cgi?rs=ENST00000421924.2&taxid=9606&members=miR-146a-3p&showcnc=1&shownc=1&shownc_nc=1&showncf1=1&showncf2=1&subset=1	-0.49
hsa-miR-146a-3p	ZNF721	MIMAT0004608	http://www.targetscan.org/cgi-bin/targetscan/vert_71/view_gene.cgi?rs=ENST00000338977.5&taxid=9606&members=miR-146a-3p&showcnc=1&shownc=1&shownc_nc=1&showncf1=1&showncf2=1&subset=1	-0.49
hsa-miR-146a-3p	KRTAP4-3	MIMAT0004608	http://www.targetscan.org/cgi-bin/targetscan/vert_71/view_gene.cgi?rs=ENST00000391356.2&taxid=9606&members=miR-146a-3p&showcnc=1&shownc=1&shownc_nc=1&showncf1=1&showncf2=1&subset=1	-0.49
hsa-miR-146a-3p	ZNF510	MIMAT0004608	http://www.targetscan.org/cgi-bin/targetscan/vert_71/view_gene.cgi?rs=ENST00000375231.1&taxid=9606&members=miR-146a-3p&showcnc=1&shownc=1&shownc_nc=1&showncf1=1&showncf2=1&subset=1	-0.49
hsa-miR-146a-3p	CARD18	MIMAT0004608	http://www.targetscan.org/cgi-bin/targetscan/vert_71/view_gene.cgi?rs=ENST00000530950.1&taxid=9606&members=miR-146a-3p&showcnc=1&shownc=1&shownc_nc=1&showncf1=1&showncf2=1&subset=1	-0.48
hsa-miR-146a-3p	GSKIP	MIMAT0004608	http://www.targetscan.org/cgi-bin/targetscan/vert_71/view_gene.cgi?rs=ENST00000555181.1&taxid=9606&members=miR-146a-3p&showcnc=1&shownc=1&shownc_nc=1&showncf1=1&showncf2=1&subset=1	-0.48
hsa-miR-146a-3p	HELLS	MIMAT0004608	http://www.targetscan.org/cgi-bin/targetscan/vert_71/view_gene.cgi?rs=ENST00000394036.1&taxid=9606&members=miR-146a-3p&showcnc=1&shownc=1&shownc_nc=1&showncf1=1&showncf2=1&subset=1	-0.48
hsa-miR-146a-3p	CPLX2	MIMAT0004608	http://www.targetscan.org/cgi-bin/targetscan/vert_71/view_gene.cgi?rs=ENST00000359546.4&taxid=9606&members=miR-146a-3p&showcnc=1&shownc=1&shownc_nc=1&showncf1=1&showncf2=1&subset=1	-0.48
hsa-miR-146a-3p	EVA1A	MIMAT0004608	http://www.targetscan.org/cgi-bin/targetscan/vert_71/view_gene.cgi?rs=ENST00000393913.3&taxid=9606&members=miR-146a-3p&showcnc=1&shownc=1&shownc_nc=1&showncf1=1&showncf2=1&subset=1	-0.48
hsa-miR-146a-3p	PACSIN2	MIMAT0004608	http://www.targetscan.org/cgi-bin/targetscan/vert_71/view_gene.cgi?rs=ENST00000263246.3&taxid=9606&members=miR-146a-3p&showcnc=1&shownc=1&shownc_nc=1&showncf1=1&showncf2=1&subset=1	-0.48
hsa-miR-146a-3p	SUCNR1	MIMAT0004608	http://www.targetscan.org/cgi-bin/targetscan/vert_71/view_gene.cgi?rs=ENST00000362032.5&taxid=9606&members=miR-146a-3p&showcnc=1&shownc=1&shownc_nc=1&showncf1=1&showncf2=1&subset=1	-0.47
hsa-miR-146a-3p	AC023632.1	MIMAT0004608	http://www.targetscan.org/cgi-bin/targetscan/vert_71/view_gene.cgi?rs=ENST00000391679.1&taxid=9606&members=miR-146a-3p&showcnc=1&shownc=1&shownc_nc=1&showncf1=1&showncf2=1&subset=1	-0.47
hsa-miR-146a-3p	NAA40	MIMAT0004608	http://www.targetscan.org/cgi-bin/targetscan/vert_71/view_gene.cgi?rs=ENST00000377793.4&taxid=9606&members=miR-146a-3p&showcnc=1&shownc=1&shownc_nc=1&showncf1=1&showncf2=1&subset=1	-0.47
hsa-miR-146a-3p	ZNF98	MIMAT0004608	http://www.targetscan.org/cgi-bin/targetscan/vert_71/view_gene.cgi?rs=ENST00000357774.5&taxid=9606&members=miR-146a-3p&showcnc=1&shownc=1&shownc_nc=1&showncf1=1&showncf2=1&subset=1	-0.47
hsa-miR-146a-3p	XCR1	MIMAT0004608	http://www.targetscan.org/cgi-bin/targetscan/vert_71/view_gene.cgi?rs=ENST00000309285.3&taxid=9606&members=miR-146a-3p&showcnc=1&shownc=1&shownc_nc=1&showncf1=1&showncf2=1&subset=1	-0.47
hsa-miR-146a-3p	G2E3	MIMAT0004608	http://www.targetscan.org/cgi-bin/targetscan/vert_71/view_gene.cgi?rs=ENST00000206595.6&taxid=9606&members=miR-146a-3p&showcnc=1&shownc=1&shownc_nc=1&showncf1=1&showncf2=1&subset=1	-0.47
hsa-miR-146a-3p	HHEX	MIMAT0004608	http://www.targetscan.org/cgi-bin/targetscan/vert_71/view_gene.cgi?rs=ENST00000282728.5&taxid=9606&members=miR-146a-3p&showcnc=1&shownc=1&shownc_nc=1&showncf1=1&showncf2=1&subset=1	-0.47
hsa-miR-146a-3p	FRRS1L	MIMAT0004608	http://www.targetscan.org/cgi-bin/targetscan/vert_71/view_gene.cgi?rs=ENST00000561981.2&taxid=9606&members=miR-146a-3p&showcnc=1&shownc=1&shownc_nc=1&showncf1=1&showncf2=1&subset=1	-0.46
hsa-miR-146a-3p	TRIM6-TRIM34	MIMAT0004608	http://www.targetscan.org/cgi-bin/targetscan/vert_71/view_gene.cgi?rs=ENST00000354852.5&taxid=9606&members=miR-146a-3p&showcnc=1&shownc=1&shownc_nc=1&showncf1=1&showncf2=1&subset=1	-0.46
hsa-miR-146a-3p	ZNF781	MIMAT0004608	http://www.targetscan.org/cgi-bin/targetscan/vert_71/view_gene.cgi?rs=ENST00000358582.4&taxid=9606&members=miR-146a-3p&showcnc=1&shownc=1&shownc_nc=1&showncf1=1&showncf2=1&subset=1	-0.46
hsa-miR-146a-3p	C20orf197	MIMAT0004608	http://www.targetscan.org/cgi-bin/targetscan/vert_71/view_gene.cgi?rs=ENST00000313426.1&taxid=9606&members=miR-146a-3p&showcnc=1&shownc=1&shownc_nc=1&showncf1=1&showncf2=1&subset=1	-0.46
hsa-miR-146a-3p	TMEM154	MIMAT0004608	http://www.targetscan.org/cgi-bin/targetscan/vert_71/view_gene.cgi?rs=ENST00000304385.3&taxid=9606&members=miR-146a-3p&showcnc=1&shownc=1&shownc_nc=1&showncf1=1&showncf2=1&subset=1	-0.45
hsa-miR-146a-3p	C6orf89	MIMAT0004608	http://www.targetscan.org/cgi-bin/targetscan/vert_71/view_gene.cgi?rs=ENST00000480824.2&taxid=9606&members=miR-146a-3p&showcnc=1&shownc=1&shownc_nc=1&showncf1=1&showncf2=1&subset=1	-0.45
hsa-miR-146a-3p	G0S2	MIMAT0004608	http://www.targetscan.org/cgi-bin/targetscan/vert_71/view_gene.cgi?rs=ENST00000367029.4&taxid=9606&members=miR-146a-3p&showcnc=1&shownc=1&shownc_nc=1&showncf1=1&showncf2=1&subset=1	-0.45
hsa-miR-146a-3p	WARS2	MIMAT0004608	http://www.targetscan.org/cgi-bin/targetscan/vert_71/view_gene.cgi?rs=ENST00000369426.5&taxid=9606&members=miR-146a-3p&showcnc=1&shownc=1&shownc_nc=1&showncf1=1&showncf2=1&subset=1	-0.45
hsa-miR-146a-3p	CCDC73	MIMAT0004608	http://www.targetscan.org/cgi-bin/targetscan/vert_71/view_gene.cgi?rs=ENST00000531481.1&taxid=9606&members=miR-146a-3p&showcnc=1&shownc=1&shownc_nc=1&showncf1=1&showncf2=1&subset=1	-0.45
hsa-miR-146a-3p	FAM173B	MIMAT0004608	http://www.targetscan.org/cgi-bin/targetscan/vert_71/view_gene.cgi?rs=ENST00000280330.8&taxid=9606&members=miR-146a-3p&showcnc=1&shownc=1&shownc_nc=1&showncf1=1&showncf2=1&subset=1	-0.45
hsa-miR-146a-3p	ST8SIA1	MIMAT0004608	http://www.targetscan.org/cgi-bin/targetscan/vert_71/view_gene.cgi?rs=ENST00000404299.3&taxid=9606&members=miR-146a-3p&showcnc=1&shownc=1&shownc_nc=1&showncf1=1&showncf2=1&subset=1	-0.45
hsa-miR-146a-3p	ZNF92	MIMAT0004608	http://www.targetscan.org/cgi-bin/targetscan/vert_71/view_gene.cgi?rs=ENST00000328747.7&taxid=9606&members=miR-146a-3p&showcnc=1&shownc=1&shownc_nc=1&showncf1=1&showncf2=1&subset=1	-0.45
hsa-miR-146a-3p	BAG3	MIMAT0004608	http://www.targetscan.org/cgi-bin/targetscan/vert_71/view_gene.cgi?rs=ENST00000369085.3&taxid=9606&members=miR-146a-3p&showcnc=1&shownc=1&shownc_nc=1&showncf1=1&showncf2=1&subset=1	-0.45
hsa-miR-146a-3p	SNTN	MIMAT0004608	http://www.targetscan.org/cgi-bin/targetscan/vert_71/view_gene.cgi?rs=ENST00000496807.1&taxid=9606&members=miR-146a-3p&showcnc=1&shownc=1&shownc_nc=1&showncf1=1&showncf2=1&subset=1	-0.45
hsa-miR-146a-3p	KCTD2	MIMAT0004608	http://www.targetscan.org/cgi-bin/targetscan/vert_71/view_gene.cgi?rs=ENST00000322444.6&taxid=9606&members=miR-146a-3p&showcnc=1&shownc=1&shownc_nc=1&showncf1=1&showncf2=1&subset=1	-0.44
hsa-miR-146a-3p	AC006372.1	MIMAT0004608	http://www.targetscan.org/cgi-bin/targetscan/vert_71/view_gene.cgi?rs=ENST00000444154.1&taxid=9606&members=miR-146a-3p&showcnc=1&shownc=1&shownc_nc=1&showncf1=1&showncf2=1&subset=1	-0.44
hsa-miR-146a-3p	HIST1H2AC	MIMAT0004608	http://www.targetscan.org/cgi-bin/targetscan/vert_71/view_gene.cgi?rs=ENST00000602637.1&taxid=9606&members=miR-146a-3p&showcnc=1&shownc=1&shownc_nc=1&showncf1=1&showncf2=1&subset=1	-0.44
hsa-miR-146a-3p	FOXC1	MIMAT0004608	http://www.targetscan.org/cgi-bin/targetscan/vert_71/view_gene.cgi?rs=ENST00000380874.2&taxid=9606&members=miR-146a-3p&showcnc=1&shownc=1&shownc_nc=1&showncf1=1&showncf2=1&subset=1	-0.43
hsa-miR-146a-3p	CD84	MIMAT0004608	http://www.targetscan.org/cgi-bin/targetscan/vert_71/view_gene.cgi?rs=ENST00000534968.1&taxid=9606&members=miR-146a-3p&showcnc=1&shownc=1&shownc_nc=1&showncf1=1&showncf2=1&subset=1	-0.43
hsa-miR-146a-3p	UBN2	MIMAT0004608	http://www.targetscan.org/cgi-bin/targetscan/vert_71/view_gene.cgi?rs=ENST00000473989.3&taxid=9606&members=miR-146a-3p&showcnc=1&shownc=1&shownc_nc=1&showncf1=1&showncf2=1&subset=1	-0.43
hsa-miR-146a-3p	ZNF107	MIMAT0004608	http://www.targetscan.org/cgi-bin/targetscan/vert_71/view_gene.cgi?rs=ENST00000344930.3&taxid=9606&members=miR-146a-3p&showcnc=1&shownc=1&shownc_nc=1&showncf1=1&showncf2=1&subset=1	-0.43
hsa-miR-146a-3p	RP11-171N4.2	MIMAT0004608	http://www.targetscan.org/cgi-bin/targetscan/vert_71/view_gene.cgi?rs=ENST00000511399.1&taxid=9606&members=miR-146a-3p&showcnc=1&shownc=1&shownc_nc=1&showncf1=1&showncf2=1&subset=1	-0.43
hsa-miR-146a-3p	FANCL	MIMAT0004608	http://www.targetscan.org/cgi-bin/targetscan/vert_71/view_gene.cgi?rs=ENST00000403295.3&taxid=9606&members=miR-146a-3p&showcnc=1&shownc=1&shownc_nc=1&showncf1=1&showncf2=1&subset=1	-0.43
hsa-miR-146a-3p	C3orf67	MIMAT0004608	http://www.targetscan.org/cgi-bin/targetscan/vert_71/view_gene.cgi?rs=ENST00000491845.1&taxid=9606&members=miR-146a-3p&showcnc=1&shownc=1&shownc_nc=1&showncf1=1&showncf2=1&subset=1	-0.43
hsa-miR-146a-3p	LACTB2	MIMAT0004608	http://www.targetscan.org/cgi-bin/targetscan/vert_71/view_gene.cgi?rs=ENST00000276590.4&taxid=9606&members=miR-146a-3p&showcnc=1&shownc=1&shownc_nc=1&showncf1=1&showncf2=1&subset=1	-0.43
hsa-miR-146a-3p	CDNF	MIMAT0004608	http://www.targetscan.org/cgi-bin/targetscan/vert_71/view_gene.cgi?rs=ENST00000378442.1&taxid=9606&members=miR-146a-3p&showcnc=1&shownc=1&shownc_nc=1&showncf1=1&showncf2=1&subset=1	-0.43
hsa-miR-146a-3p	EFCAB9	MIMAT0004608	http://www.targetscan.org/cgi-bin/targetscan/vert_71/view_gene.cgi?rs=ENST00000398186.4&taxid=9606&members=miR-146a-3p&showcnc=1&shownc=1&shownc_nc=1&showncf1=1&showncf2=1&subset=1	-0.42
hsa-miR-146a-3p	ARHGAP15	MIMAT0004608	http://www.targetscan.org/cgi-bin/targetscan/vert_71/view_gene.cgi?rs=ENST00000409869.1&taxid=9606&members=miR-146a-3p&showcnc=1&shownc=1&shownc_nc=1&showncf1=1&showncf2=1&subset=1	-0.42
hsa-miR-146a-3p	CCR5	MIMAT0004608	http://www.targetscan.org/cgi-bin/targetscan/vert_71/view_gene.cgi?rs=ENST00000292303.4&taxid=9606&members=miR-146a-3p&showcnc=1&shownc=1&shownc_nc=1&showncf1=1&showncf2=1&subset=1	-0.42
hsa-miR-146a-3p	ACOX1	MIMAT0004608	http://www.targetscan.org/cgi-bin/targetscan/vert_71/view_gene.cgi?rs=ENST00000293217.5&taxid=9606&members=miR-146a-3p&showcnc=1&shownc=1&shownc_nc=1&showncf1=1&showncf2=1&subset=1	-0.42
hsa-miR-146a-3p	ZNF100	MIMAT0004608	http://www.targetscan.org/cgi-bin/targetscan/vert_71/view_gene.cgi?rs=ENST00000358296.6&taxid=9606&members=miR-146a-3p&showcnc=1&shownc=1&shownc_nc=1&showncf1=1&showncf2=1&subset=1	-0.42
hsa-miR-146a-3p	CDY2A	MIMAT0004608	http://www.targetscan.org/cgi-bin/targetscan/vert_71/view_gene.cgi?rs=ENST00000426790.1&taxid=9606&members=miR-146a-3p&showcnc=1&shownc=1&shownc_nc=1&showncf1=1&showncf2=1&subset=1	-0.42
hsa-miR-146a-3p	MBLAC2	MIMAT0004608	http://www.targetscan.org/cgi-bin/targetscan/vert_71/view_gene.cgi?rs=ENST00000316610.6&taxid=9606&members=miR-146a-3p&showcnc=1&shownc=1&shownc_nc=1&showncf1=1&showncf2=1&subset=1	-0.42
hsa-miR-146a-3p	CDY2B	MIMAT0004608	http://www.targetscan.org/cgi-bin/targetscan/vert_71/view_gene.cgi?rs=ENST00000544303.1&taxid=9606&members=miR-146a-3p&showcnc=1&shownc=1&shownc_nc=1&showncf1=1&showncf2=1&subset=1	-0.42
hsa-miR-146a-3p	AC112693.2	MIMAT0004608	http://www.targetscan.org/cgi-bin/targetscan/vert_71/view_gene.cgi?rs=ENST00000599897.1&taxid=9606&members=miR-146a-3p&showcnc=1&shownc=1&shownc_nc=1&showncf1=1&showncf2=1&subset=1	-0.42
hsa-miR-146a-3p	IL22RA2	MIMAT0004608	http://www.targetscan.org/cgi-bin/targetscan/vert_71/view_gene.cgi?rs=ENST00000339602.3&taxid=9606&members=miR-146a-3p&showcnc=1&shownc=1&shownc_nc=1&showncf1=1&showncf2=1&subset=1	-0.42
hsa-miR-146a-3p	CLLU1	MIMAT0004608	http://www.targetscan.org/cgi-bin/targetscan/vert_71/view_gene.cgi?rs=ENST00000378485.1&taxid=9606&members=miR-146a-3p&showcnc=1&shownc=1&shownc_nc=1&showncf1=1&showncf2=1&subset=1	-0.42
hsa-miR-146a-3p	ACKR3	MIMAT0004608	http://www.targetscan.org/cgi-bin/targetscan/vert_71/view_gene.cgi?rs=ENST00000272928.3&taxid=9606&members=miR-146a-3p&showcnc=1&shownc=1&shownc_nc=1&showncf1=1&showncf2=1&subset=1	-0.42
hsa-miR-146a-3p	TBC1D4	MIMAT0004608	http://www.targetscan.org/cgi-bin/targetscan/vert_71/view_gene.cgi?rs=ENST00000377636.3&taxid=9606&members=miR-146a-3p&showcnc=1&shownc=1&shownc_nc=1&showncf1=1&showncf2=1&subset=1	-0.41
hsa-miR-146a-3p	NEK5	MIMAT0004608	http://www.targetscan.org/cgi-bin/targetscan/vert_71/view_gene.cgi?rs=ENST00000355568.4&taxid=9606&members=miR-146a-3p&showcnc=1&shownc=1&shownc_nc=1&showncf1=1&showncf2=1&subset=1	-0.41
hsa-miR-146a-3p	PSMA4	MIMAT0004608	http://www.targetscan.org/cgi-bin/targetscan/vert_71/view_gene.cgi?rs=ENST00000558094.1&taxid=9606&members=miR-146a-3p&showcnc=1&shownc=1&shownc_nc=1&showncf1=1&showncf2=1&subset=1	-0.41
hsa-miR-146a-3p	MRPL45	MIMAT0004608	http://www.targetscan.org/cgi-bin/targetscan/vert_71/view_gene.cgi?rs=ENST00000312513.5&taxid=9606&members=miR-146a-3p&showcnc=1&shownc=1&shownc_nc=1&showncf1=1&showncf2=1&subset=1	-0.41
hsa-miR-146a-3p	LIPT2	MIMAT0004608	http://www.targetscan.org/cgi-bin/targetscan/vert_71/view_gene.cgi?rs=ENST00000310109.4&taxid=9606&members=miR-146a-3p&showcnc=1&shownc=1&shownc_nc=1&showncf1=1&showncf2=1&subset=1	-0.41
hsa-miR-146a-3p	ZWINT	MIMAT0004608	http://www.targetscan.org/cgi-bin/targetscan/vert_71/view_gene.cgi?rs=ENST00000373944.3&taxid=9606&members=miR-146a-3p&showcnc=1&shownc=1&shownc_nc=1&showncf1=1&showncf2=1&subset=1	-0.41
hsa-miR-146a-3p	FAM126A	MIMAT0004608	http://www.targetscan.org/cgi-bin/targetscan/vert_71/view_gene.cgi?rs=ENST00000409923.1&taxid=9606&members=miR-146a-3p&showcnc=1&shownc=1&shownc_nc=1&showncf1=1&showncf2=1&subset=1	-0.41
hsa-miR-146a-3p	TRIM69	MIMAT0004608	http://www.targetscan.org/cgi-bin/targetscan/vert_71/view_gene.cgi?rs=ENST00000338264.4&taxid=9606&members=miR-146a-3p&showcnc=1&shownc=1&shownc_nc=1&showncf1=1&showncf2=1&subset=1	-0.41
hsa-miR-146a-3p	GIMAP8	MIMAT0004608	http://www.targetscan.org/cgi-bin/targetscan/vert_71/view_gene.cgi?rs=ENST00000307271.3&taxid=9606&members=miR-146a-3p&showcnc=1&shownc=1&shownc_nc=1&showncf1=1&showncf2=1&subset=1	-0.41
hsa-miR-146a-3p	LIN28B	MIMAT0004608	http://www.targetscan.org/cgi-bin/targetscan/vert_71/view_gene.cgi?rs=ENST00000345080.4&taxid=9606&members=miR-146a-3p&showcnc=1&shownc=1&shownc_nc=1&showncf1=1&showncf2=1&subset=1	-0.41
hsa-miR-146a-3p	LPPR1	MIMAT0004608	http://www.targetscan.org/cgi-bin/targetscan/vert_71/view_gene.cgi?rs=ENST00000374874.3&taxid=9606&members=miR-146a-3p&showcnc=1&shownc=1&shownc_nc=1&showncf1=1&showncf2=1&subset=1	-0.4
hsa-miR-146a-3p	C6orf62	MIMAT0004608	http://www.targetscan.org/cgi-bin/targetscan/vert_71/view_gene.cgi?rs=ENST00000378119.4&taxid=9606&members=miR-146a-3p&showcnc=1&shownc=1&shownc_nc=1&showncf1=1&showncf2=1&subset=1	-0.4
hsa-miR-146a-3p	LMO4	MIMAT0004608	http://www.targetscan.org/cgi-bin/targetscan/vert_71/view_gene.cgi?rs=ENST00000370544.5&taxid=9606&members=miR-146a-3p&showcnc=1&shownc=1&shownc_nc=1&showncf1=1&showncf2=1&subset=1	-0.4
hsa-miR-146a-3p	ZNF492	MIMAT0004608	http://www.targetscan.org/cgi-bin/targetscan/vert_71/view_gene.cgi?rs=ENST00000456783.2&taxid=9606&members=miR-146a-3p&showcnc=1&shownc=1&shownc_nc=1&showncf1=1&showncf2=1&subset=1	-0.4
hsa-miR-146a-3p	RRS1	MIMAT0004608	http://www.targetscan.org/cgi-bin/targetscan/vert_71/view_gene.cgi?rs=ENST00000320270.2&taxid=9606&members=miR-146a-3p&showcnc=1&shownc=1&shownc_nc=1&showncf1=1&showncf2=1&subset=1	-0.4
hsa-miR-146a-3p	AP002884.2	MIMAT0004608	http://www.targetscan.org/cgi-bin/targetscan/vert_71/view_gene.cgi?rs=ENST00000595053.1&taxid=9606&members=miR-146a-3p&showcnc=1&shownc=1&shownc_nc=1&showncf1=1&showncf2=1&subset=1	-0.4
hsa-miR-146a-3p	TRAPPC3L	MIMAT0004608	http://www.targetscan.org/cgi-bin/targetscan/vert_71/view_gene.cgi?rs=ENST00000356128.4&taxid=9606&members=miR-146a-3p&showcnc=1&shownc=1&shownc_nc=1&showncf1=1&showncf2=1&subset=1	-0.4
hsa-miR-146a-3p	CDH19	MIMAT0004608	http://www.targetscan.org/cgi-bin/targetscan/vert_71/view_gene.cgi?rs=ENST00000262150.2&taxid=9606&members=miR-146a-3p&showcnc=1&shownc=1&shownc_nc=1&showncf1=1&showncf2=1&subset=1	-0.4
hsa-miR-146a-3p	ABCB10	MIMAT0004608	http://www.targetscan.org/cgi-bin/targetscan/vert_71/view_gene.cgi?rs=ENST00000344517.4&taxid=9606&members=miR-146a-3p&showcnc=1&shownc=1&shownc_nc=1&showncf1=1&showncf2=1&subset=1	-0.4
hsa-miR-146a-3p	HMGCR	MIMAT0004608	http://www.targetscan.org/cgi-bin/targetscan/vert_71/view_gene.cgi?rs=ENST00000287936.4&taxid=9606&members=miR-146a-3p&showcnc=1&shownc=1&shownc_nc=1&showncf1=1&showncf2=1&subset=1	-0.4
hsa-miR-146a-3p	OTX2	MIMAT0004608	http://www.targetscan.org/cgi-bin/targetscan/vert_71/view_gene.cgi?rs=ENST00000339475.5&taxid=9606&members=miR-146a-3p&showcnc=1&shownc=1&shownc_nc=1&showncf1=1&showncf2=1&subset=1	-0.4
hsa-miR-146a-3p	PRSS42	MIMAT0004608	http://www.targetscan.org/cgi-bin/targetscan/vert_71/view_gene.cgi?rs=ENST00000447340.1&taxid=9606&members=miR-146a-3p&showcnc=1&shownc=1&shownc_nc=1&showncf1=1&showncf2=1&subset=1	-0.4
hsa-miR-146a-3p	HABP2	MIMAT0004608	http://www.targetscan.org/cgi-bin/targetscan/vert_71/view_gene.cgi?rs=ENST00000542051.1&taxid=9606&members=miR-146a-3p&showcnc=1&shownc=1&shownc_nc=1&showncf1=1&showncf2=1&subset=1	-0.4
hsa-miR-146a-3p	COMMD8	MIMAT0004608	http://www.targetscan.org/cgi-bin/targetscan/vert_71/view_gene.cgi?rs=ENST00000381571.4&taxid=9606&members=miR-146a-3p&showcnc=1&shownc=1&shownc_nc=1&showncf1=1&showncf2=1&subset=1	-0.4
hsa-miR-146a-3p	SAT2	MIMAT0004608	http://www.targetscan.org/cgi-bin/targetscan/vert_71/view_gene.cgi?rs=ENST00000269298.5&taxid=9606&members=miR-146a-3p&showcnc=1&shownc=1&shownc_nc=1&showncf1=1&showncf2=1&subset=1	-0.4
hsa-miR-146a-3p	TMEM192	MIMAT0004608	http://www.targetscan.org/cgi-bin/targetscan/vert_71/view_gene.cgi?rs=ENST00000306480.6&taxid=9606&members=miR-146a-3p&showcnc=1&shownc=1&shownc_nc=1&showncf1=1&showncf2=1&subset=1	-0.4
hsa-miR-146a-3p	OGDHL	MIMAT0004608	http://www.targetscan.org/cgi-bin/targetscan/vert_71/view_gene.cgi?rs=ENST00000374103.4&taxid=9606&members=miR-146a-3p&showcnc=1&shownc=1&shownc_nc=1&showncf1=1&showncf2=1&subset=1	-0.39
hsa-miR-146a-3p	ZNF615	MIMAT0004608	http://www.targetscan.org/cgi-bin/targetscan/vert_71/view_gene.cgi?rs=ENST00000602063.1&taxid=9606&members=miR-146a-3p&showcnc=1&shownc=1&shownc_nc=1&showncf1=1&showncf2=1&subset=1	-0.39
hsa-miR-146a-3p	GCNT4	MIMAT0004608	http://www.targetscan.org/cgi-bin/targetscan/vert_71/view_gene.cgi?rs=ENST00000322348.4&taxid=9606&members=miR-146a-3p&showcnc=1&shownc=1&shownc_nc=1&showncf1=1&showncf2=1&subset=1	-0.39
hsa-miR-146a-3p	STX5	MIMAT0004608	http://www.targetscan.org/cgi-bin/targetscan/vert_71/view_gene.cgi?rs=ENST00000377897.4&taxid=9606&members=miR-146a-3p&showcnc=1&shownc=1&shownc_nc=1&showncf1=1&showncf2=1&subset=1	-0.39
hsa-miR-146a-3p	RIPK1	MIMAT0004608	http://www.targetscan.org/cgi-bin/targetscan/vert_71/view_gene.cgi?rs=ENST00000380409.2&taxid=9606&members=miR-146a-3p&showcnc=1&shownc=1&shownc_nc=1&showncf1=1&showncf2=1&subset=1	-0.39
hsa-miR-146a-3p	BOD1L2	MIMAT0004608	http://www.targetscan.org/cgi-bin/targetscan/vert_71/view_gene.cgi?rs=ENST00000585477.1&taxid=9606&members=miR-146a-3p&showcnc=1&shownc=1&shownc_nc=1&showncf1=1&showncf2=1&subset=1	-0.39
hsa-miR-146a-3p	ACTL10	MIMAT0004608	http://www.targetscan.org/cgi-bin/targetscan/vert_71/view_gene.cgi?rs=ENST00000330271.4&taxid=9606&members=miR-146a-3p&showcnc=1&shownc=1&shownc_nc=1&showncf1=1&showncf2=1&subset=1	-0.39
hsa-miR-146a-3p	CLEC6A	MIMAT0004608	http://www.targetscan.org/cgi-bin/targetscan/vert_71/view_gene.cgi?rs=ENST00000382073.3&taxid=9606&members=miR-146a-3p&showcnc=1&shownc=1&shownc_nc=1&showncf1=1&showncf2=1&subset=1	-0.39
hsa-miR-146a-3p	IGFBP3	MIMAT0004608	http://www.targetscan.org/cgi-bin/targetscan/vert_71/view_gene.cgi?rs=ENST00000381086.5&taxid=9606&members=miR-146a-3p&showcnc=1&shownc=1&shownc_nc=1&showncf1=1&showncf2=1&subset=1	-0.38
hsa-miR-146a-3p	PAGR1	MIMAT0004608	http://www.targetscan.org/cgi-bin/targetscan/vert_71/view_gene.cgi?rs=ENST00000609618.1&taxid=9606&members=miR-146a-3p&showcnc=1&shownc=1&shownc_nc=1&showncf1=1&showncf2=1&subset=1	-0.38
hsa-miR-146a-3p	ADAMTS5	MIMAT0004608	http://www.targetscan.org/cgi-bin/targetscan/vert_71/view_gene.cgi?rs=ENST00000284987.5&taxid=9606&members=miR-146a-3p&showcnc=1&shownc=1&shownc_nc=1&showncf1=1&showncf2=1&subset=1	-0.38
hsa-miR-146a-3p	RCAN1	MIMAT0004608	http://www.targetscan.org/cgi-bin/targetscan/vert_71/view_gene.cgi?rs=ENST00000482533.1&taxid=9606&members=miR-146a-3p&showcnc=1&shownc=1&shownc_nc=1&showncf1=1&showncf2=1&subset=1	-0.38
hsa-miR-146a-3p	PAGR1	MIMAT0004608	http://www.targetscan.org/cgi-bin/targetscan/vert_71/view_gene.cgi?rs=ENST00000320330.6&taxid=9606&members=miR-146a-3p&showcnc=1&shownc=1&shownc_nc=1&showncf1=1&showncf2=1&subset=1	-0.38
hsa-miR-146a-3p	KRT18	MIMAT0004608	http://www.targetscan.org/cgi-bin/targetscan/vert_71/view_gene.cgi?rs=ENST00000388835.3&taxid=9606&members=miR-146a-3p&showcnc=1&shownc=1&shownc_nc=1&showncf1=1&showncf2=1&subset=1	-0.38
hsa-miR-146a-3p	FAM120AOS	MIMAT0004608	http://www.targetscan.org/cgi-bin/targetscan/vert_71/view_gene.cgi?rs=ENST00000423591.1&taxid=9606&members=miR-146a-3p&showcnc=1&shownc=1&shownc_nc=1&showncf1=1&showncf2=1&subset=1	-0.38
hsa-miR-146a-3p	SPRTN	MIMAT0004608	http://www.targetscan.org/cgi-bin/targetscan/vert_71/view_gene.cgi?rs=ENST00000391858.4&taxid=9606&members=miR-146a-3p&showcnc=1&shownc=1&shownc_nc=1&showncf1=1&showncf2=1&subset=1	-0.38
hsa-miR-146a-3p	FAM169A	MIMAT0004608	http://www.targetscan.org/cgi-bin/targetscan/vert_71/view_gene.cgi?rs=ENST00000380515.3&taxid=9606&members=miR-146a-3p&showcnc=1&shownc=1&shownc_nc=1&showncf1=1&showncf2=1&subset=1	-0.38
hsa-miR-146a-3p	RFPL4B	MIMAT0004608	http://www.targetscan.org/cgi-bin/targetscan/vert_71/view_gene.cgi?rs=ENST00000441065.2&taxid=9606&members=miR-146a-3p&showcnc=1&shownc=1&shownc_nc=1&showncf1=1&showncf2=1&subset=1	-0.38
hsa-miR-146a-3p	ZNF716	MIMAT0004608	http://www.targetscan.org/cgi-bin/targetscan/vert_71/view_gene.cgi?rs=ENST00000420713.1&taxid=9606&members=miR-146a-3p&showcnc=1&shownc=1&shownc_nc=1&showncf1=1&showncf2=1&subset=1	-0.37
hsa-miR-146a-3p	PKD2L1	MIMAT0004608	http://www.targetscan.org/cgi-bin/targetscan/vert_71/view_gene.cgi?rs=ENST00000353274.3&taxid=9606&members=miR-146a-3p&showcnc=1&shownc=1&shownc_nc=1&showncf1=1&showncf2=1&subset=1	-0.37
hsa-miR-146a-3p	CT62	MIMAT0004608	http://www.targetscan.org/cgi-bin/targetscan/vert_71/view_gene.cgi?rs=ENST00000566432.1&taxid=9606&members=miR-146a-3p&showcnc=1&shownc=1&shownc_nc=1&showncf1=1&showncf2=1&subset=1	-0.37
hsa-miR-146a-3p	CDY1	MIMAT0004608	http://www.targetscan.org/cgi-bin/targetscan/vert_71/view_gene.cgi?rs=ENST00000306609.4&taxid=9606&members=miR-146a-3p&showcnc=1&shownc=1&shownc_nc=1&showncf1=1&showncf2=1&subset=1	-0.37
hsa-miR-146a-3p	TRMT13	MIMAT0004608	http://www.targetscan.org/cgi-bin/targetscan/vert_71/view_gene.cgi?rs=ENST00000370141.2&taxid=9606&members=miR-146a-3p&showcnc=1&shownc=1&shownc_nc=1&showncf1=1&showncf2=1&subset=1	-0.37
hsa-miR-146a-3p	CDY1B	MIMAT0004608	http://www.targetscan.org/cgi-bin/targetscan/vert_71/view_gene.cgi?rs=ENST00000306882.4&taxid=9606&members=miR-146a-3p&showcnc=1&shownc=1&shownc_nc=1&showncf1=1&showncf2=1&subset=1	-0.37
hsa-miR-146a-3p	EGFL8	MIMAT0004608	http://www.targetscan.org/cgi-bin/targetscan/vert_71/view_gene.cgi?rs=ENST00000333845.6&taxid=9606&members=miR-146a-3p&showcnc=1&shownc=1&shownc_nc=1&showncf1=1&showncf2=1&subset=1	-0.37
hsa-miR-146a-3p	NFYA	MIMAT0004608	http://www.targetscan.org/cgi-bin/targetscan/vert_71/view_gene.cgi?rs=ENST00000341376.6&taxid=9606&members=miR-146a-3p&showcnc=1&shownc=1&shownc_nc=1&showncf1=1&showncf2=1&subset=1	-0.37
hsa-miR-146a-3p	MTX3	MIMAT0004608	http://www.targetscan.org/cgi-bin/targetscan/vert_71/view_gene.cgi?rs=ENST00000509852.1&taxid=9606&members=miR-146a-3p&showcnc=1&shownc=1&shownc_nc=1&showncf1=1&showncf2=1&subset=1	-0.37
hsa-miR-146a-3p	KCNJ10	MIMAT0004608	http://www.targetscan.org/cgi-bin/targetscan/vert_71/view_gene.cgi?rs=ENST00000368089.3&taxid=9606&members=miR-146a-3p&showcnc=1&shownc=1&shownc_nc=1&showncf1=1&showncf2=1&subset=1	-0.37
hsa-miR-146a-3p	CASP7	MIMAT0004608	http://www.targetscan.org/cgi-bin/targetscan/vert_71/view_gene.cgi?rs=ENST00000369331.4&taxid=9606&members=miR-146a-3p&showcnc=1&shownc=1&shownc_nc=1&showncf1=1&showncf2=1&subset=1	-0.37
hsa-miR-146a-3p	SNRNP27	MIMAT0004608	http://www.targetscan.org/cgi-bin/targetscan/vert_71/view_gene.cgi?rs=ENST00000244227.3&taxid=9606&members=miR-146a-3p&showcnc=1&shownc=1&shownc_nc=1&showncf1=1&showncf2=1&subset=1	-0.37
hsa-miR-146a-3p	SGCG	MIMAT0004608	http://www.targetscan.org/cgi-bin/targetscan/vert_71/view_gene.cgi?rs=ENST00000218867.3&taxid=9606&members=miR-146a-3p&showcnc=1&shownc=1&shownc_nc=1&showncf1=1&showncf2=1&subset=1	-0.37
hsa-miR-146a-3p	NUS1	MIMAT0004608	http://www.targetscan.org/cgi-bin/targetscan/vert_71/view_gene.cgi?rs=ENST00000368494.3&taxid=9606&members=miR-146a-3p&showcnc=1&shownc=1&shownc_nc=1&showncf1=1&showncf2=1&subset=1	-0.37
hsa-miR-146a-3p	RPL37	MIMAT0004608	http://www.targetscan.org/cgi-bin/targetscan/vert_71/view_gene.cgi?rs=ENST00000274242.5&taxid=9606&members=miR-146a-3p&showcnc=1&shownc=1&shownc_nc=1&showncf1=1&showncf2=1&subset=1	-0.37
hsa-miR-146a-3p	TRABD	MIMAT0004608	http://www.targetscan.org/cgi-bin/targetscan/vert_71/view_gene.cgi?rs=ENST00000303434.4&taxid=9606&members=miR-146a-3p&showcnc=1&shownc=1&shownc_nc=1&showncf1=1&showncf2=1&subset=1	-0.36
hsa-miR-146a-3p	SMC1B	MIMAT0004608	http://www.targetscan.org/cgi-bin/targetscan/vert_71/view_gene.cgi?rs=ENST00000357450.4&taxid=9606&members=miR-146a-3p&showcnc=1&shownc=1&shownc_nc=1&showncf1=1&showncf2=1&subset=1	-0.36
hsa-miR-146a-3p	DDAH1	MIMAT0004608	http://www.targetscan.org/cgi-bin/targetscan/vert_71/view_gene.cgi?rs=ENST00000535924.2&taxid=9606&members=miR-146a-3p&showcnc=1&shownc=1&shownc_nc=1&showncf1=1&showncf2=1&subset=1	-0.36
hsa-miR-146a-3p	C2orf50	MIMAT0004608	http://www.targetscan.org/cgi-bin/targetscan/vert_71/view_gene.cgi?rs=ENST00000381585.3&taxid=9606&members=miR-146a-3p&showcnc=1&shownc=1&shownc_nc=1&showncf1=1&showncf2=1&subset=1	-0.36
hsa-miR-146a-3p	CCL4L1	MIMAT0004608	http://www.targetscan.org/cgi-bin/targetscan/vert_71/view_gene.cgi?rs=ENST00000586598.1&taxid=9606&members=miR-146a-3p&showcnc=1&shownc=1&shownc_nc=1&showncf1=1&showncf2=1&subset=1	-0.36
hsa-miR-146a-3p	AFAP1	MIMAT0004608	http://www.targetscan.org/cgi-bin/targetscan/vert_71/view_gene.cgi?rs=ENST00000360265.4&taxid=9606&members=miR-146a-3p&showcnc=1&shownc=1&shownc_nc=1&showncf1=1&showncf2=1&subset=1	-0.36
hsa-miR-146a-3p	STRADA	MIMAT0004608	http://www.targetscan.org/cgi-bin/targetscan/vert_71/view_gene.cgi?rs=ENST00000245865.5&taxid=9606&members=miR-146a-3p&showcnc=1&shownc=1&shownc_nc=1&showncf1=1&showncf2=1&subset=1	-0.36
hsa-miR-146a-3p	SNX27	MIMAT0004608	http://www.targetscan.org/cgi-bin/targetscan/vert_71/view_gene.cgi?rs=ENST00000368843.3&taxid=9606&members=miR-146a-3p&showcnc=1&shownc=1&shownc_nc=1&showncf1=1&showncf2=1&subset=1	-0.36
hsa-miR-146a-3p	CLDN16	MIMAT0004608	http://www.targetscan.org/cgi-bin/targetscan/vert_71/view_gene.cgi?rs=ENST00000264734.2&taxid=9606&members=miR-146a-3p&showcnc=1&shownc=1&shownc_nc=1&showncf1=1&showncf2=1&subset=1	-0.35
hsa-miR-146a-3p	RAF1	MIMAT0004608	http://www.targetscan.org/cgi-bin/targetscan/vert_71/view_gene.cgi?rs=ENST00000251849.4&taxid=9606&members=miR-146a-3p&showcnc=1&shownc=1&shownc_nc=1&showncf1=1&showncf2=1&subset=1	-0.35
hsa-miR-146a-3p	FAM171B	MIMAT0004608	http://www.targetscan.org/cgi-bin/targetscan/vert_71/view_gene.cgi?rs=ENST00000304698.5&taxid=9606&members=miR-146a-3p&showcnc=1&shownc=1&shownc_nc=1&showncf1=1&showncf2=1&subset=1	-0.35
hsa-miR-146a-3p	RAB34	MIMAT0004608	http://www.targetscan.org/cgi-bin/targetscan/vert_71/view_gene.cgi?rs=ENST00000447716.1&taxid=9606&members=miR-146a-3p&showcnc=1&shownc=1&shownc_nc=1&showncf1=1&showncf2=1&subset=1	-0.35
hsa-miR-146a-3p	ARID4A	MIMAT0004608	http://www.targetscan.org/cgi-bin/targetscan/vert_71/view_gene.cgi?rs=ENST00000431317.2&taxid=9606&members=miR-146a-3p&showcnc=1&shownc=1&shownc_nc=1&showncf1=1&showncf2=1&subset=1	-0.35
hsa-miR-146a-3p	HCAR3	MIMAT0004608	http://www.targetscan.org/cgi-bin/targetscan/vert_71/view_gene.cgi?rs=ENST00000528880.2&taxid=9606&members=miR-146a-3p&showcnc=1&shownc=1&shownc_nc=1&showncf1=1&showncf2=1&subset=1	-0.35
hsa-miR-146a-3p	GFM2	MIMAT0004608	http://www.targetscan.org/cgi-bin/targetscan/vert_71/view_gene.cgi?rs=ENST00000296805.3&taxid=9606&members=miR-146a-3p&showcnc=1&shownc=1&shownc_nc=1&showncf1=1&showncf2=1&subset=1	-0.35
hsa-miR-146a-3p	ZNF678	MIMAT0004608	http://www.targetscan.org/cgi-bin/targetscan/vert_71/view_gene.cgi?rs=ENST00000343776.5&taxid=9606&members=miR-146a-3p&showcnc=1&shownc=1&shownc_nc=1&showncf1=1&showncf2=1&subset=1	-0.35
hsa-miR-146a-3p	SELT	MIMAT0004608	http://www.targetscan.org/cgi-bin/targetscan/vert_71/view_gene.cgi?rs=ENST00000471696.1&taxid=9606&members=miR-146a-3p&showcnc=1&shownc=1&shownc_nc=1&showncf1=1&showncf2=1&subset=1	-0.35
hsa-miR-146a-3p	CXorf22	MIMAT0004608	http://www.targetscan.org/cgi-bin/targetscan/vert_71/view_gene.cgi?rs=ENST00000297866.5&taxid=9606&members=miR-146a-3p&showcnc=1&shownc=1&shownc_nc=1&showncf1=1&showncf2=1&subset=1	-0.35
hsa-miR-146a-3p	ACTN4	MIMAT0004608	http://www.targetscan.org/cgi-bin/targetscan/vert_71/view_gene.cgi?rs=ENST00000252699.2&taxid=9606&members=miR-146a-3p&showcnc=1&shownc=1&shownc_nc=1&showncf1=1&showncf2=1&subset=1	-0.35
hsa-miR-146a-3p	MLANA	MIMAT0004608	http://www.targetscan.org/cgi-bin/targetscan/vert_71/view_gene.cgi?rs=ENST00000381477.3&taxid=9606&members=miR-146a-3p&showcnc=1&shownc=1&shownc_nc=1&showncf1=1&showncf2=1&subset=1	-0.35
hsa-miR-146a-3p	RC3H1	MIMAT0004608	http://www.targetscan.org/cgi-bin/targetscan/vert_71/view_gene.cgi?rs=ENST00000367696.2&taxid=9606&members=miR-146a-3p&showcnc=1&shownc=1&shownc_nc=1&showncf1=1&showncf2=1&subset=1	-0.35
hsa-miR-146a-3p	SUMO1	MIMAT0004608	http://www.targetscan.org/cgi-bin/targetscan/vert_71/view_gene.cgi?rs=ENST00000392246.2&taxid=9606&members=miR-146a-3p&showcnc=1&shownc=1&shownc_nc=1&showncf1=1&showncf2=1&subset=1	-0.35
hsa-miR-146a-3p	C1orf158	MIMAT0004608	http://www.targetscan.org/cgi-bin/targetscan/vert_71/view_gene.cgi?rs=ENST00000288048.5&taxid=9606&members=miR-146a-3p&showcnc=1&shownc=1&shownc_nc=1&showncf1=1&showncf2=1&subset=1	-0.35
hsa-miR-146a-3p	NEUROD4	MIMAT0004608	http://www.targetscan.org/cgi-bin/targetscan/vert_71/view_gene.cgi?rs=ENST00000242994.3&taxid=9606&members=miR-146a-3p&showcnc=1&shownc=1&shownc_nc=1&showncf1=1&showncf2=1&subset=1	-0.35
hsa-miR-146a-3p	ACBD3	MIMAT0004608	http://www.targetscan.org/cgi-bin/targetscan/vert_71/view_gene.cgi?rs=ENST00000366812.5&taxid=9606&members=miR-146a-3p&showcnc=1&shownc=1&shownc_nc=1&showncf1=1&showncf2=1&subset=1	-0.35
hsa-miR-146a-3p	SLC44A1	MIMAT0004608	http://www.targetscan.org/cgi-bin/targetscan/vert_71/view_gene.cgi?rs=ENST00000374720.3&taxid=9606&members=miR-146a-3p&showcnc=1&shownc=1&shownc_nc=1&showncf1=1&showncf2=1&subset=1	-0.35
hsa-miR-146a-3p	ZBED6CL	MIMAT0004608	http://www.targetscan.org/cgi-bin/targetscan/vert_71/view_gene.cgi?rs=ENST00000343855.4&taxid=9606&members=miR-146a-3p&showcnc=1&shownc=1&shownc_nc=1&showncf1=1&showncf2=1&subset=1	-0.35
hsa-miR-146a-3p	KANSL3	MIMAT0004608	http://www.targetscan.org/cgi-bin/targetscan/vert_71/view_gene.cgi?rs=ENST00000431828.1&taxid=9606&members=miR-146a-3p&showcnc=1&shownc=1&shownc_nc=1&showncf1=1&showncf2=1&subset=1	-0.34
hsa-miR-146a-3p	RGS13	MIMAT0004608	http://www.targetscan.org/cgi-bin/targetscan/vert_71/view_gene.cgi?rs=ENST00000391995.2&taxid=9606&members=miR-146a-3p&showcnc=1&shownc=1&shownc_nc=1&showncf1=1&showncf2=1&subset=1	-0.34
hsa-miR-146a-3p	GPR12	MIMAT0004608	http://www.targetscan.org/cgi-bin/targetscan/vert_71/view_gene.cgi?rs=ENST00000405846.3&taxid=9606&members=miR-146a-3p&showcnc=1&shownc=1&shownc_nc=1&showncf1=1&showncf2=1&subset=1	-0.34
hsa-miR-146a-3p	ZNF707	MIMAT0004608	http://www.targetscan.org/cgi-bin/targetscan/vert_71/view_gene.cgi?rs=ENST00000358656.4&taxid=9606&members=miR-146a-3p&showcnc=1&shownc=1&shownc_nc=1&showncf1=1&showncf2=1&subset=1	-0.34
hsa-miR-146a-3p	ALG12	MIMAT0004608	http://www.targetscan.org/cgi-bin/targetscan/vert_71/view_gene.cgi?rs=ENST00000330817.6&taxid=9606&members=miR-146a-3p&showcnc=1&shownc=1&shownc_nc=1&showncf1=1&showncf2=1&subset=1	-0.34
hsa-miR-146a-3p	SOX17	MIMAT0004608	http://www.targetscan.org/cgi-bin/targetscan/vert_71/view_gene.cgi?rs=ENST00000297316.4&taxid=9606&members=miR-146a-3p&showcnc=1&shownc=1&shownc_nc=1&showncf1=1&showncf2=1&subset=1	-0.34
hsa-miR-146a-3p	RAB3B	MIMAT0004608	http://www.targetscan.org/cgi-bin/targetscan/vert_71/view_gene.cgi?rs=ENST00000371655.3&taxid=9606&members=miR-146a-3p&showcnc=1&shownc=1&shownc_nc=1&showncf1=1&showncf2=1&subset=1	-0.34
hsa-miR-146a-3p	CHD9	MIMAT0004608	http://www.targetscan.org/cgi-bin/targetscan/vert_71/view_gene.cgi?rs=ENST00000566029.1&taxid=9606&members=miR-146a-3p&showcnc=1&shownc=1&shownc_nc=1&showncf1=1&showncf2=1&subset=1	-0.34
hsa-miR-146a-3p	OSGIN2	MIMAT0004608	http://www.targetscan.org/cgi-bin/targetscan/vert_71/view_gene.cgi?rs=ENST00000451899.2&taxid=9606&members=miR-146a-3p&showcnc=1&shownc=1&shownc_nc=1&showncf1=1&showncf2=1&subset=1	-0.34
hsa-miR-146a-3p	POLR1D	MIMAT0004608	http://www.targetscan.org/cgi-bin/targetscan/vert_71/view_gene.cgi?rs=ENST00000399697.3&taxid=9606&members=miR-146a-3p&showcnc=1&shownc=1&shownc_nc=1&showncf1=1&showncf2=1&subset=1	-0.34
hsa-miR-146a-3p	LPP	MIMAT0004608	http://www.targetscan.org/cgi-bin/targetscan/vert_71/view_gene.cgi?rs=ENST00000312675.4&taxid=9606&members=miR-146a-3p&showcnc=1&shownc=1&shownc_nc=1&showncf1=1&showncf2=1&subset=1	-0.34
hsa-miR-146a-3p	RASL11A	MIMAT0004608	http://www.targetscan.org/cgi-bin/targetscan/vert_71/view_gene.cgi?rs=ENST00000241463.4&taxid=9606&members=miR-146a-3p&showcnc=1&shownc=1&shownc_nc=1&showncf1=1&showncf2=1&subset=1	-0.34
hsa-miR-146a-3p	TAF11	MIMAT0004608	http://www.targetscan.org/cgi-bin/targetscan/vert_71/view_gene.cgi?rs=ENST00000420584.2&taxid=9606&members=miR-146a-3p&showcnc=1&shownc=1&shownc_nc=1&showncf1=1&showncf2=1&subset=1	-0.34
hsa-miR-146a-3p	TTC34	MIMAT0004608	http://www.targetscan.org/cgi-bin/targetscan/vert_71/view_gene.cgi?rs=ENST00000401094.6&taxid=9606&members=miR-146a-3p&showcnc=1&shownc=1&shownc_nc=1&showncf1=1&showncf2=1&subset=1	-0.34
hsa-miR-146a-3p	OR7A17	MIMAT0004608	http://www.targetscan.org/cgi-bin/targetscan/vert_71/view_gene.cgi?rs=ENST00000327462.2&taxid=9606&members=miR-146a-3p&showcnc=1&shownc=1&shownc_nc=1&showncf1=1&showncf2=1&subset=1	-0.34
hsa-miR-146a-3p	TBC1D3F	MIMAT0004608	http://www.targetscan.org/cgi-bin/targetscan/vert_71/view_gene.cgi?rs=ENST00000539424.1&taxid=9606&members=miR-146a-3p&showcnc=1&shownc=1&shownc_nc=1&showncf1=1&showncf2=1&subset=1	-0.34
hsa-miR-146a-3p	AL589765.1	MIMAT0004608	http://www.targetscan.org/cgi-bin/targetscan/vert_71/view_gene.cgi?rs=ENST00000442233.2&taxid=9606&members=miR-146a-3p&showcnc=1&shownc=1&shownc_nc=1&showncf1=1&showncf2=1&subset=1	-0.34
hsa-miR-146a-3p	FFAR2	MIMAT0004608	http://www.targetscan.org/cgi-bin/targetscan/vert_71/view_gene.cgi?rs=ENST00000599180.2&taxid=9606&members=miR-146a-3p&showcnc=1&shownc=1&shownc_nc=1&showncf1=1&showncf2=1&subset=1	-0.33
hsa-miR-146a-3p	MLF1	MIMAT0004608	http://www.targetscan.org/cgi-bin/targetscan/vert_71/view_gene.cgi?rs=ENST00000355893.5&taxid=9606&members=miR-146a-3p&showcnc=1&shownc=1&shownc_nc=1&showncf1=1&showncf2=1&subset=1	-0.33
hsa-miR-146a-3p	HOXC9	MIMAT0004608	http://www.targetscan.org/cgi-bin/targetscan/vert_71/view_gene.cgi?rs=ENST00000303450.4&taxid=9606&members=miR-146a-3p&showcnc=1&shownc=1&shownc_nc=1&showncf1=1&showncf2=1&subset=1	-0.33
hsa-miR-146a-3p	PRX	MIMAT0004608	http://www.targetscan.org/cgi-bin/targetscan/vert_71/view_gene.cgi?rs=ENST00000291825.7&taxid=9606&members=miR-146a-3p&showcnc=1&shownc=1&shownc_nc=1&showncf1=1&showncf2=1&subset=1	-0.33
hsa-miR-146a-3p	YPEL5	MIMAT0004608	http://www.targetscan.org/cgi-bin/targetscan/vert_71/view_gene.cgi?rs=ENST00000379520.3&taxid=9606&members=miR-146a-3p&showcnc=1&shownc=1&shownc_nc=1&showncf1=1&showncf2=1&subset=1	-0.33
hsa-miR-146a-3p	CEACAM6	MIMAT0004608	http://www.targetscan.org/cgi-bin/targetscan/vert_71/view_gene.cgi?rs=ENST00000199764.6&taxid=9606&members=miR-146a-3p&showcnc=1&shownc=1&shownc_nc=1&showncf1=1&showncf2=1&subset=1	-0.33
hsa-miR-146a-3p	FAM46A	MIMAT0004608	http://www.targetscan.org/cgi-bin/targetscan/vert_71/view_gene.cgi?rs=ENST00000369754.3&taxid=9606&members=miR-146a-3p&showcnc=1&shownc=1&shownc_nc=1&showncf1=1&showncf2=1&subset=1	-0.33
hsa-miR-146a-3p	AVPR1A	MIMAT0004608	http://www.targetscan.org/cgi-bin/targetscan/vert_71/view_gene.cgi?rs=ENST00000299178.2&taxid=9606&members=miR-146a-3p&showcnc=1&shownc=1&shownc_nc=1&showncf1=1&showncf2=1&subset=1	-0.33
hsa-miR-146a-3p	MTRNR2L4	MIMAT0004608	http://www.targetscan.org/cgi-bin/targetscan/vert_71/view_gene.cgi?rs=ENST00000399974.3&taxid=9606&members=miR-146a-3p&showcnc=1&shownc=1&shownc_nc=1&showncf1=1&showncf2=1&subset=1	-0.33
hsa-miR-146a-3p	TBC1D3H	MIMAT0004608	http://www.targetscan.org/cgi-bin/targetscan/vert_71/view_gene.cgi?rs=ENST00000394359.3&taxid=9606&members=miR-146a-3p&showcnc=1&shownc=1&shownc_nc=1&showncf1=1&showncf2=1&subset=1	-0.33
hsa-miR-146a-3p	YIPF5	MIMAT0004608	http://www.targetscan.org/cgi-bin/targetscan/vert_71/view_gene.cgi?rs=ENST00000274496.5&taxid=9606&members=miR-146a-3p&showcnc=1&shownc=1&shownc_nc=1&showncf1=1&showncf2=1&subset=1	-0.33
hsa-miR-146a-3p	HCAR2	MIMAT0004608	http://www.targetscan.org/cgi-bin/targetscan/vert_71/view_gene.cgi?rs=ENST00000328880.5&taxid=9606&members=miR-146a-3p&showcnc=1&shownc=1&shownc_nc=1&showncf1=1&showncf2=1&subset=1	-0.33
hsa-miR-146a-3p	PAXIP1-AS2	MIMAT0004608	http://www.targetscan.org/cgi-bin/targetscan/vert_71/view_gene.cgi?rs=ENST00000397551.2&taxid=9606&members=miR-146a-3p&showcnc=1&shownc=1&shownc_nc=1&showncf1=1&showncf2=1&subset=1	-0.33
hsa-miR-146a-3p	UNC45B	MIMAT0004608	http://www.targetscan.org/cgi-bin/targetscan/vert_71/view_gene.cgi?rs=ENST00000268876.5&taxid=9606&members=miR-146a-3p&showcnc=1&shownc=1&shownc_nc=1&showncf1=1&showncf2=1&subset=1	-0.33
hsa-miR-146a-3p	PSG9	MIMAT0004608	http://www.targetscan.org/cgi-bin/targetscan/vert_71/view_gene.cgi?rs=ENST00000244293.7&taxid=9606&members=miR-146a-3p&showcnc=1&shownc=1&shownc_nc=1&showncf1=1&showncf2=1&subset=1	-0.33
hsa-miR-146a-3p	AIFM1	MIMAT0004608	http://www.targetscan.org/cgi-bin/targetscan/vert_71/view_gene.cgi?rs=ENST00000535724.1&taxid=9606&members=miR-146a-3p&showcnc=1&shownc=1&shownc_nc=1&showncf1=1&showncf2=1&subset=1	-0.33
hsa-miR-146a-3p	CD207	MIMAT0004608	http://www.targetscan.org/cgi-bin/targetscan/vert_71/view_gene.cgi?rs=ENST00000410009.3&taxid=9606&members=miR-146a-3p&showcnc=1&shownc=1&shownc_nc=1&showncf1=1&showncf2=1&subset=1	-0.32
hsa-miR-146a-3p	BIRC3	MIMAT0004608	http://www.targetscan.org/cgi-bin/targetscan/vert_71/view_gene.cgi?rs=ENST00000532808.1&taxid=9606&members=miR-146a-3p&showcnc=1&shownc=1&shownc_nc=1&showncf1=1&showncf2=1&subset=1	-0.32
hsa-miR-146a-3p	ANKRD49	MIMAT0004608	http://www.targetscan.org/cgi-bin/targetscan/vert_71/view_gene.cgi?rs=ENST00000544253.1&taxid=9606&members=miR-146a-3p&showcnc=1&shownc=1&shownc_nc=1&showncf1=1&showncf2=1&subset=1	-0.32
hsa-miR-146a-3p	ZNF441	MIMAT0004608	http://www.targetscan.org/cgi-bin/targetscan/vert_71/view_gene.cgi?rs=ENST00000357901.4&taxid=9606&members=miR-146a-3p&showcnc=1&shownc=1&shownc_nc=1&showncf1=1&showncf2=1&subset=1	-0.32
hsa-miR-146a-3p	CDCA7	MIMAT0004608	http://www.targetscan.org/cgi-bin/targetscan/vert_71/view_gene.cgi?rs=ENST00000306721.3&taxid=9606&members=miR-146a-3p&showcnc=1&shownc=1&shownc_nc=1&showncf1=1&showncf2=1&subset=1	-0.32
hsa-miR-146a-3p	RMI2	MIMAT0004608	http://www.targetscan.org/cgi-bin/targetscan/vert_71/view_gene.cgi?rs=ENST00000576027.1&taxid=9606&members=miR-146a-3p&showcnc=1&shownc=1&shownc_nc=1&showncf1=1&showncf2=1&subset=1	-0.32
hsa-miR-146a-3p	LMBR1	MIMAT0004608	http://www.targetscan.org/cgi-bin/targetscan/vert_71/view_gene.cgi?rs=ENST00000353442.5&taxid=9606&members=miR-146a-3p&showcnc=1&shownc=1&shownc_nc=1&showncf1=1&showncf2=1&subset=1	-0.32
hsa-miR-146a-3p	SERTAD2	MIMAT0004608	http://www.targetscan.org/cgi-bin/targetscan/vert_71/view_gene.cgi?rs=ENST00000313349.3&taxid=9606&members=miR-146a-3p&showcnc=1&shownc=1&shownc_nc=1&showncf1=1&showncf2=1&subset=1	-0.32
hsa-miR-146a-3p	SLC35A3	MIMAT0004608	http://www.targetscan.org/cgi-bin/targetscan/vert_71/view_gene.cgi?rs=ENST00000465289.1&taxid=9606&members=miR-146a-3p&showcnc=1&shownc=1&shownc_nc=1&showncf1=1&showncf2=1&subset=1	-0.32
hsa-miR-146a-3p	GPR111	MIMAT0004608	http://www.targetscan.org/cgi-bin/targetscan/vert_71/view_gene.cgi?rs=ENST00000398742.2&taxid=9606&members=miR-146a-3p&showcnc=1&shownc=1&shownc_nc=1&showncf1=1&showncf2=1&subset=1	-0.32
hsa-miR-146a-3p	NHLH2	MIMAT0004608	http://www.targetscan.org/cgi-bin/targetscan/vert_71/view_gene.cgi?rs=ENST00000320238.3&taxid=9606&members=miR-146a-3p&showcnc=1&shownc=1&shownc_nc=1&showncf1=1&showncf2=1&subset=1	-0.32
hsa-miR-146a-3p	USP18	MIMAT0004608	http://www.targetscan.org/cgi-bin/targetscan/vert_71/view_gene.cgi?rs=ENST00000215794.7&taxid=9606&members=miR-146a-3p&showcnc=1&shownc=1&shownc_nc=1&showncf1=1&showncf2=1&subset=1	-0.32
hsa-miR-146a-3p	MLTK	MIMAT0004608	http://www.targetscan.org/cgi-bin/targetscan/vert_71/view_gene.cgi?rs=ENST00000338983.3&taxid=9606&members=miR-146a-3p&showcnc=1&shownc=1&shownc_nc=1&showncf1=1&showncf2=1&subset=1	-0.32
hsa-miR-146a-3p	EPO	MIMAT0004608	http://www.targetscan.org/cgi-bin/targetscan/vert_71/view_gene.cgi?rs=ENST00000252723.2&taxid=9606&members=miR-146a-3p&showcnc=1&shownc=1&shownc_nc=1&showncf1=1&showncf2=1&subset=1	-0.32
hsa-miR-146a-3p	TGFA	MIMAT0004608	http://www.targetscan.org/cgi-bin/targetscan/vert_71/view_gene.cgi?rs=ENST00000445399.1&taxid=9606&members=miR-146a-3p&showcnc=1&shownc=1&shownc_nc=1&showncf1=1&showncf2=1&subset=1	-0.32
hsa-miR-146a-3p	NNT	MIMAT0004608	http://www.targetscan.org/cgi-bin/targetscan/vert_71/view_gene.cgi?rs=ENST00000264663.5&taxid=9606&members=miR-146a-3p&showcnc=1&shownc=1&shownc_nc=1&showncf1=1&showncf2=1&subset=1	-0.32
hsa-miR-146a-3p	SLC6A2	MIMAT0004608	http://www.targetscan.org/cgi-bin/targetscan/vert_71/view_gene.cgi?rs=ENST00000567238.1&taxid=9606&members=miR-146a-3p&showcnc=1&shownc=1&shownc_nc=1&showncf1=1&showncf2=1&subset=1	-0.32
hsa-miR-146a-3p	TBC1D3B	MIMAT0004608	http://www.targetscan.org/cgi-bin/targetscan/vert_71/view_gene.cgi?rs=ENST00000454519.3&taxid=9606&members=miR-146a-3p&showcnc=1&shownc=1&shownc_nc=1&showncf1=1&showncf2=1&subset=1	-0.32
hsa-miR-146a-3p	TRDMT1	MIMAT0004608	http://www.targetscan.org/cgi-bin/targetscan/vert_71/view_gene.cgi?rs=ENST00000377799.3&taxid=9606&members=miR-146a-3p&showcnc=1&shownc=1&shownc_nc=1&showncf1=1&showncf2=1&subset=1	-0.32
hsa-miR-146a-3p	WBP1L	MIMAT0004608	http://www.targetscan.org/cgi-bin/targetscan/vert_71/view_gene.cgi?rs=ENST00000369889.4&taxid=9606&members=miR-146a-3p&showcnc=1&shownc=1&shownc_nc=1&showncf1=1&showncf2=1&subset=1	-0.32
hsa-miR-146a-3p	ABCB1	MIMAT0004608	http://www.targetscan.org/cgi-bin/targetscan/vert_71/view_gene.cgi?rs=ENST00000265724.3&taxid=9606&members=miR-146a-3p&showcnc=1&shownc=1&shownc_nc=1&showncf1=1&showncf2=1&subset=1	-0.32
hsa-miR-146a-3p	ZFP1	MIMAT0004608	http://www.targetscan.org/cgi-bin/targetscan/vert_71/view_gene.cgi?rs=ENST00000464850.1&taxid=9606&members=miR-146a-3p&showcnc=1&shownc=1&shownc_nc=1&showncf1=1&showncf2=1&subset=1	-0.32
hsa-miR-146a-3p	CD101	MIMAT0004608	http://www.targetscan.org/cgi-bin/targetscan/vert_71/view_gene.cgi?rs=ENST00000256652.4&taxid=9606&members=miR-146a-3p&showcnc=1&shownc=1&shownc_nc=1&showncf1=1&showncf2=1&subset=1	-0.32
hsa-miR-146a-3p	SIGLECL1	MIMAT0004608	http://www.targetscan.org/cgi-bin/targetscan/vert_71/view_gene.cgi?rs=ENST00000316401.7&taxid=9606&members=miR-146a-3p&showcnc=1&shownc=1&shownc_nc=1&showncf1=1&showncf2=1&subset=1	-0.32
hsa-miR-146a-3p	FAM65B	MIMAT0004608	http://www.targetscan.org/cgi-bin/targetscan/vert_71/view_gene.cgi?rs=ENST00000259698.4&taxid=9606&members=miR-146a-3p&showcnc=1&shownc=1&shownc_nc=1&showncf1=1&showncf2=1&subset=1	-0.32
hsa-miR-146a-3p	KCNH5	MIMAT0004608	http://www.targetscan.org/cgi-bin/targetscan/vert_71/view_gene.cgi?rs=ENST00000322893.7&taxid=9606&members=miR-146a-3p&showcnc=1&shownc=1&shownc_nc=1&showncf1=1&showncf2=1&subset=1	-0.31
hsa-miR-146a-3p	ZNF708	MIMAT0004608	http://www.targetscan.org/cgi-bin/targetscan/vert_71/view_gene.cgi?rs=ENST00000356929.3&taxid=9606&members=miR-146a-3p&showcnc=1&shownc=1&shownc_nc=1&showncf1=1&showncf2=1&subset=1	-0.31
hsa-miR-146a-3p	C21orf62	MIMAT0004608	http://www.targetscan.org/cgi-bin/targetscan/vert_71/view_gene.cgi?rs=ENST00000536776.1&taxid=9606&members=miR-146a-3p&showcnc=1&shownc=1&shownc_nc=1&showncf1=1&showncf2=1&subset=1	-0.31
hsa-miR-146a-3p	SERINC1	MIMAT0004608	http://www.targetscan.org/cgi-bin/targetscan/vert_71/view_gene.cgi?rs=ENST00000339697.4&taxid=9606&members=miR-146a-3p&showcnc=1&shownc=1&shownc_nc=1&showncf1=1&showncf2=1&subset=1	-0.31
hsa-miR-146a-3p	NAALADL2	MIMAT0004608	http://www.targetscan.org/cgi-bin/targetscan/vert_71/view_gene.cgi?rs=ENST00000454872.1&taxid=9606&members=miR-146a-3p&showcnc=1&shownc=1&shownc_nc=1&showncf1=1&showncf2=1&subset=1	-0.31
hsa-miR-146a-3p	CORO1C	MIMAT0004608	http://www.targetscan.org/cgi-bin/targetscan/vert_71/view_gene.cgi?rs=ENST00000261401.3&taxid=9606&members=miR-146a-3p&showcnc=1&shownc=1&shownc_nc=1&showncf1=1&showncf2=1&subset=1	-0.31
hsa-miR-146a-3p	DEC1	MIMAT0004608	http://www.targetscan.org/cgi-bin/targetscan/vert_71/view_gene.cgi?rs=ENST00000374016.1&taxid=9606&members=miR-146a-3p&showcnc=1&shownc=1&shownc_nc=1&showncf1=1&showncf2=1&subset=1	-0.31
hsa-miR-146a-3p	ZNF431	MIMAT0004608	http://www.targetscan.org/cgi-bin/targetscan/vert_71/view_gene.cgi?rs=ENST00000311048.7&taxid=9606&members=miR-146a-3p&showcnc=1&shownc=1&shownc_nc=1&showncf1=1&showncf2=1&subset=1	-0.31
hsa-miR-146a-3p	METTL14	MIMAT0004608	http://www.targetscan.org/cgi-bin/targetscan/vert_71/view_gene.cgi?rs=ENST00000388822.5&taxid=9606&members=miR-146a-3p&showcnc=1&shownc=1&shownc_nc=1&showncf1=1&showncf2=1&subset=1	-0.31
hsa-miR-146a-3p	CCDC103	MIMAT0004608	http://www.targetscan.org/cgi-bin/targetscan/vert_71/view_gene.cgi?rs=ENST00000417826.2&taxid=9606&members=miR-146a-3p&showcnc=1&shownc=1&shownc_nc=1&showncf1=1&showncf2=1&subset=1	-0.31
hsa-miR-146a-3p	MOB1A	MIMAT0004608	http://www.targetscan.org/cgi-bin/targetscan/vert_71/view_gene.cgi?rs=ENST00000396049.4&taxid=9606&members=miR-146a-3p&showcnc=1&shownc=1&shownc_nc=1&showncf1=1&showncf2=1&subset=1	-0.31
hsa-miR-146a-3p	C1orf116	MIMAT0004608	http://www.targetscan.org/cgi-bin/targetscan/vert_71/view_gene.cgi?rs=ENST00000359470.5&taxid=9606&members=miR-146a-3p&showcnc=1&shownc=1&shownc_nc=1&showncf1=1&showncf2=1&subset=1	-0.31
hsa-miR-146a-3p	CLTA	MIMAT0004608	http://www.targetscan.org/cgi-bin/targetscan/vert_71/view_gene.cgi?rs=ENST00000433436.2&taxid=9606&members=miR-146a-3p&showcnc=1&shownc=1&shownc_nc=1&showncf1=1&showncf2=1&subset=1	-0.31
hsa-miR-146a-3p	COX15	MIMAT0004608	http://www.targetscan.org/cgi-bin/targetscan/vert_71/view_gene.cgi?rs=ENST00000016171.5&taxid=9606&members=miR-146a-3p&showcnc=1&shownc=1&shownc_nc=1&showncf1=1&showncf2=1&subset=1	-0.31
hsa-miR-146a-3p	ZNF302	MIMAT0004608	http://www.targetscan.org/cgi-bin/targetscan/vert_71/view_gene.cgi?rs=ENST00000505365.2&taxid=9606&members=miR-146a-3p&showcnc=1&shownc=1&shownc_nc=1&showncf1=1&showncf2=1&subset=1	-0.31
hsa-miR-146a-3p	RP11-386G21.2	MIMAT0004608	http://www.targetscan.org/cgi-bin/targetscan/vert_71/view_gene.cgi?rs=ENST00000522559.1&taxid=9606&members=miR-146a-3p&showcnc=1&shownc=1&shownc_nc=1&showncf1=1&showncf2=1&subset=1	-0.31
hsa-miR-146a-3p	HIST2H2BF	MIMAT0004608	http://www.targetscan.org/cgi-bin/targetscan/vert_71/view_gene.cgi?rs=ENST00000545683.1&taxid=9606&members=miR-146a-3p&showcnc=1&shownc=1&shownc_nc=1&showncf1=1&showncf2=1&subset=1	-0.31
hsa-miR-146a-3p	HMGN2	MIMAT0004608	http://www.targetscan.org/cgi-bin/targetscan/vert_71/view_gene.cgi?rs=ENST00000361427.5&taxid=9606&members=miR-146a-3p&showcnc=1&shownc=1&shownc_nc=1&showncf1=1&showncf2=1&subset=1	-0.31
hsa-miR-146a-3p	TBC1D3G	MIMAT0004608	http://www.targetscan.org/cgi-bin/targetscan/vert_71/view_gene.cgi?rs=ENST00000592614.1&taxid=9606&members=miR-146a-3p&showcnc=1&shownc=1&shownc_nc=1&showncf1=1&showncf2=1&subset=1	-0.31
hsa-miR-146a-3p	TECTB	MIMAT0004608	http://www.targetscan.org/cgi-bin/targetscan/vert_71/view_gene.cgi?rs=ENST00000369422.3&taxid=9606&members=miR-146a-3p&showcnc=1&shownc=1&shownc_nc=1&showncf1=1&showncf2=1&subset=1	-0.31
hsa-miR-146a-3p	LRIG1	MIMAT0004608	http://www.targetscan.org/cgi-bin/targetscan/vert_71/view_gene.cgi?rs=ENST00000273261.3&taxid=9606&members=miR-146a-3p&showcnc=1&shownc=1&shownc_nc=1&showncf1=1&showncf2=1&subset=1	-0.31
hsa-miR-146a-3p	FAM107A	MIMAT0004608	http://www.targetscan.org/cgi-bin/targetscan/vert_71/view_gene.cgi?rs=ENST00000360997.2&taxid=9606&members=miR-146a-3p&showcnc=1&shownc=1&shownc_nc=1&showncf1=1&showncf2=1&subset=1	-0.31
hsa-miR-146a-3p	PTCH1	MIMAT0004608	http://www.targetscan.org/cgi-bin/targetscan/vert_71/view_gene.cgi?rs=ENST00000430669.2&taxid=9606&members=miR-146a-3p&showcnc=1&shownc=1&shownc_nc=1&showncf1=1&showncf2=1&subset=1	-0.31
hsa-miR-146a-3p	ZNF250	MIMAT0004608	http://www.targetscan.org/cgi-bin/targetscan/vert_71/view_gene.cgi?rs=ENST00000292579.7&taxid=9606&members=miR-146a-3p&showcnc=1&shownc=1&shownc_nc=1&showncf1=1&showncf2=1&subset=1	-0.31
hsa-miR-146a-3p	FER	MIMAT0004608	http://www.targetscan.org/cgi-bin/targetscan/vert_71/view_gene.cgi?rs=ENST00000281092.4&taxid=9606&members=miR-146a-3p&showcnc=1&shownc=1&shownc_nc=1&showncf1=1&showncf2=1&subset=1	-0.31
hsa-miR-146a-3p	MFAP3	MIMAT0004608	http://www.targetscan.org/cgi-bin/targetscan/vert_71/view_gene.cgi?rs=ENST00000436816.1&taxid=9606&members=miR-146a-3p&showcnc=1&shownc=1&shownc_nc=1&showncf1=1&showncf2=1&subset=1	-0.31
hsa-miR-146a-3p	BTN2A1	MIMAT0004608	http://www.targetscan.org/cgi-bin/targetscan/vert_71/view_gene.cgi?rs=ENST00000429381.1&taxid=9606&members=miR-146a-3p&showcnc=1&shownc=1&shownc_nc=1&showncf1=1&showncf2=1&subset=1	-0.31
hsa-miR-146a-3p	HS3ST3B1	MIMAT0004608	http://www.targetscan.org/cgi-bin/targetscan/vert_71/view_gene.cgi?rs=ENST00000360954.2&taxid=9606&members=miR-146a-3p&showcnc=1&shownc=1&shownc_nc=1&showncf1=1&showncf2=1&subset=1	-0.3
hsa-miR-146a-3p	RAB6A	MIMAT0004608	http://www.targetscan.org/cgi-bin/targetscan/vert_71/view_gene.cgi?rs=ENST00000310653.6&taxid=9606&members=miR-146a-3p&showcnc=1&shownc=1&shownc_nc=1&showncf1=1&showncf2=1&subset=1	-0.3
hsa-miR-146a-3p	ANKRD34B	MIMAT0004608	http://www.targetscan.org/cgi-bin/targetscan/vert_71/view_gene.cgi?rs=ENST00000338682.3&taxid=9606&members=miR-146a-3p&showcnc=1&shownc=1&shownc_nc=1&showncf1=1&showncf2=1&subset=1	-0.3
hsa-miR-146a-3p	DEFB4B	MIMAT0004608	http://www.targetscan.org/cgi-bin/targetscan/vert_71/view_gene.cgi?rs=ENST00000318157.2&taxid=9606&members=miR-146a-3p&showcnc=1&shownc=1&shownc_nc=1&showncf1=1&showncf2=1&subset=1	-0.3
hsa-miR-146a-3p	SUOX	MIMAT0004608	http://www.targetscan.org/cgi-bin/targetscan/vert_71/view_gene.cgi?rs=ENST00000356124.4&taxid=9606&members=miR-146a-3p&showcnc=1&shownc=1&shownc_nc=1&showncf1=1&showncf2=1&subset=1	-0.3
hsa-miR-146a-3p	GSTK1	MIMAT0004608	http://www.targetscan.org/cgi-bin/targetscan/vert_71/view_gene.cgi?rs=ENST00000358406.5&taxid=9606&members=miR-146a-3p&showcnc=1&shownc=1&shownc_nc=1&showncf1=1&showncf2=1&subset=1	-0.3
hsa-miR-146a-3p	DEFB4A	MIMAT0004608	http://www.targetscan.org/cgi-bin/targetscan/vert_71/view_gene.cgi?rs=ENST00000302247.2&taxid=9606&members=miR-146a-3p&showcnc=1&shownc=1&shownc_nc=1&showncf1=1&showncf2=1&subset=1	-0.3
hsa-miR-146a-3p	HIRIP3	MIMAT0004608	http://www.targetscan.org/cgi-bin/targetscan/vert_71/view_gene.cgi?rs=ENST00000564026.1&taxid=9606&members=miR-146a-3p&showcnc=1&shownc=1&shownc_nc=1&showncf1=1&showncf2=1&subset=1	-0.3
hsa-miR-146a-3p	KPRP	MIMAT0004608	http://www.targetscan.org/cgi-bin/targetscan/vert_71/view_gene.cgi?rs=ENST00000368773.1&taxid=9606&members=miR-146a-3p&showcnc=1&shownc=1&shownc_nc=1&showncf1=1&showncf2=1&subset=1	-0.3
hsa-miR-146a-3p	MANEA	MIMAT0004608	http://www.targetscan.org/cgi-bin/targetscan/vert_71/view_gene.cgi?rs=ENST00000358812.4&taxid=9606&members=miR-146a-3p&showcnc=1&shownc=1&shownc_nc=1&showncf1=1&showncf2=1&subset=1	-0.3
hsa-miR-146a-3p	CBR1	MIMAT0004608	http://www.targetscan.org/cgi-bin/targetscan/vert_71/view_gene.cgi?rs=ENST00000530908.1&taxid=9606&members=miR-146a-3p&showcnc=1&shownc=1&shownc_nc=1&showncf1=1&showncf2=1&subset=1	-0.3
hsa-miR-146a-3p	NUBP1	MIMAT0004608	http://www.targetscan.org/cgi-bin/targetscan/vert_71/view_gene.cgi?rs=ENST00000283027.5&taxid=9606&members=miR-146a-3p&showcnc=1&shownc=1&shownc_nc=1&showncf1=1&showncf2=1&subset=1	-0.3
hsa-miR-146a-3p	HSPD1	MIMAT0004608	http://www.targetscan.org/cgi-bin/targetscan/vert_71/view_gene.cgi?rs=ENST00000388968.3&taxid=9606&members=miR-146a-3p&showcnc=1&shownc=1&shownc_nc=1&showncf1=1&showncf2=1&subset=1	-0.3
hsa-miR-146a-3p	AHCYL1	MIMAT0004608	http://www.targetscan.org/cgi-bin/targetscan/vert_71/view_gene.cgi?rs=ENST00000369799.5&taxid=9606&members=miR-146a-3p&showcnc=1&shownc=1&shownc_nc=1&showncf1=1&showncf2=1&subset=1	-0.3
hsa-miR-146a-3p	RAB7L1	MIMAT0004608	http://www.targetscan.org/cgi-bin/targetscan/vert_71/view_gene.cgi?rs=ENST00000367139.3&taxid=9606&members=miR-146a-3p&showcnc=1&shownc=1&shownc_nc=1&showncf1=1&showncf2=1&subset=1	-0.3
hsa-miR-146a-3p	YTHDF2	MIMAT0004608	http://www.targetscan.org/cgi-bin/targetscan/vert_71/view_gene.cgi?rs=ENST00000373812.3&taxid=9606&members=miR-146a-3p&showcnc=1&shownc=1&shownc_nc=1&showncf1=1&showncf2=1&subset=1	-0.3
hsa-miR-146a-3p	PPP1R3B	MIMAT0004608	http://www.targetscan.org/cgi-bin/targetscan/vert_71/view_gene.cgi?rs=ENST00000310455.3&taxid=9606&members=miR-146a-3p&showcnc=1&shownc=1&shownc_nc=1&showncf1=1&showncf2=1&subset=1	-0.3
hsa-miR-146a-3p	RP11-47I22.4	MIMAT0004608	http://www.targetscan.org/cgi-bin/targetscan/vert_71/view_gene.cgi?rs=ENST00000556347.1&taxid=9606&members=miR-146a-3p&showcnc=1&shownc=1&shownc_nc=1&showncf1=1&showncf2=1&subset=1	-0.3
hsa-miR-146a-3p	GAST	MIMAT0004608	http://www.targetscan.org/cgi-bin/targetscan/vert_71/view_gene.cgi?rs=ENST00000329402.3&taxid=9606&members=miR-146a-3p&showcnc=1&shownc=1&shownc_nc=1&showncf1=1&showncf2=1&subset=1	-0.3
hsa-miR-146a-3p	TRIM64B	MIMAT0004608	http://www.targetscan.org/cgi-bin/targetscan/vert_71/view_gene.cgi?rs=ENST00000329862.6&taxid=9606&members=miR-146a-3p&showcnc=1&shownc=1&shownc_nc=1&showncf1=1&showncf2=1&subset=1	-0.3
hsa-miR-146a-3p	ONECUT2	MIMAT0004608	http://www.targetscan.org/cgi-bin/targetscan/vert_71/view_gene.cgi?rs=ENST00000491143.2&taxid=9606&members=miR-146a-3p&showcnc=1&shownc=1&shownc_nc=1&showncf1=1&showncf2=1&subset=1	-0.3
hsa-miR-146a-3p	TLX1	MIMAT0004608	http://www.targetscan.org/cgi-bin/targetscan/vert_71/view_gene.cgi?rs=ENST00000467928.2&taxid=9606&members=miR-146a-3p&showcnc=1&shownc=1&shownc_nc=1&showncf1=1&showncf2=1&subset=1	-0.3
hsa-miR-146a-3p	PRRT4	MIMAT0004608	http://www.targetscan.org/cgi-bin/targetscan/vert_71/view_gene.cgi?rs=ENST00000489835.2&taxid=9606&members=miR-146a-3p&showcnc=1&shownc=1&shownc_nc=1&showncf1=1&showncf2=1&subset=1	-0.3
hsa-miR-146a-3p	PTPN12	MIMAT0004608	http://www.targetscan.org/cgi-bin/targetscan/vert_71/view_gene.cgi?rs=ENST00000248594.6&taxid=9606&members=miR-146a-3p&showcnc=1&shownc=1&shownc_nc=1&showncf1=1&showncf2=1&subset=1	-0.3
hsa-miR-146a-3p	FRG1B	MIMAT0004608	http://www.targetscan.org/cgi-bin/targetscan/vert_71/view_gene.cgi?rs=ENST00000278882.3&taxid=9606&members=miR-146a-3p&showcnc=1&shownc=1&shownc_nc=1&showncf1=1&showncf2=1&subset=1	-0.3
hsa-miR-146a-3p	NAP1L2	MIMAT0004608	http://www.targetscan.org/cgi-bin/targetscan/vert_71/view_gene.cgi?rs=ENST00000373517.3&taxid=9606&members=miR-146a-3p&showcnc=1&shownc=1&shownc_nc=1&showncf1=1&showncf2=1&subset=1	-0.3
hsa-miR-146a-3p	TSPO2	MIMAT0004608	http://www.targetscan.org/cgi-bin/targetscan/vert_71/view_gene.cgi?rs=ENST00000373161.1&taxid=9606&members=miR-146a-3p&showcnc=1&shownc=1&shownc_nc=1&showncf1=1&showncf2=1&subset=1	-0.3
hsa-miR-146a-3p	OR1Q1	MIMAT0004608	http://www.targetscan.org/cgi-bin/targetscan/vert_71/view_gene.cgi?rs=ENST00000297913.2&taxid=9606&members=miR-146a-3p&showcnc=1&shownc=1&shownc_nc=1&showncf1=1&showncf2=1&subset=1	-0.3

## Sheet: miRanda
Column A: miRNA, The miRNA ID. Column B: Target_Gene, The Target gene name of miRNA. Column C: miRBase_Acc, The miRBase Accession ID of miRNA. Column D: Gene_Alignment, The gene aligned sequence. Column E: Coordinate, The genomic coordinate of miRNA. Column F: Conservation, The Conservation value. Column G: Energy, The Energy value. Column H: mirSVR_Score, The mirSVR Score.
miRNA	Target_Gene	miRBase_Acc	Gene_Alignment	Coordinate	Conservation	Energy	mirSVR_Score
hsa-miR-146a-3p	ZNF77	MIMAT0004608	uuuguaccuaaAAAUUCAGAGu	[hg19:19:2933356-2933377:-]	0.5326	-8.47	-1.0105
hsa-miR-146a-3p	GMEB2	MIMAT0004608	gaGAGGAAGUUAAUUUCAGAGc	[hg19:20:62219498-62219519:-]	0.4746	-20.76	-0.3432
hsa-miR-146a-3p	TBP	MIMAT0004608	uauuuuuuucuuucUUCAGAGu	[hg19:6:170881891-170881912:+]	0.6334	-8.03	-0.9934
hsa-miR-146a-3p	CHN1	MIMAT0004608	ggguguuuaUCACGUUCAGAGa	[hg19:2:175664616-175664637:-]	0.6738	-11.39	-0.8532
hsa-miR-146a-3p	COL6A6	MIMAT0004608	gauAGCACCUCAUGUCUUCAGAGg	[hg19:3:130395576-130395599:+]	0.5525	-13.9	-0.1448
hsa-miR-146a-3p	ITGB1	MIMAT0004608	ggccaugggaaAAAUUCAGAGa	[hg19:10:33189911-33189932:-]	0.595	-10.82	-1.1556
hsa-miR-146a-3p	C12orf43	MIMAT0004608	auGGA-AACUCAAUUGUCAGAGg	[hg19:12:121441329-121441350:-]	0.5248	-20.19	-0.6683
hsa-miR-146a-3p	BCAT1	MIMAT0004608	ugGGAAAGAUGAAUUUUCAGCAGa	[hg19:12:24967297-24967320:-]	0.5549	-13.31	-0.2169
hsa-miR-146a-3p	FRMD7	MIMAT0004608	auGAAUUAAAUCAAUUUCUAGAGc	[hg19:X:131211248-131211271:-]	0.6021	-10.1	-1.1003
hsa-miR-146a-3p	SFRS5	MIMAT0004608	uuaAGGAUCUCAAAGAUUUCAUGAGa	[hg19:14:70237179-70237204:+]	0.7847	-11.06	-0.9538
hsa-miR-146a-3p	WDFY2	MIMAT0004608	cccuggucacaacaUUCAGAGg	[hg19:13:52301897-52301918:+]	0.7205	-17.17	-0.6637
hsa-miR-146a-3p	GFOD2	MIMAT0004608	guuAAUAAAU-AA-UUCAGAaa	[hg19:16:67708442-67708461:-]	0.5466	-5.01	-0.1853
hsa-miR-146a-3p	DMD	MIMAT0004608	guauuauACUGUAGAUUUCAGUAGu	[hg19:X:31139814-31139838:-]	0.7902	-12.06	-1.1019
hsa-miR-146a-3p	TBC1D23	MIMAT0004608	auaaaugccaaauaaUCAGAGa	[hg19:3:100043386-100043407:+]	0.5784	-7.6	-0.113
hsa-miR-146a-3p	HIF1A	MIMAT0004608	auaAAAUUCUCAA-UUCAGAGa	[hg19:14:62214508-62214528:+]	0.7131	-9.13	-1.2229
hsa-miR-146a-3p	UMODL1	MIMAT0004608	uaGAAUAUUUCACAUUCUCAGAGa	[hg19:21:43562621-43562644:+]	0.5639	-8.65	-0.734
hsa-miR-146a-3p	FGD2	MIMAT0004608	cccAAGUGGUG-CUUUCAGAGa	[hg19:6:36996030-36996050:+]	0.5358	-12.06	-0.6244
hsa-miR-146a-3p	EVL	MIMAT0004608	acauuucuUUGGGUUUCUAGAGa	[hg19:14:100610331-100610353:+]	0.5792	-13.4	-0.3812
hsa-miR-146a-3p	STYX	MIMAT0004608	uuguauuuguucuUUUCAGAGu	[hg19:14:53238643-53238664:+]	0.5558	-12.08	-0.3009
hsa-miR-146a-3p	CCNC	MIMAT0004608	guaAUGAUGUUGAUAAUUUCAGGGa	[hg19:6:99990920-99990944:-]	0.6515	-16.28	-0.1721
hsa-miR-146a-3p	RBM9	MIMAT0004608	uaaAGGGAGU-AA-UUCAGAGa	[hg19:22:36138573-36138592:-]	0.6197	-12.14	-0.1098
hsa-miR-146a-3p	PTPN20B	MIMAT0004608	uauAACAAUU-UUCUUCAGAag	[hg19:10:46550160-46550180:-]	0.627	-6.87	-0.1134
hsa-miR-146a-3p	DHX33	MIMAT0004608	cccAAGAG--GCUCUUCAGAGa	[hg19:17:5345993-5346012:-]	0.482	-11.9	-0.134
hsa-miR-146a-3p	ARL4C	MIMAT0004608	ggGAGGCCAGUUCUGUUUCAGAGc	[hg19:2:235401855-235401878:-]	0.643	-16.38	-0.2412
hsa-miR-146a-3p	ADK	MIMAT0004608	aaGAAUAACUUAGUAUCAGAGa	[hg19:10:76469001-76469022:+]	0.5749	-15.76	-0.1094
hsa-miR-146a-3p	HNRNPK	MIMAT0004608	gucccuggcaucugUUCAGAGc	[hg19:9:86583893-86583914:-]	0.6627	-15.23	-0.1888
hsa-miR-146a-3p	UBE2CBP	MIMAT0004608	uauugcuuccauAAUUCAGAGa	[hg19:6:83746161-83746182:-]	0.5439	-8.63	-1.0798
hsa-miR-146a-3p	KIF1B	MIMAT0004608	aauucuuaggcAAAUUCAGAGa	[hg19:1:10439719-10439740:+]	0.4752	-9.34	-0.6354
hsa-miR-146a-3p	NUP160	MIMAT0004608	auuAGCAACAGAUUCUCAGAGu	[hg19:11:47799979-47800000:-]	0.5984	-10.71	-0.1948
hsa-miR-146a-3p	TLK2	MIMAT0004608	guGGACAAAUGGCGUUCAGCAGc	[hg19:17:60689966-60689988:+]	0.6622	-10.43	-0.1337
hsa-miR-146a-3p	ETNK1	MIMAT0004608	uaauuguucauguUUUCAGAGu	[hg19:12:22797292-22797313:+]	0.5208	-11.98	-1.1193
hsa-miR-146a-3p	PCM1	MIMAT0004608	--------gaugucUUCAGAGg	[hg19:8:17885172-17885185:+]	0.653	-13.9	-0.1515
hsa-miR-146a-3p	TMEM2	MIMAT0004608	uguAAG-GCUGGUGUAUUCAGAGa	[hg19:9:74299881-74299903:-]	0.6231	-16.58	-0.7388
hsa-miR-146a-3p	TRIM10	MIMAT0004608	augcuGCACUGCCUCAUUCAGAGa	[hg19:6:30119913-30119936:-]	0.5443	-14.95	-0.5141
hsa-miR-146a-3p	PCNX	MIMAT0004608	ggcuuuucCUUUAAUUCAGAGa	[hg19:14:71580739-71580760:+]	0.5093	-8.66	-0.1627
hsa-miR-146a-3p	DCP1B	MIMAT0004608	auGAAGUAAAAUGUUUCAGAcu	[hg19:12:2055229-2055250:-]	0.5416	-13.85	-0.2689
hsa-miR-146a-3p	CDH17	MIMAT0004608	aauuucaaacauuugUCAGAGa	[hg19:8:95139774-95139795:-]	0.5779	-8.3	-0.1855
hsa-miR-146a-3p	DYNC2LI1	MIMAT0004608	ggcauauuacaccaaUCAGAGa	[hg19:2:44022008-44022029:+]	0.6661	-7.6	-0.3583
hsa-miR-146a-3p	RIT1	MIMAT0004608	gaucAGUGCCAAAUUUCAGCAGa	[hg19:1:155869688-155869710:-]	0.5765	-9.94	-0.595
hsa-miR-146a-3p	TENC1	MIMAT0004608	ccucuGAGCAGAGAUUCAGAGu	[hg19:12:53458065-53458086:+]	0.6229	-16.22	-0.7888
hsa-miR-146a-3p	TFAP2A	MIMAT0004608	uauuagcauacuugUUCAGAGg	[hg19:6:10406461-10406482:-]	0.6	-15.15	-0.6632
hsa-miR-146a-3p	BRD2	MIMAT0004608	uuauuGGGCUG--CUUCAGAGu	[hg19:6_ssto_hap7:4424003-4424022:+]	0.7864	-15.27	-0.3491
hsa-miR-146a-3p	GSN	MIMAT0004608	aaauAGCCCUGCAAAAAUUCAGAGu	[hg19:9:124095029-124095053:+]	0.5434	-10.63	-0.9606
hsa-miR-146a-3p	MR1	MIMAT0004608	uuGAUGGACUGUUUUAUCAGAGu	[hg19:1:181024610-181024632:+]	0.5631	-20.1	-1.1647
hsa-miR-146a-3p	LARP4	MIMAT0004608	uuuuuGGUUUUAAUUUGCAGAGa	[hg19:12:50869914-50869936:+]	0.6989	-10.69	-0.6822
hsa-miR-146a-3p	ARHGEF10	MIMAT0004608	cuauauuuUUGAAUUUCAGAGu	[hg19:8:1905894-1905915:+]	0.574	-17.46	-1.2006
hsa-miR-146a-3p	AHCYL2	MIMAT0004608	uuGAUGAUUCUGUAUUUCAGAGu	[hg19:7:129068129-129068151:+]	0.6122	-19.55	-0.3192
hsa-miR-146a-3p	NTM	MIMAT0004608	uuGGGUUAUUUACAUGUCAGAGa	[hg19:11:132206238-132206260:+]	0.7966	-11.92	-0.45
hsa-miR-146a-3p	DIXDC1	MIMAT0004608	auGUGGAAUUUAACUUUUCAGAGa	[hg19:11:111891843-111891866:+]	0.5666	-14.95	-0.852
hsa-miR-146a-3p	ZNF26	MIMAT0004608	guaucaucaUGAAGAUUCAGAGa	[hg19:Un_gl000223:94347-94369:-]	0.4746	-13.88	-1.0146
hsa-miR-146a-3p	CTNNAL1	MIMAT0004608	ugauccuuuaucuUUUCAGAaa	[hg19:9:111704964-111704985:-]	0.6285	-6.5	-0.5036
hsa-miR-146a-3p	VPS33A	MIMAT0004608	----------GAUGUUCAGAGg	[hg19:12:122716781-122716792:-]	0.5911	-13.32	-0.4752
hsa-miR-146a-3p	TNIP3	MIMAT0004608	uuacAGAAAU--AUUUCAGAca	[hg19:4:122052677-122052696:-]	0.519	-10.6	-0.1351
hsa-miR-146a-3p	TPM3	MIMAT0004608	auGGAGAUAAGUAUUGUCAGAGu	[hg19:1:154128350-154128372:-]	0.5158	-15.28	-0.7475
hsa-miR-146a-3p	VEZF1	MIMAT0004608	auaauaAAAUGCAUUUCAGAGa	[hg19:17:56051323-56051344:-]	0.7646	-12.55	-1.107
hsa-miR-146a-3p	PDGFC	MIMAT0004608	aucaccAGCU-AGUUUCAGAGu	[hg19:4:157683961-157683981:-]	0.544	-14.85	-0.5049
hsa-miR-146a-3p	NUCB2	MIMAT0004608	ggaAACAGAUAAACACUUCAGAGa	[hg19:11:17317701-17317724:+]	0.7885	-9.83	-1.2191
hsa-miR-146a-3p	ARNTL	MIMAT0004608	auaugcAAAUGGUCAUUUCAGAug	[hg19:11:13408619-13408642:+]	0.7844	-11.14	-0.2108
hsa-miR-146a-3p	SLFN13	MIMAT0004608	gaGAAAAUGCUGGCUUUCAGUAGa	[hg19:17:33766893-33766916:-]	0.5263	-15.86	-0.1351
hsa-miR-146a-3p	KLRC1	MIMAT0004608	aaaacuuuCUAAAUUUCAGUAGu	[hg19:12:10598746-10598768:-]	0.5185	-10.03	-0.7077
hsa-miR-146a-3p	CALB1	MIMAT0004608	ccaacaAACUUACUGUCAGAGa	[hg19:8:91071718-91071739:-]	0.6785	-10.76	-0.1607
hsa-miR-146a-3p	ATE1	MIMAT0004608	uuGGAGGAUU--CUUUCUAGAGc	[hg19:10:123502939-123502959:-]	0.5605	-16.08	-0.918
hsa-miR-146a-3p	UNC80	MIMAT0004608	auauuuAUCUUA--UUCAGAGg	[hg19:2:210862819-210862838:+]	0.6144	-13.32	-0.5434
hsa-miR-146a-3p	RCCD1	MIMAT0004608	uuuGAGAGUU-AGUAUUCAGAGu	[hg19:15:91506041-91506062:+]	0.5198	-15.62	-0.6963
hsa-miR-146a-3p	ST7OT3	MIMAT0004608	---------UGGUAUUCAGAGa	[hg19:7:116822735-116822747:+]	0.5439	-10	-0.3825
hsa-miR-146a-3p	MMAA	MIMAT0004608	cauauuAUCUGAAUUUCCAGAGa	[hg19:4:146576922-146576944:+]	0.6686	-16.5	-0.305
hsa-miR-146a-3p	C3orf67	MIMAT0004608	auaauuuuguuuAUUUCAGAua	[hg19:3:58727898-58727919:-]	0.6087	-8.76	-0.4751
hsa-miR-146a-3p	MSH5	MIMAT0004608	cauGAGAAC-GAACCCCUUCAGAGa	[hg19:6_mcf_hap5:3110295-3110318:+]	0.6114	-16.87	-0.3873
hsa-miR-146a-3p	ANKRD1	MIMAT0004608	guauAUAAC--ACUUUCAGAGc	[hg19:10:92672328-92672347:-]	0.573	-8.99	-0.557
hsa-miR-146a-3p	NEUROD4	MIMAT0004608	agguuuAACCCAAUUUGCAGAGu	[hg19:12:55422587-55422609:+]	0.6585	-11.15	-0.799
hsa-miR-146a-3p	PPIP5K2	MIMAT0004608	auguuacACUUACUUUCAGAGu	[hg19:5:102538119-102538140:+]	0.5871	-11.7	-0.7095
hsa-miR-146a-3p	BACE1	MIMAT0004608	agcAAGAUCUUUACAUAAUUCAGAGu	[hg19:11:117159078-117159103:-]	0.5733	-9.97	-0.3098
hsa-miR-146a-3p	LIPT2	MIMAT0004608	ucuuccccaccuaccUCAGAGa	[hg19:11:74202987-74203008:-]	0.6095	-6.9	-0.1308
hsa-miR-146a-3p	RPUSD4	MIMAT0004608	uggauuuuCUCAUUUCUUCAGAGa	[hg19:11:126072614-126072637:-]	0.5126	-8.97	-0.4269
hsa-miR-146a-3p	POMT1	MIMAT0004608	cacAGGGA--GUAUUUCAGAGg	[hg19:9:134398735-134398754:+]	0.4905	-19.16	-0.3023
hsa-miR-146a-3p	LCN10	MIMAT0004608	caGGAGAAGCCAACUUCAGCAGu	[hg19:9:139633446-139633468:-]	0.5373	-11.19	-0.1857
hsa-miR-146a-3p	CDCA7	MIMAT0004608	uaGAUCUAUUGAAUUUCAGAGa	[hg19:2:174232779-174232800:+]	0.5836	-21.14	-1.1195
hsa-miR-146a-3p	PTCH1	MIMAT0004608	uacuaauGUUAAAUAGUUCAGAGu	[hg19:9:98206204-98206227:-]	0.8192	-9.03	-0.9085
hsa-miR-146a-3p	SIDT1	MIMAT0004608	uucauuAUCUGAGGUUUCAGAGa	[hg19:3:113304105-113304117,113311852-113311861:+]	0.7245	-16.71	-0.7193
hsa-miR-146a-3p	NNT	MIMAT0004608	uuaAAGGACUAAAUAAUCUUUCAGAGa	[hg19:5:43705102-43705128:+]	0.6156	-15.89	-1.1493
hsa-miR-146a-3p	KDM4C	MIMAT0004608	acaAAUACCUGAAAUUGUUCAGUAGu	[hg19:9:6814935-6814960:+]	0.5505	-11.16	-0.9846
hsa-miR-146a-3p	ETS2	MIMAT0004608	auaugcAACUCCUUUUCAGAGa	[hg19:21:40195903-40195924:+]	0.8119	-12.48	-1.1519
hsa-miR-146a-3p	RABGAP1L	MIMAT0004608	aguuGGAAAUAAGUAAUUCAGAac	[hg19:1:174959407-174959430:+]	0.6427	-7.49	-0.2371
hsa-miR-146a-3p	PHF3	MIMAT0004608	uguguGACUUGAAAUUCAGUAGu	[hg19:6:64424358-64424380:+]	0.6858	-12.68	-1.2767
hsa-miR-146a-3p	EXT2	MIMAT0004608	guuuuaaagguauugUCAGAGa	[hg19:11:44266725-44266746:+]	0.532	-11.41	-0.2073
hsa-miR-146a-3p	ZNF415	MIMAT0004608	ucaAAGAAUU-UAUAUCAGAGa	[hg19:19:53611568-53611588:-]	0.5276	-14.25	-0.1526
hsa-miR-146a-3p	EXOSC8	MIMAT0004608	aaaauucACAGAUAAUUCAGAaa	[hg19:13:37580159-37580162,37580252-37580270:+]	0.7037	-5.72	-0.1332
hsa-miR-146a-3p	BMP2K	MIMAT0004608	ucuAUGAAUGUUAAAUUCAGAau	[hg19:4:79800299-79800321:+]	0.6486	-7.87	-0.1858
hsa-miR-146a-3p	SH2D1A	MIMAT0004608	uuGAAGGG--AAAUUUCAGCAGc	[hg19:X:123505995-123506015:+]	0.5926	-17.68	-0.3551
hsa-miR-146a-3p	MLC1	MIMAT0004608	ccaGAGAGCUCAAGUUUCAGAGu	[hg19:22:50497982-50498004:-]	0.4717	-19.8	-0.104
hsa-miR-146a-3p	PPP3R1	MIMAT0004608	uuuAAUAUACUUGA-UUCAGAaa	[hg19:2:68407695-68407716:-]	0.7311	-6.92	-0.1605
hsa-miR-146a-3p	FPR2	MIMAT0004608	uaucuuuAUUAAAUAUUCAGAaa	[hg19:19:52273743-52273765:+]	0.547	-5.59	-0.1802
hsa-miR-146a-3p	AFF1	MIMAT0004608	uaGCAAAACUAGACUUUCAGAGu	[hg19:4:88057958-88057980:+]	0.6555	-14.57	-0.176
hsa-miR-146a-3p	ESM1	MIMAT0004608	aaGAAGAAUCAAUUUUCAGCAGa	[hg19:5:54274027-54274049:-]	0.5718	-14.95	-1.2146
hsa-miR-146a-3p	CP	MIMAT0004608	uuGUAGCCAUGCAAAUUCAGAGa	[hg19:3:148903867-148903889:-]	0.5692	-12.21	-1.2366
hsa-miR-146a-3p	GRAMD4	MIMAT0004608	uuuuuguauccuuUUUCAGAug	[hg19:22:47074587-47074608:+]	0.6859	-9.28	-0.1124
hsa-miR-146a-3p	CLEC4M	MIMAT0004608	agcccgcagccugcUUCAGAGa	[hg19:19:7833846-7833867:+]	0.5432	-11.04	-0.1838
hsa-miR-146a-3p	HERC4	MIMAT0004608	uuuAAGAGUUUGCAUAUUUCAGAaa	[hg19:10:69682394-69682418:-]	0.7079	-12.3	-0.161
hsa-miR-146a-3p	RNF111	MIMAT0004608	------cACCAUGUUUCAGAac	[hg19:15:59387100-59387115:+]	0.7617	-7.4	-0.1289
hsa-miR-146a-3p	CSMD3	MIMAT0004608	uuuuAUAGUAUAAUAUUCAGAau	[hg19:8:114031088-114031110:-]	0.4897	-5.01	-0.2334
hsa-miR-146a-3p	SPARCL1	MIMAT0004608	ucuguucuaaccACUUCAGAaa	[hg19:4:88394867-88394888:-]	0.6442	-8.17	-0.1039
hsa-miR-146a-3p	USP18	MIMAT0004608	aaaugcccaaaaccUUCAGAGa	[hg19:22:18659588-18659609:+]	0.6499	-7.93	-0.6415
hsa-miR-146a-3p	RNF32	MIMAT0004608	uauAAAAAUAAAAUAUUCAGUGg	[hg19:7:156469785-156469807:+]	0.4782	-8.71	-0.1641
hsa-miR-146a-3p	C12orf48	MIMAT0004608	uaucAGUUUUACUUUUCAGAGg	[hg19:12:102591219-102591240:+]	0.5429	-15.61	-0.7863
hsa-miR-146a-3p	NPAS3	MIMAT0004608	agGAAGAACAUGCCUGGAUCCUACUUCAGAGa	[hg19:14:34149860-34149891:+]	0.5939	-19.39	-0.6181
hsa-miR-146a-3p	SWAP70	MIMAT0004608	aaaAAGGGCAGAA-UUCAGUAGa	[hg19:11:9773055-9773076:+]	0.5232	-14.21	-0.5729
hsa-miR-146a-3p	PLAC8	MIMAT0004608	ccGAAGCAAC-AAAAUUCAGCAGa	[hg19:4:84012088-84012110:-]	0.6247	-10.98	-0.9515
hsa-miR-146a-3p	ARFIP2	MIMAT0004608	cuGAAGUCACAG-GUUUCAGAGa	[hg19:11:6497614-6497635:-]	0.5754	-19.86	-0.5189
hsa-miR-146a-3p	AFTPH	MIMAT0004608	uuuAAAAUCAGUAUGAUUCAGAGa	[hg19:2:64819812-64819835:+]	0.7392	-11.07	-1.2387
hsa-miR-146a-3p	CCDC150	MIMAT0004608	aaaAUGAACCUUAAAAUUCAAGAGc	[hg19:2:197523561-197523584,197534557-197534557:+]	0.6833	-7.32	-1.1523
hsa-miR-146a-3p	EPHA5	MIMAT0004608	uaguuuAGUAAAAUUUCCAGAGa	[hg19:4:66187810-66187832:-]	0.4382	-8.25	-0.4549
hsa-miR-146a-3p	TFAMP1	MIMAT0004608	ugGACGGAACUUCCCAAUUCAGAGa	[hg19:7:1654487-1654511:+]	0.5143	-15.38	-0.8629
hsa-miR-146a-3p	SRGN	MIMAT0004608	ccuuuGAA-UGUGUUUGCAGAGc	[hg19:10:70864370-70864391:+]	0.5654	-10.65	-0.7738
hsa-miR-146a-3p	MTRR	MIMAT0004608	gccAAGUAUCUGUGACUUCAGCAGa	[hg19:5:7883275-7883299:+]	0.649	-10.36	-0.5866
hsa-miR-146a-3p	PLA2R1	MIMAT0004608	ugcauugguuauuUUUCAGAaa	[hg19:2:160798043-160798064:-]	0.5946	-9.32	-0.2142
hsa-miR-146a-3p	GOLM1	MIMAT0004608	ccaacccuCUUAUUUUCAGAGg	[hg19:9:88641446-88641467:-]	0.498	-15.2	-0.1285
hsa-miR-146a-3p	C20orf134	MIMAT0004608	cccAACCACUGCCAGUUCAGAGa	[hg19:20:32256234-32256256:+]	0.5341	-13.57	-0.3912
hsa-miR-146a-3p	AGXT2L2	MIMAT0004608	caGAUAAAGUCAGCUUUCAGAGg	[hg19:5:177635835-177635857:-]	0.4758	-14.99	-0.1199
hsa-miR-146a-3p	SLC24A4	MIMAT0004608	uuuuauugaUGCA-UUCAGAGa	[hg19:14:92960618-92960638:+]	0.6436	-12.29	-0.9786
hsa-miR-146a-3p	ACSS3	MIMAT0004608	ucucAGAAAUAAAUAUUUCAGUAGa	[hg19:12:81648770-81648794:+]	0.5643	-11.31	-1.3003
hsa-miR-146a-3p	PRH2	MIMAT0004608	aaGGGAAACAGAUAAUCUUCAGAGu	[hg19:12:11085701-11085725:+]	0.5306	-13.13	-0.451
hsa-miR-146a-3p	SLAMF7	MIMAT0004608	auGAAUGAACU-ACUUUCAUGAGc	[hg19:1:160723548-160723570:+]	0.5713	-15.3	-0.4107
hsa-miR-146a-3p	TOP1	MIMAT0004608	auuuAAAAAU--AUUUCAGAua	[hg19:20:39752127-39752146:+]	0.7102	-7	-0.474
hsa-miR-146a-3p	UBAP1	MIMAT0004608	uaacuauuUUGAUUCUUCAGAGa	[hg19:9:34252472-34252494:+]	0.7062	-11.68	-1.1299
hsa-miR-146a-3p	MAPK4	MIMAT0004608	ucGAUGUUCUUUUAUUCAGAGc	[hg19:18:48256801-48256822:+]	0.5448	-10.38	-0.5553
hsa-miR-146a-3p	LRRC49	MIMAT0004608	uuuGGGAACUAAACAGUUUUCAGAGa	[hg19:15:71342173-71342198:+]	0.5354	-16.27	-0.7895
hsa-miR-146a-3p	CBWD5	MIMAT0004608	ggGAAAAGUGGUGAUUCAGAGa	[hg19:9:42669627-42669648:+]	0.5914	-14.73	-0.4721
hsa-miR-146a-3p	ZNF682	MIMAT0004608	ugcAUGAGAUAGAUGUUCAGAGu	[hg19:19:20115363-20115385:-]	0.5948	-12.21	-0.5638
hsa-miR-146a-3p	PCDH11X	MIMAT0004608	aguuacuucaaAUUUUCAGAaa	[hg19:X:91873949-91873970:+]	0.6504	-6.64	-0.1364
hsa-miR-146a-3p	HNRNPF	MIMAT0004608	uuuuGGUAGUAUACUUCAGAGu	[hg19:10:43881841-43881862:-]	0.839	-10.73	-1.1404
hsa-miR-146a-3p	CECR1	MIMAT0004608	uccaguuucccuAUUUCAGAGu	[hg19:22:17662126-17662147:-]	0.5495	-11.02	-0.5099
hsa-miR-146a-3p	TRAF2	MIMAT0004608	agccAGUCCUCAGAUUUCAGAGa	[hg19:9:139820525-139820547:+]	0.4577	-13.07	-0.2728
hsa-miR-146a-3p	ANKRD53	MIMAT0004608	--aGAGCACAAAAUUCUCAGAGa	[hg19:2:71211743-71211763:+]	0.5892	-12.16	-0.2625
hsa-miR-146a-3p	LOC221442	MIMAT0004608	aguGGGCGCUCAUUUCUCAGAGu	[hg19:6:41105994-41106016:+]	0.6642	-10.11	-0.379
hsa-miR-146a-3p	STAU1	MIMAT0004608	cuGCAGAG-UGAUUUUCCAGAGu	[hg19:20:47730317-47730338:-]	0.6747	-15.98	-0.6372
hsa-miR-146a-3p	LASS2	MIMAT0004608	gcuAGCACCUAGCAUUUCAGCAGa	[hg19:1:150937815-150937838:-]	0.6802	-10.22	-0.7042
hsa-miR-146a-3p	CLU	MIMAT0004608	ggcugucaagGAAAUUCAGAGu	[hg19:8:27454564-27454585:-]	0.557	-14.94	-1.018
hsa-miR-146a-3p	PTPN12	MIMAT0004608	cagcuuugcagguuaUCAGAGa	[hg19:7:77269105-77269126:+]	0.856	-10.11	-0.5209
hsa-miR-146a-3p	HLA-DMB	MIMAT0004608	agcAACUGGUGAUUGUUUCAGAGa	[hg19:6_mann_hap4:4359642-4359665:-]	0.643	-17.83	-1.2768
hsa-miR-146a-3p	C10orf58	MIMAT0004608	ucuuccauucuaaccUCAGAGa	[hg19:10:82192672-82192693:+]	0.6319	-7.83	-0.1048
hsa-miR-146a-3p	GPSM2	MIMAT0004608	ggcauucACUACUUUUCAGAGu	[hg19:1:109475244-109475265:+]	0.517	-11.5	-0.2194
hsa-miR-146a-3p	COMMD3	MIMAT0004608	uaGAAG-ACUGUAAAUUUGACAGAGa	[hg19:10:22607042-22607066:+]	0.6738	-16.41	-1.1139
hsa-miR-146a-3p	LOC400696	MIMAT0004608	cgcAAGGAUUGAAGUUCAUGAGa	[hg19:19:40174352-40174374:+]	0.5149	-17.71	-0.3446
hsa-miR-146a-3p	IKBKB	MIMAT0004608	gcugcuucagGCAAUUCAGAGc	[hg19:8:42179612-42179633:+]	0.6994	-10.8	-0.4007
hsa-miR-146a-3p	C4orf41	MIMAT0004608	uauaccAACU--A-UUCAGAGg	[hg19:4:184633921-184633939:+]	0.622	-14.29	-0.9775
hsa-miR-146a-3p	NBPF8	MIMAT0004608	uuGGGAAAGUGGUUUUCAAGAGu	[hg19:1:147574668-147574690:-]	0.7519	-15.93	-1.1545
hsa-miR-146a-3p	HPCA	MIMAT0004608	uucuuuuuaauAAUUUCAGAau	[hg19:1:33360207-33360228:+]	0.6133	-8.08	-0.1409
hsa-miR-146a-3p	DDX18	MIMAT0004608	uucugauuuuuuuUUUCAGAaa	[hg19:2:118589717-118589738:+]	0.4719	-10.32	-0.1054
hsa-miR-146a-3p	NCRNA00171	MIMAT0004608	uaaaauuauauacaaUCAGAGa	[hg19:6_dbb_hap3:1297136-1297157:-]	0.5858	-7.6	-0.2166
hsa-miR-146a-3p	RWDD3	MIMAT0004608	agGAAAGGCU-AGGUUCAGUAGa	[hg19:1:95712631-95712652:+]	0.5708	-11.52	-1.0093
hsa-miR-146a-3p	KRT18	MIMAT0004608	gccAAUAA--AAAGUUCAGAGu	[hg19:12:53346663-53346682:+]	0.5832	-8.47	-0.604
hsa-miR-146a-3p	FCRL5	MIMAT0004608	augauuauuauuAUUUCAGAGu	[hg19:1:157502260-157502281:-]	0.5172	-13.51	-0.9661
hsa-miR-146a-3p	SUPT7L	MIMAT0004608	acuuuGCAUU-AAGUUCAGAGu	[hg19:2:27873905-27873925:-]	0.5692	-9.26	-0.2707
hsa-miR-146a-3p	NCOA1	MIMAT0004608	aucuccuuuaguuUUUCAGAaa	[hg19:2:24993014-24993035:+]	0.7164	-7.2	-0.1112
hsa-miR-146a-3p	DDX3X	MIMAT0004608	uucuuuuAUUGCACAUUCAGAGa	[hg19:X:41208540-41208562:+]	0.8235	-10.42	-1.2784
hsa-miR-146a-3p	ASB7	MIMAT0004608	ucucuccccagccaUUCAGAGg	[hg19:15:101190775-101190796:+]	0.6167	-13.32	-0.1308
hsa-miR-146a-3p	LCT	MIMAT0004608	gggcuguuUUAAGUUUCAGAGu	[hg19:2:136545577-136545598:-]	0.514	-16.96	-0.8978
hsa-miR-146a-3p	CCDC102B	MIMAT0004608	uaacAAAAAUGAAUCAUUCUAGAGg	[hg19:18:66721828-66721852:+]	0.498	-13.15	-0.9332
hsa-miR-146a-3p	CDC25C	MIMAT0004608	ggGAAUGGAUUAGGUUUCAGCAGa	[hg19:5:137621212-137621235:-]	0.5378	-15.64	-0.5119
hsa-miR-146a-3p	RAB2B	MIMAT0004608	ccagccauucucuUUUCAGAGc	[hg19:14:21927371-21927392:-]	0.5957	-10.12	-0.7116
hsa-miR-146a-3p	ATG9B	MIMAT0004608	cuGGAAACCAUGUUUUCAGAGu	[hg19:7:150712108-150712129:-]	0.5043	-15.01	-0.1563
hsa-miR-146a-3p	TFAM	MIMAT0004608	aauucacAUUGUA-UUCAGAGu	[hg19:10:60155301-60155321:+]	0.5944	-11.24	-0.9666
hsa-miR-146a-3p	SHROOM2	MIMAT0004608	acgacccaagGAAUUUCAGAGu	[hg19:X:9916923-9916944:+]	0.5271	-15.72	-0.4245
hsa-miR-146a-3p	ARL13B	MIMAT0004608	uuaAAGGUUAGACACUUUCAGAGa	[hg19:3:93772933-93772956:+]	0.4823	-12.07	-0.518
hsa-miR-146a-3p	DOPEY1	MIMAT0004608	aaguguucCUGUUUUUCAGAGu	[hg19:6:83866952-83866973:+]	0.8539	-14.8	-0.3137
hsa-miR-146a-3p	HIST1H2AD	MIMAT0004608	aacAAAGGCU-CUUUUCAGAGc	[hg19:6:26199018-26199038:-]	0.5527	-12.92	-0.2907
hsa-miR-146a-3p	HNRNPA3	MIMAT0004608	uuuuuGAUACAAGUUUUCAGAGc	[hg19:2:178085205-178085227:+]	0.583	-12.58	-0.3119
hsa-miR-146a-3p	PACRG	MIMAT0004608	gaGAAGCA-UGGG-UUCAGCAGu	[hg19:6:163736444-163736464:+]	0.6941	-13.36	-0.1855
hsa-miR-146a-3p	ZWILCH	MIMAT0004608	uauAAGAGCUUUGUAAAUAUUUCAGAaa	[hg19:15:66841121-66841148:+]	0.4884	-12.76	-0.108
hsa-miR-146a-3p	HNRNPA2B1	MIMAT0004608	auGAUAAACU--UCUUCAGAua	[hg19:7:26230101-26230120:-]	0.7711	-9.78	-0.108
hsa-miR-146a-3p	PTK2	MIMAT0004608	uuGAAGACUUGAGUUAUUUCAGAaa	[hg19:8:141669001-141669025:-]	0.67	-19.24	-0.2068
hsa-miR-146a-3p	KALRN	MIMAT0004608	auaucccAUUCAGGUUUCAGAGu	[hg19:3:124438800-124438822:+]	0.6639	-11.25	-1.1297
hsa-miR-146a-3p	RBM24	MIMAT0004608	cuuuAGUA-UCUAUUUCAGAGu	[hg19:6:17293311-17293331:+]	0.6492	-12.78	-1.1272
hsa-miR-146a-3p	DCUN1D2	MIMAT0004608	uaGAAGUCUUCGAUUCUCAGAGa	[hg19:13:114110463-114110485:-]	0.5192	-14.51	-0.4659
hsa-miR-146a-3p	AGPAT1	MIMAT0004608	cuGGACCCUUCUAAUUCAGAGg	[hg19:6_mcf_hap5:3516295-3516316:-]	0.6067	-16.81	-0.3756
hsa-miR-146a-3p	ZC3H12B	MIMAT0004608	uccacuAGCUGUACAAUUUACAGAGa	[hg19:X:64725592-64725617:+]	0.6067	-12.43	-0.222
hsa-miR-146a-3p	ARFIP1	MIMAT0004608	ccuguauauuuguacUCAGAGa	[hg19:4:153832929-153832950:+]	0.696	-13.05	-0.1204
hsa-miR-146a-3p	CBLN2	MIMAT0004608	agucAUAAUUUAAGAUUCAGAau	[hg19:18:70203935-70203957:-]	0.7706	-5.14	-0.2352
hsa-miR-146a-3p	SENP2	MIMAT0004608	uaaagcuauuuuuccUCAGAGu	[hg19:3:185348566-185348587:+]	0.6752	-7.75	-0.236
hsa-miR-146a-3p	GLIS3	MIMAT0004608	gaaAAAAACUCUGCUAUCUUCAGAGa	[hg19:9:3826256-3826281:-]	0.5606	-11.49	-0.2225
hsa-miR-146a-3p	VWA3B	MIMAT0004608	acuuAGAUCUUGA-UUCAGAGa	[hg19:2:98709536-98709556:+]	0.6872	-14.76	-0.5684
hsa-miR-146a-3p	GLRA4	MIMAT0004608	aaccAAAAC--AAUAUCAGAGu	[hg19:X:102973583-102973602:-]	0.5765	-8.16	-0.1293
hsa-miR-146a-3p	PPP1R1C	MIMAT0004608	guaAAUAACAUCACUUUAAGAGu	[hg19:2:182982365-182982387:+]	0.649	-4.49	-0.1155
hsa-miR-146a-3p	KIAA1267	MIMAT0004608	cuauAGAAAUGCUUUUCUUCAGAGa	[hg19:17:44107387-44107411:-]	0.7259	-12.82	-0.9802
hsa-miR-146a-3p	HSH2D	MIMAT0004608	aaGAAGAGACUGAGGUUCAGAGa	[hg19:19:16268918-16268940:+]	0.5552	-24.85	-0.4665
hsa-miR-146a-3p	CD86	MIMAT0004608	cugcuucuuuucACUUCAGAGc	[hg19:3:121838584-121838605:+]	0.5988	-9.29	-0.2479
hsa-miR-146a-3p	OPCML	MIMAT0004608	cuccccuccuauuaUUCAGAGc	[hg19:11:132285908-132285929:-]	0.634	-8.52	-0.1583
hsa-miR-146a-3p	GPBP1	MIMAT0004608	ugucAGACCAGGGUUUUCAGAGu	[hg19:5:56559274-56559296:+]	0.7536	-13.2	-1.0784
hsa-miR-146a-3p	MME	MIMAT0004608	cucAAAACUUGGUAUUUUUCAGAGa	[hg19:3:154898944-154898968:+]	0.6657	-13.35	-1.1672
hsa-miR-146a-3p	MACROD2	MIMAT0004608	ucuuuGACACUGACUUUCAGCAGa	[hg19:20:16031225-16031248:+]	0.5581	-15.5	-0.1253
hsa-miR-146a-3p	TAF8	MIMAT0004608	uucugcuGUUGAGAUUUCAGAGg	[hg19:6:42048066-42048088:+]	0.5321	-22.59	-0.2103
hsa-miR-146a-3p	ZNF304	MIMAT0004608	aaGGAGAUUCGAACAUUCUAGAGg	[hg19:19:57870379-57870402:+]	0.5515	-16.87	-0.1981
hsa-miR-146a-3p	CYB561D1	MIMAT0004608	gcuAAAGCCUG---UUCAGAGu	[hg19:1:110042341-110042359:+]	0.606	-13.94	-0.219
hsa-miR-146a-3p	DLD	MIMAT0004608	uucuAAAAUAUAUUUGUUCAGAGu	[hg19:7:107561309-107561332:+]	0.5196	-8.82	-0.5476
hsa-miR-146a-3p	KPNA1	MIMAT0004608	cuGAAUGUAAGGGAUAUUCAGAGc	[hg19:3:122144133-122144156:-]	0.7163	-16.98	-0.2141
hsa-miR-146a-3p	NCAPH2	MIMAT0004608	agcAGCAGAUGACUUUCUAGAGc	[hg19:22:50960840-50960844,50960927-50960944:+]	0.5166	-10.18	-0.1296
hsa-miR-146a-3p	LOC283392	MIMAT0004608	gccgggccauccccUUCAGAGa	[hg19:12:72658399-72658401,72665603-72665621:-]	0.6626	-11.58	-0.1221
hsa-miR-146a-3p	LRRC59	MIMAT0004608	agcAAGAAUCUCAUAGUUCAGAGa	[hg19:17:48458992-48459015:-]	0.511	-13.59	-0.2144
hsa-miR-146a-3p	ERAP2	MIMAT0004608	aaauguguaUGAGUUUCAGUAGa	[hg19:5:96255180-96255202:+]	0.5688	-15.16	-0.7685
hsa-miR-146a-3p	PHF8	MIMAT0004608	uaccaccACUUUAUUUCAGAGg	[hg19:X:53969137-53969158:-]	0.5464	-19.09	-0.6418
hsa-miR-146a-3p	GDI1	MIMAT0004608	ugGGGGUCCAGAAGUCUUCAGAGu	[hg19:X:153669657-153669680:+]	0.5145	-15.52	-0.1145
hsa-miR-146a-3p	IL24	MIMAT0004608	auGUAAAACUGAACUUCAGAGc	[hg19:1:207076860-207076881:+]	0.5662	-19.4	-0.3588
hsa-miR-146a-3p	IL17F	MIMAT0004608	gaGAAAAAUUAAUAUAUUCAGUGc	[hg19:6:52101509-52101532:-]	0.6511	-6.97	-0.3087
hsa-miR-146a-3p	UBE2K	MIMAT0004608	uuGAAGAUGGUGACCUAUUCAGAGc	[hg19:4:39780590-39780614:+]	0.6424	-18.38	-0.1315
hsa-miR-146a-3p	PAFAH1B1	MIMAT0004608	guuAUGGUCUCUGCUUCAGAGg	[hg19:17:2570457-2570478:+]	0.807	-18.46	-0.4367
hsa-miR-146a-3p	ZFYVE21	MIMAT0004608	cuGAAGAGCUGCUCUCUUCAGCAGu	[hg19:14:104198219-104198243:+]	0.5001	-21.87	-0.1596
hsa-miR-146a-3p	LRRC28	MIMAT0004608	ugucAUGAUUGAGCUUCAGAGc	[hg19:15:99926425-99926446:+]	0.6516	-16.74	-0.397
hsa-miR-146a-3p	FCRL1	MIMAT0004608	ccucAGGCCUGAUAUGUUCUUCAGAGa	[hg19:1:157765817-157765843:-]	0.6109	-14.15	-0.4495
hsa-miR-146a-3p	IGSF3	MIMAT0004608	cauuuuauauacACUUCAGAGa	[hg19:1:117117055-117117076:-]	0.7281	-7.93	-0.7044
hsa-miR-146a-3p	PTPDC1	MIMAT0004608	ucaAAGCAUAUUAUUUUUCAGAGa	[hg19:9:96870801-96870824:+]	0.6139	-10.89	-1.2225
hsa-miR-146a-3p	SNX1	MIMAT0004608	gcauguuAAUAAAAUUCAGAGa	[hg19:15:64434630-64434651:+]	0.5435	-8.63	-0.2304
hsa-miR-146a-3p	AVPR1A	MIMAT0004608	ucaucaguCUUAAUAUUCAGAGa	[hg19:12:63540724-63540746:-]	0.5542	-10.86	-1.1721
hsa-miR-146a-3p	MEIS2	MIMAT0004608	agcAAGGGGGAAGUUUGCAGAGc	[hg19:15:37184650-37184660,37186918-37186929:-]	0.7982	-13.35	-0.5519
hsa-miR-146a-3p	NUP54	MIMAT0004608	uacuuauuugGAAUUUACAGAGc	[hg19:4:77035943-77035965:-]	0.5822	-11.98	-1.0414
hsa-miR-146a-3p	SERBP1	MIMAT0004608	auguuuucaUAAUUUUCAGAGa	[hg19:1:67878640-67878661:-]	0.7246	-9.91	-0.8052
hsa-miR-146a-3p	PITPNB	MIMAT0004608	agauuuuaauaauuaUCAGAGu	[hg19:22:28249295-28249316:-]	0.7134	-8.4	-0.1969
hsa-miR-146a-3p	DNM1L	MIMAT0004608	caGAGGCACUUAAAAUUUCAAGAGa	[hg19:12:32866267-32866291:+]	0.7522	-15.16	-1.1779
hsa-miR-146a-3p	RAD50	MIMAT0004608	uuGUAGAGUUUUGUCAUUCAGAGu	[hg19:5:131979102-131979125:+]	0.4943	-15.29	-0.2052
hsa-miR-146a-3p	SLC41A3	MIMAT0004608	-----auuucaauaaUCAGAGa	[hg19:3:125725233-125725249:-]	0.5272	-7.6	-0.4727
hsa-miR-146a-3p	IP6K3	MIMAT0004608	uuGAAGAG-UGAG-UUCAUGAGc	[hg19:6:33690082-33690102:-]	0.5497	-18.53	-0.3777
hsa-miR-146a-3p	PCDH20	MIMAT0004608	uuuuuaAAUUUAAAUUCAGAGg	[hg19:13:61985213-61985234:-]	0.6865	-14.57	-1.2462
hsa-miR-146a-3p	CDH18	MIMAT0004608	uuaugccuaUGAGGGUCAGAGa	[hg19:5:19473476-19473497:-]	0.7822	-13.57	-0.1005
hsa-miR-146a-3p	SCAMP1	MIMAT0004608	cacuAUAAUAGCAAUUCAGAGa	[hg19:5:77774127-77774148:+]	0.509	-8.63	-0.323
hsa-miR-146a-3p	TXLNB	MIMAT0004608	aacauucAUUUGA-UUCAGAGc	[hg19:6:139561727-139561747:-]	0.6408	-10.28	-0.8238
hsa-miR-146a-3p	GTF2H2	MIMAT0004608	agaAAUACCUGAAAUUCAGUAGu	[hg19:5:70331313-70331335:-]	0.5504	-13.56	-1.0093
hsa-miR-146a-3p	SPIN1	MIMAT0004608	cugccacguaaAACUUCAGAGa	[hg19:9:91092781-91092802:+]	0.7284	-9.4	-0.7394
hsa-miR-146a-3p	DOCK4	MIMAT0004608	ggauuuaacacuccUUCAGAGa	[hg19:7:111503171-111503192:-]	0.3792	-9.9	-0.373
hsa-miR-146a-3p	ANXA7	MIMAT0004608	auucAUAGCUUAUCCUUCAGAGc	[hg19:10:75135794-75135816:-]	0.453	-9.72	-0.1104
hsa-miR-146a-3p	FAM196A	MIMAT0004608	aaauAAAAUUAAAAUGUUCAGAGu	[hg19:10:128933979-128934002:-]	0.4837	-8.64	-0.5501
hsa-miR-146a-3p	TMBIM6	MIMAT0004608	agguguuuUUGA--UUCAGAaa	[hg19:12:50158641-50158660:+]	0.7457	-8.73	-0.1276
hsa-miR-146a-3p	SEPT2	MIMAT0004608	cuuugcAAGUUAG-UUCAGAGa	[hg19:2:242264291-242264311:+]	0.5711	-10.73	-1.0326
hsa-miR-146a-3p	ZNF248	MIMAT0004608	cuucuGAUCUGAGACCUUUCAGCAGa	[hg19:10:38092526-38092551:-]	0.555	-16.63	-0.3683
hsa-miR-146a-3p	NHLRC2	MIMAT0004608	uuuuGGAACAUCAGGUUCAGAGg	[hg19:10:115644126-115644139,115657869-115657877:+]	0.6463	-17.86	-0.2049
hsa-miR-146a-3p	ZCCHC11	MIMAT0004608	uaacACAUUUAAAUUUACAGAGg	[hg19:1:52928436-52928458:-]	0.5361	-12.94	-1.0007
hsa-miR-146a-3p	ANKRD62	MIMAT0004608	gacAAGCCAGAUUAA-UUCAGAGg	[hg19:18:12128210-12128232:+]	0.5801	-13.35	-0.7378
hsa-miR-146a-3p	GSDMA	MIMAT0004608	ccaccuAAGGGCAUUUCAGAGc	[hg19:17:38133377-38133398:+]	0.5971	-16.12	-0.3274
hsa-miR-146a-3p	GNB5	MIMAT0004608	uuGAAUCAAUUCAUUUUCAGAGc	[hg19:15:52414587-52414609:-]	0.6196	-13.39	-0.9674
hsa-miR-146a-3p	RECK	MIMAT0004608	uucacaAACUUCAUUUCAGAGu	[hg19:9:36123397-36123418:+]	0.5516	-14.66	-0.8256
hsa-miR-146a-3p	ALCAM	MIMAT0004608	agcugucACAGGUUUUCAGAGa	[hg19:3:105293432-105293453:+]	0.7036	-15.46	-1.1372
hsa-miR-146a-3p	CYSLTR2	MIMAT0004608	accAAAAGUUUCUCUUCAGAGu	[hg19:13:49283394-49283415:+]	0.5523	-9.68	-0.3518
hsa-miR-146a-3p	LOC653712	MIMAT0004608	caGCAGAGUGUAUUUUACAGAGa	[hg19:3:128580278-128580300:-]	0.5511	-11.04	-0.5364
hsa-miR-146a-3p	SCN3A	MIMAT0004608	auuuuauuCUAAGUUUCAGAGc	[hg19:2:165945925-165945946:-]	0.6658	-13.97	-0.7911
hsa-miR-146a-3p	GOPC	MIMAT0004608	gccauggcauuuuUUUCAGAGa	[hg19:6:117882529-117882550:-]	0.5667	-10.52	-0.4888
hsa-miR-146a-3p	C1orf9	MIMAT0004608	cuGCACAAUUAGCUAUUCAGAGc	[hg19:1:172580772-172580794:+]	0.7393	-10.58	-0.8578
hsa-miR-146a-3p	PUM1	MIMAT0004608	auaAUGAAAAAGGUUUCAGAGu	[hg19:1:31405468-31405489:-]	0.5516	-12.93	-0.6472
hsa-miR-146a-3p	APAF1	MIMAT0004608	uucuuuuAAUGAAUUUCAAGAGa	[hg19:12:99127884-99127906:+]	0.5698	-13.22	-0.8009
hsa-miR-146a-3p	CDH13	MIMAT0004608	ugGAACAUAUAGAA-UGCAGAGa	[hg19:16:83830139-83830160:+]	0.7342	-11.31	-0.1239
hsa-miR-146a-3p	SLC38A1	MIMAT0004608	aaauAGAACUGGGUUUUUUUUUUCAGAGu	[hg19:12:46576936-46576964:-]	0.6308	-20.23	-0.2257
hsa-miR-146a-3p	SMAD1	MIMAT0004608	guGACCAACUGUUGGAUUCAGAaa	[hg19:4:146479201-146479224:+]	0.5828	-12.87	-0.1181
hsa-miR-146a-3p	JAGN1	MIMAT0004608	uauAGGGAUUUACAAUUCAGUAGa	[hg19:3:9935896-9935919:+]	0.5484	-10.25	-1.1313
hsa-miR-146a-3p	TNC	MIMAT0004608	auGAA-AACUAAGGAUUUUUCAAGAGa	[hg19:9:117782887-117782912:-]	0.6989	-12.62	-1.2193
hsa-miR-146a-3p	LOC100289314	MIMAT0004608	cccAAG-ACU---UUUCAGAGc	[hg19:14:65410356-65410373:+]	0.5481	-11.99	-0.201
hsa-miR-146a-3p	NCALD	MIMAT0004608	auuuuGAA-UGCAUUUCCAGAGu	[hg19:8:102700525-102700546:-]	0.5686	-10.45	-0.1121
hsa-miR-146a-3p	SON	MIMAT0004608	uauAAUAAU--CAUUUCAGAau	[hg19:21:34948893-34948912:+]	0.812	-7.12	-0.5535
hsa-miR-146a-3p	C9orf140	MIMAT0004608	acccAGAUACUAGAAUUAUCAGAGa	[hg19:9:139956641-139956665:-]	0.5429	-16.15	-0.7909
hsa-miR-146a-3p	C12orf76	MIMAT0004608	uguAAAGAUGGAGUGUUCAUGAGa	[hg19:12:110479888-110479911:-]	0.5472	-11.99	-0.8675
hsa-miR-146a-3p	LOC387647	MIMAT0004608	ugcuAGAACAUGAACUUCAUGAGg	[hg19:10:29757843-29757866:+]	0.5176	-20.96	-0.1146
hsa-miR-146a-3p	EPB41L3	MIMAT0004608	uauuuacAUUCUAGUUCAGAGc	[hg19:18:5392550-5392571:-]	0.8321	-8.86	-0.882
hsa-miR-146a-3p	GRIA1	MIMAT0004608	guaugguauauuucUUCAGAGu	[hg19:5:153191593-153191614:+]	0.606	-10.07	-0.2056
hsa-miR-146a-3p	TDRD7	MIMAT0004608	cuuGACAACU-AA-UUCAGAuu	[hg19:9:100258182-100258201:+]	0.6922	-9.11	-0.4193
hsa-miR-146a-3p	LTBR	MIMAT0004608	gcucauccccaAGCUUCAGAGa	[hg19:12:6500486-6500507:+]	0.5951	-9.1	-0.3027
hsa-miR-146a-3p	LOC728743	MIMAT0004608	ugGCAGACCUGG--UUCUAGAGg	[hg19:7:150107660-150107680:+]	0.613	-18.21	-0.3179
hsa-miR-146a-3p	SGMS1	MIMAT0004608	uuaAAGAUUUUUAACAUGUCAGAGa	[hg19:10:52066215-52066239:-]	0.7536	-9.31	-0.3009
hsa-miR-146a-3p	MLL5	MIMAT0004608	ucaGAGAAAGGAGUUAUCAGAGa	[hg19:7:104750753-104750775:+]	0.699	-18.44	-0.9439
hsa-miR-146a-3p	EDNRB	MIMAT0004608	cccAAUCACU--UUUUCAGAGg	[hg19:13:78470498-78470517:-]	0.615	-15.67	-0.8139
hsa-miR-146a-3p	SH3KBP1	MIMAT0004608	uuaauaAAAUGUAAUUUCAGAuu	[hg19:X:19554187-19554209:-]	0.7899	-9.35	-0.2156
hsa-miR-146a-3p	IL6	MIMAT0004608	uuGAAUAUCCUUUGUUUCAGAGc	[hg19:7:22771458-22771480:+]	0.6938	-15.14	-0.9823
hsa-miR-146a-3p	PRR15L	MIMAT0004608	caaAGGCACUCUAGUUCAAGAGu	[hg19:17:46030048-46030070:-]	0.5656	-10	-0.1866
hsa-miR-146a-3p	BEST1	MIMAT0004608	acucAGACUCUGGA-UUCAGAGu	[hg19:11:61731823-61731844:+]	0.5086	-17.3	-0.2693
hsa-miR-146a-3p	TRIM39	MIMAT0004608	uugccauuucccuUUUCAGAGa	[hg19:6_qbl_hap6:1604077-1604098:+]	0.7138	-9.57	-1.2185
hsa-miR-146a-3p	ISCA1	MIMAT0004608	acccuauaugucugUUCAGAGa	[hg19:9:88880329-88880350:-]	0.5669	-10.81	-0.3524
hsa-miR-146a-3p	ADCY6	MIMAT0004608	caGAGGAGAAGGGUUUCCAGAGu	[hg19:12:49160552-49160574:-]	0.5576	-19.76	-0.1682
hsa-miR-146a-3p	XPNPEP3	MIMAT0004608	gucAAGAA--ACAGUUCAGAGg	[hg19:22:41258508-41258527:+]	0.5107	-17.26	-0.2988
hsa-miR-146a-3p	SHE	MIMAT0004608	cuccAGAAUUAAAAUUCAGCAGa	[hg19:1:154455102-154455124:-]	0.5627	-11.42	-0.3485
hsa-miR-146a-3p	FAT4	MIMAT0004608	auagucucCUGACUUUCAUGAGg	[hg19:4:126413565-126413587:+]	0.5817	-16.78	-0.5442
hsa-miR-146a-3p	RGPD8	MIMAT0004608	auGAAAAUGCAUCUAUUUCAGAGc	[hg19:2:113126255-113126278:-]	0.5424	-13.24	-0.3969
hsa-miR-146a-3p	RAF1	MIMAT0004608	agGCAGAACACAUGUUUUCAGAGa	[hg19:3:12625910-12625933:-]	0.5787	-15.41	-0.8104
hsa-miR-146a-3p	STMN1	MIMAT0004608	aaGCACAAGCGUGUUUCUAGAGa	[hg19:1:26226751-26226773:-]	0.612	-8.99	-0.9389
hsa-miR-146a-3p	CS	MIMAT0004608	auGACCAGCAUGAUAUUUUCAGAGu	[hg19:12:56665939-56665963:-]	0.5447	-16.02	-0.4763
hsa-miR-146a-3p	LOC284294	MIMAT0004608	cuGAAUUGUACACAAUUAUCAGAGa	[hg19:18:62090358-62090382:+]	0.7036	-12.82	-0.9177
hsa-miR-146a-3p	ZNF324	MIMAT0004608	uaGUGGGGCCGAGACUAUUCAGAGc	[hg19:19:58983765-58983789:+]	0.4451	-14.06	-0.1372
hsa-miR-146a-3p	MXRA7	MIMAT0004608	agcAAAAAGUCUAAUUCAGAGa	[hg19:17:74672527-74672548:-]	0.5575	-10.28	-0.9609
hsa-miR-146a-3p	HYLS1	MIMAT0004608	ugcAAGAUAAAUCAUAUCAGAGa	[hg19:11:125770361-125770383:+]	0.5442	-9.97	-0.1392
hsa-miR-146a-3p	RCOR3	MIMAT0004608	gccuACAUCUGGGGACUUCAGAGa	[hg19:1:211487985-211488008:+]	0.6302	-16.73	-0.3512
hsa-miR-146a-3p	HNRPLL	MIMAT0004608	auccAUGGGUGGGCUUCAGAGa	[hg19:2:38790515-38790536:-]	0.6867	-15.17	-0.2977
hsa-miR-146a-3p	DSC1	MIMAT0004608	uuuucuuuCAGGAUCCUUCAGAGc	[hg19:18:28709884-28709907:-]	0.5503	-10.44	-0.1253
hsa-miR-146a-3p	RELN	MIMAT0004608	uuuAAGCACAAAAAAUUUAAGAGa	[hg19:7:103112938-103112961:-]	0.7457	-6.88	-0.3489
hsa-miR-146a-3p	DYT3	MIMAT0004608	ccaAUGAACAAGCCAUUCAGAGa	[hg19:X:70748395-70748417:+]	0.5714	-10.94	-0.5786
hsa-miR-146a-3p	PLSCR4	MIMAT0004608	caGACAAAC--AAUAUUCAGAaa	[hg19:3:145910468-145910488:-]	0.5797	-6.15	-0.1169
hsa-miR-146a-3p	CORO1C	MIMAT0004608	cacuugcuuccAUUUUCAGAGa	[hg19:12:109038906-109038927:-]	0.6689	-9.77	-1.2357
hsa-miR-146a-3p	RNLS	MIMAT0004608	agaAACAACGCAAGUUCAGAGa	[hg19:10:89892153-89892174:-]	0.5885	-12.24	-0.641
hsa-miR-146a-3p	SLC19A2	MIMAT0004608	ggGAAUAACAUGAUACUAUUCAGAGg	[hg19:1:169434916-169434941:-]	0.5815	-19.11	-0.3549
hsa-miR-146a-3p	MAGEB4	MIMAT0004608	aaaguuuAUUUAGAUUCAGAau	[hg19:X:30261416-30261437:+]	0.5394	-7.72	-0.1503
hsa-miR-146a-3p	DNER	MIMAT0004608	agaGAGUACUGGUUCCUUCAGUAGu	[hg19:2:230222472-230222496:-]	0.7075	-13.5	-0.6676
hsa-miR-146a-3p	BCL2L13	MIMAT0004608	auucuaguUUGGCUUUCAGAGu	[hg19:22:18211520-18211541:+]	0.5368	-15.16	-0.2924
hsa-miR-146a-3p	C9orf102	MIMAT0004608	uuGGACACCUGGGGAUAUUUCAGAGu	[hg19:9:98669411-98669436:+]	0.8106	-19.54	-0.914
hsa-miR-146a-3p	ABCB11	MIMAT0004608	auuuaugcUUUAACUUCAGAGu	[hg19:2:169779470-169779491:-]	0.5115	-8.35	-0.213
hsa-miR-146a-3p	KHNYN	MIMAT0004608	ccGAA-ACCUCACUUUCAGAGa	[hg19:14:24907204-24907224:+]	0.6449	-10.14	-0.1377
hsa-miR-146a-3p	RFPL4B	MIMAT0004608	auacAGCAUGAAAUUUCAGAGa	[hg19:6:112672182-112672203:+]	0.4965	-14.49	-1.0764
hsa-miR-146a-3p	OSBPL3	MIMAT0004608	agugcaAAC-CAUUUUCAGAGa	[hg19:7:24836389-24836409:-]	0.6014	-10.47	-0.7798
hsa-miR-146a-3p	FLJ30403	MIMAT0004608	caaAAUACCUUUAUUUCAGAuu	[hg19:19:52095732-52095753:-]	0.5175	-8.92	-0.1151
hsa-miR-146a-3p	GPR12	MIMAT0004608	cacauugcCUG-UUUUCAGAGa	[hg19:13:27331664-27331684:-]	0.5825	-13.27	-0.5599
hsa-miR-146a-3p	SLC20A2	MIMAT0004608	cuuauacuuuuuugaUCAGAGa	[hg19:8:42274641-42274662:-]	0.8067	-9.3	-0.3485
hsa-miR-146a-3p	ZNF43	MIMAT0004608	ugcAGGAGAUAGGUUUUCAGAGu	[hg19:19:21988891-21988913:-]	0.5236	-17.16	-0.4123
hsa-miR-146a-3p	GYG2	MIMAT0004608	acGGGAAACUUUAUUUCACGAGa	[hg19:X:2800169-2800191:+]	0.5572	-16.09	-0.8926
hsa-miR-146a-3p	PPP1CC	MIMAT0004608	uggugaAAAUGAA-UUCAGAcu	[hg19:12:111157733-111157753:-]	0.7869	-11.83	-0.3097
hsa-miR-146a-3p	FHL1	MIMAT0004608	aaaACGAGCCUG--UUUCAGAGg	[hg19:X:135292883-135292903:+]	0.6341	-18.84	-0.3958
hsa-miR-146a-3p	AIDA	MIMAT0004608	cuGUACCACAGAA-UUCAGAGu	[hg19:1:222843072-222843092:-]	0.6037	-13.47	-0.3456
hsa-miR-146a-3p	UBXN2A	MIMAT0004608	acuAAGUGGAAAAUUUGCAGAGa	[hg19:2:24222748-24222770:+]	0.6316	-11.45	-1.2517
hsa-miR-146a-3p	ZAN	MIMAT0004608	guuuuGAGCUG-UCUUCAGAca	[hg19:7:100395363-100395383:+]	0.5897	-13.55	-0.1134
hsa-miR-146a-3p	BNIP3L	MIMAT0004608	gaaGAGAAUUG--UUUCAGAGu	[hg19:8:26268927-26268946:+]	0.6049	-18.73	-0.3749
hsa-miR-146a-3p	FAM135A	MIMAT0004608	gauGGGAAUUCAGAAUCUUCAGAGa	[hg19:6:71234062-71234086:+]	0.7473	-16.24	-1.1358
hsa-miR-146a-3p	MRPL52	MIMAT0004608	uuccccAUCUG-UCUUCAGAGa	[hg19:14:23303621-23303641:+]	0.6081	-12.49	-0.7937
hsa-miR-146a-3p	DPAGT1	MIMAT0004608	uauccacACUCACAUUUCAGAGu	[hg19:11:118967391-118967413:-]	0.5829	-11.99	-0.6409
hsa-miR-146a-3p	C15orf21	MIMAT0004608	cuaaacuuugccggUUCAGAGc	[hg19:15:45848729-45848750:+]	0.5173	-10.14	-0.1098
hsa-miR-146a-3p	TRIM42	MIMAT0004608	---------gccccUUCAGAGc	[hg19:3:140419817-140419829:+]	0.8189	-7.82	-0.827
hsa-miR-146a-3p	KLF11	MIMAT0004608	acaAAUGUGUGUGUUAUUCAGAGg	[hg19:2:10194228-10194251:+]	0.5058	-14.41	-0.3
hsa-miR-146a-3p	ACPL2	MIMAT0004608	uaauGGUGCU-AA-UUCAGAGa	[hg19:3:141013339-141013358:+]	0.6815	-11.44	-1.13
hsa-miR-146a-3p	ATF7IP2	MIMAT0004608	aaacgcaugaaAACUUCAGAGc	[hg19:16:10527429-10527450:+]	0.7336	-11.75	-0.5011
hsa-miR-146a-3p	SEPT8	MIMAT0004608	cgagguuuauuuuUUUCAGAGc	[hg19:5:132094246-132094267:-]	0.7245	-13.63	-0.4778
hsa-miR-146a-3p	MTSS1	MIMAT0004608	uuGAUGAGC--AAUAUUCAGAGu	[hg19:8:125564678-125564698:-]	0.5937	-14.59	-0.7534
hsa-miR-146a-3p	NEU1	MIMAT0004608	ggcAGGAUAUUUGGUUUCAGAGu	[hg19:6_mcf_hap5:3206940-3206962:-]	0.5827	-16.12	-0.5112
hsa-miR-146a-3p	KIAA1486	MIMAT0004608	auuaccuucaauaucUCAGAGa	[hg19:2:226517969-226517990:+]	0.5746	-7.15	-0.1118
hsa-miR-146a-3p	MTL5	MIMAT0004608	cauAAUAA-AGAAUAUUCAAGAGu	[hg19:11:68503601-68503623:-]	0.5552	-8.05	-0.9966
hsa-miR-146a-3p	CD2AP	MIMAT0004608	uagcauuugUGUAUUUCAGAGu	[hg19:6:47594911-47594932:+]	0.5033	-13.61	-0.6497
hsa-miR-146a-3p	CFL2	MIMAT0004608	augccucuaguAAUUUCAGAGa	[hg19:14:35179969-35179990:-]	0.5783	-12.84	-1.0533
hsa-miR-146a-3p	ARHGEF15	MIMAT0004608	uuccAGAA--GAA-UUCAGAGu	[hg19:17:8224858-8224876:+]	0.5778	-13.73	-0.4833
hsa-miR-146a-3p	HEATR1	MIMAT0004608	uguuucauacucuacUCAGAGu	[hg19:1:236714168-236714189:-]	0.5885	-8.52	-0.184
hsa-miR-146a-3p	PDE4DIP	MIMAT0004608	guGAAUAAUCUGGACUUCAGAGa	[hg19:1:144891831-144891853:-]	0.5696	-18.73	-0.5674
hsa-miR-146a-3p	NRCAM	MIMAT0004608	auuucaAACAUUAUUUCAGAGa	[hg19:7:107789544-107789565:-]	0.6996	-12.47	-1.2337
hsa-miR-146a-3p	MDGA2	MIMAT0004608	ucuuAAAAUU--UUUUCAGAGu	[hg19:14:47308908-47308927:-]	0.5778	-10.08	-1.0081
hsa-miR-146a-3p	BLNK	MIMAT0004608	aucAAUACCAUUGCUUCAGAca	[hg19:10:97951692-97951713:-]	0.566	-6.61	-0.1144
hsa-miR-146a-3p	PPP1R14C	MIMAT0004608	aaGAACUAACUUGAUUUCUAGAGa	[hg19:6:150570731-150570754:+]	0.6516	-13.81	-1.207
hsa-miR-146a-3p	POSTN	MIMAT0004608	caauAAAACCAUUUUUCAGAua	[hg19:13:38136854-38136875:-]	0.6836	-6.91	-0.5712
hsa-miR-146a-3p	PLEKHG2	MIMAT0004608	ucuuAGUACUAUGAUACUUCAGAGa	[hg19:19:39916790-39916814:+]	0.5223	-12.21	-0.1712
hsa-miR-146a-3p	FAM3B	MIMAT0004608	acucccuuCCGAAAUUCAGAGa	[hg19:21:42720624-42720645:+]	0.7394	-11.03	-0.8613
hsa-miR-146a-3p	CDH12	MIMAT0004608	guGAUGGUAUUGCGGGAUUCAGAGa	[hg19:5:21751385-21751409:-]	0.6609	-13.98	-1.0902
hsa-miR-146a-3p	LSM14A	MIMAT0004608	uauuucAAGAGGA-UUCAGAGu	[hg19:19:34719399-34719419:+]	0.682	-11.97	-0.6342
hsa-miR-146a-3p	AFAP1	MIMAT0004608	aucAAGGAGU---UUUCAGAGg	[hg19:4:7764772-7764790:-]	0.5544	-17.14	-0.1161
hsa-miR-146a-3p	CNTN4	MIMAT0004608	accuuuucuucuuucUCAGAGa	[hg19:3:3099259-3099280:+]	0.6567	-6.9	-0.1139
hsa-miR-146a-3p	ABCD3	MIMAT0004608	cuGGAGAACUAUACCUGCUUCAGUGa	[hg19:1:94982692-94982717:+]	0.6566	-16.94	-0.185
hsa-miR-146a-3p	PTPRS	MIMAT0004608	uuuauaAAUUAAAUUUUCAGAca	[hg19:19:5205953-5205975:-]	0.4348	-6.6	-0.1331
hsa-miR-146a-3p	TMCO5A	MIMAT0004608	ccaucucagccugagUCAGAGc	[hg19:15:38234498-38234519:+]	0.7284	-13.3	-0.1323
hsa-miR-146a-3p	STOX2	MIMAT0004608	caaAAAAUCUUUAUUUCAGAGu	[hg19:4:184938590-184938611:+]	0.6915	-13.1	-1.2936
hsa-miR-146a-3p	ZNF611	MIMAT0004608	aauguggcaaauuUUUCAGAGa	[hg19:19:53207825-53207846:-]	0.4958	-11.79	-0.8071
hsa-miR-146a-3p	S100A10	MIMAT0004608	ccauAGAA--GGAUUUCAUGAGc	[hg19:1:151955540-151955560:-]	0.6249	-12.72	-0.9151
hsa-miR-146a-3p	HBG1	MIMAT0004608	cacugcccaUGA--UUCAGAGc	[hg19:11:5269566-5269585:-]	0.5314	-13.14	-0.1671
hsa-miR-146a-3p	KDM6A	MIMAT0004608	cuGAUGAGCUGUACUUCAGAaa	[hg19:X:44970847-44970868:+]	0.6696	-19.36	-0.1961
hsa-miR-146a-3p	HNRNPD	MIMAT0004608	uaGAAAUGCGGCUAGUUCAGAGa	[hg19:4:83274557-83274579:-]	0.5591	-12.89	-0.7856
hsa-miR-146a-3p	ZC3H13	MIMAT0004608	guuuAUAGGCGAAUUUCAGCAGa	[hg19:13:46530764-46530786:-]	0.4951	-13.29	-0.5009
hsa-miR-146a-3p	MST4	MIMAT0004608	aacuGGGGCUGUAUUUCAGUAGu	[hg19:X:131209358-131209380:+]	0.6224	-19.56	-0.5941
hsa-miR-146a-3p	TRPA1	MIMAT0004608	ccaccacACUGGACUUUUCUAGAGa	[hg19:8:72933908-72933932:-]	0.53	-12.13	-0.2107
hsa-miR-146a-3p	SHPRH	MIMAT0004608	gucucuacaauAGCUUCAGAGa	[hg19:6:146239112-146239133:-]	0.5286	-8.84	-0.6421
hsa-miR-146a-3p	ACBD3	MIMAT0004608	gggugcAGCUGUUUAGUUCAGAGu	[hg19:1:226333739-226333762:-]	0.5815	-15.91	-0.4923
hsa-miR-146a-3p	ZNF182	MIMAT0004608	cuGGUGCAGGAGAUUUCAGAGu	[hg19:X:47835298-47835319:-]	0.5388	-15.85	-0.1874
hsa-miR-146a-3p	C12orf35	MIMAT0004608	auuguaAACUUUUUUUCAGAag	[hg19:12:32145923-32145944:+]	0.6956	-13.81	-0.294
hsa-miR-146a-3p	TDP1	MIMAT0004608	ccccAGAA---ACUUUCAGAGg	[hg19:14:90510525-90510543:+]	0.5565	-16.16	-0.3985
hsa-miR-146a-3p	EPB41	MIMAT0004608	guaAAAGGUGGGAUUUCAGAGa	[hg19:1:29438883-29438904:+]	0.6932	-18.95	-0.3906
hsa-miR-146a-3p	EPB41L5	MIMAT0004608	caggauuucuccucUUCAGAGa	[hg19:2:120936390-120936411:+]	0.5084	-11.35	-0.1182
hsa-miR-146a-3p	ACOXL	MIMAT0004608	cauAAGAAU--AAAUUCAGAGu	[hg19:2:111851529-111851548:+]	0.5397	-11.77	-1.0284
hsa-miR-146a-3p	RIOK2	MIMAT0004608	gucauuuuCUUAUAUUCAGAGc	[hg19:5:96497449-96497470:-]	0.5635	-8.52	-0.7948
hsa-miR-146a-3p	ATRX	MIMAT0004608	uuuuuaAAUUG--UUUCAGAGu	[hg19:X:76762676-76762695:-]	0.5055	-12.21	-0.5697
hsa-miR-146a-3p	SIX4	MIMAT0004608	guGAGAAAAUAAUUUCUUCAGAGa	[hg19:14:61178567-61178590:-]	0.5535	-11.92	-0.3571
hsa-miR-146a-3p	C8orf85	MIMAT0004608	ggcauugcCUGAGCUUUCAGAGu	[hg19:8:117955578-117955600:+]	0.6036	-16.08	-0.4451
hsa-miR-146a-3p	SPTY2D1	MIMAT0004608	uuauuuuugUGAAAUUCUAGAGc	[hg19:11:18631376-18631398:-]	0.5936	-8.98	-0.1765
hsa-miR-146a-3p	LOC100289618	MIMAT0004608	uccgcucuaaaAAAUUCAGAGc	[hg19:9:78974710-78974731:+]	0.5303	-8.52	-0.8803
hsa-miR-146a-3p	SLC25A22	MIMAT0004608	uugugucuugucaugUCAGAGa	[hg19:11:790497-790518:-]	0.6613	-11.54	-0.2803
hsa-miR-146a-3p	NPNT	MIMAT0004608	ucaAGGAACACAG-UUCAGAGa	[hg19:4:106892278-106892298:+]	0.5268	-15.01	-0.3889
hsa-miR-146a-3p	B4GALNT4	MIMAT0004608	uguucuguuuuuuaUUCAGAau	[hg19:11:382069-382090:+]	0.6696	-9.38	-0.1528
hsa-miR-146a-3p	DACH2	MIMAT0004608	uguacuuGCUAAACUUCAGCGu	[hg19:X:86087562-86087583:+]	0.7385	-5.84	-0.1148
hsa-miR-146a-3p	SLCO1A2	MIMAT0004608	caucaugcCUG--UUUCAGAGa	[hg19:12:21417884-21417903:-]	0.5278	-11.76	-0.1317
hsa-miR-146a-3p	KLRC2	MIMAT0004608	aaaacuuuCUAAAUUUCAGUAGu	[hg19:12:10583314-10583336:-]	0.5159	-10.03	-0.7095
hsa-miR-146a-3p	PPP2R3A	MIMAT0004608	caucaccACGGUUAUUCAGAGa	[hg19:3:135789385-135789394,135797209-135797220:+]	0.7259	-10.07	-1.2748
hsa-miR-146a-3p	SPIN3	MIMAT0004608	uauuuuGACU-UAUUUCAGAGc	[hg19:X:57018189-57018209:-]	0.7483	-13.51	-0.3186
hsa-miR-146a-3p	RNF6	MIMAT0004608	auuggcAAGUUCAUCUCAGAGa	[hg19:13:26787320-26787341:-]	0.6259	-10.66	-0.1927
hsa-miR-146a-3p	FBXL5	MIMAT0004608	uuuuuGAAAUGAGUUAUUCAGUAGu	[hg19:4:15606452-15606476:-]	0.5448	-11.64	-0.9538
hsa-miR-146a-3p	PAFAH2	MIMAT0004608	auGAAAAUCCCUACCUUCAGAGa	[hg19:1:26288065-26288087:-]	0.5771	-9.71	-0.2019
hsa-miR-146a-3p	NUFIP2	MIMAT0004608	agGAAUCAAAUUUAUUUCAAGAGa	[hg19:17:27591330-27591353:-]	0.8204	-9.4	-0.1643
hsa-miR-146a-3p	PPM1D	MIMAT0004608	ucGUAGCAAUGCCUUCUCAGAGa	[hg19:17:58740415-58740437:+]	0.7676	-8.08	-1.0361
hsa-miR-146a-3p	FHOD3	MIMAT0004608	uauagcucUUGCUUUUCAGAGu	[hg19:18:34291213-34291234:+]	0.5525	-12.23	-0.4048
hsa-miR-146a-3p	TMEM49	MIMAT0004608	ggGUGGAAUGUGAUGUUCAGCAGc	[hg19:17:57917493-57917516:+]	0.6104	-11.76	-0.8837
hsa-miR-146a-3p	ROD1	MIMAT0004608	auuagcagucuuuUUUCAGAGc	[hg19:9:114982168-114982189:-]	0.6404	-11.33	-0.9974
hsa-miR-146a-3p	SRR	MIMAT0004608	uuGAAAACUUGUACUUCAAGAGa	[hg19:17:2228297-2228319:+]	0.5034	-11.4	-0.9009
hsa-miR-146a-3p	C9orf128	MIMAT0004608	uacAAGAGACAGUG-UUCAGAGg	[hg19:9:35817303-35817324:-]	0.5635	-18.61	-0.1102
hsa-miR-146a-3p	DCAF17	MIMAT0004608	cuaaguuuCUGCAUUCUCAGAGc	[hg19:2:172339953-172339975:+]	0.5198	-14.02	-0.12
hsa-miR-146a-3p	RAB6A	MIMAT0004608	uugucaccUUGUAAUAUUCAGAGa	[hg19:11:73387133-73387156:-]	0.7613	-11.69	-1.1761
hsa-miR-146a-3p	SNX14	MIMAT0004608	aauAAGAUCUGAUUUUCUUAGAGu	[hg19:6:86215313-86215336:-]	0.5613	-13.85	-1.2058
hsa-miR-146a-3p	EGFL8	MIMAT0004608	auGAACAAUGGAAACUUCAGAGa	[hg19:6_qbl_hap6:3396865-3396887:+]	0.5562	-13.87	-0.6739
hsa-miR-146a-3p	ZC3H7B	MIMAT0004608	uagguccuCAGAGCCUUCAGAGa	[hg19:22:41754090-41754112:+]	0.56	-11.95	-0.1301
hsa-miR-146a-3p	LOC619207	MIMAT0004608	uaccuGUGCAGGAUUGUCAGAGg	[hg19:10:135278424-135278434,135278610-135278621:+]	0.4648	-21.9	-0.1332
hsa-miR-146a-3p	FAM169A	MIMAT0004608	uaGAAAAAAUGUUACAUUAUUCAGAGu	[hg19:5:74073660-74073686:-]	0.5879	-10.49	-0.3944
hsa-miR-146a-3p	HIST1H3D	MIMAT0004608	cccAAAGGCU-CUUUUCAGAGc	[hg19:6:26197018-26197038:-]	0.4765	-12.92	-0.2895
hsa-miR-146a-3p	LOC338588	MIMAT0004608	gaGAAGAA-UACAUUUCAAGAGa	[hg19:10:4702221-4702242:+]	0.5464	-15.54	-0.928
hsa-miR-146a-3p	SERTAD4	MIMAT0004608	aaaauuaaggauaaaUCAGAGu	[hg19:1:210416391-210416412:+]	0.7438	-9.81	-0.121
hsa-miR-146a-3p	FETUB	MIMAT0004608	auaAAGAUACUUAUCUUUUCAGCAGu	[hg19:3:186370712-186370737:+]	0.4943	-9.97	-1.0483
hsa-miR-146a-3p	COBLL1	MIMAT0004608	uuuggcAAAUGUAUAUUCAGAug	[hg19:2:165542368-165542390:-]	0.6607	-10.32	-0.2265
hsa-miR-146a-3p	KCND1	MIMAT0004608	auGGAGCUUUGGAGGUUCAGAGa	[hg19:X:48819414-48819436:-]	0.6092	-21.17	-0.4467
hsa-miR-146a-3p	TROVE2	MIMAT0004608	uuuuACAAAUUCCUUUCAGAGu	[hg19:1:193054387-193054408:+]	0.5365	-9.54	-0.7957
hsa-miR-146a-3p	PHIP	MIMAT0004608	cuauAAAAUUAAAAUUCAGUAGu	[hg19:6:79648372-79648394:-]	0.6633	-6.04	-0.352
hsa-miR-146a-3p	A2BP1	MIMAT0004608	auuuuaAAAUGUAUGUCAGAGa	[hg19:16:7763052-7763073:+]	0.746	-9.22	-0.3451
hsa-miR-146a-3p	KIDINS220	MIMAT0004608	auuAGGAAUU--AUUUCAGAGa	[hg19:2:8869192-8869211:-]	0.5696	-16.13	-1.1454
hsa-miR-146a-3p	CHM	MIMAT0004608	cuuuaccAGUAAGUUUUCAGAGg	[hg19:X:85116211-85116233:-]	0.5858	-13.92	-0.6127
hsa-miR-146a-3p	CCDC7	MIMAT0004608	aagucucccaaaccUUCAGAGa	[hg19:10:32863388-32863409:+]	0.7206	-7.93	-0.631
hsa-miR-146a-3p	CREB3L2	MIMAT0004608	auguuuugcaaAGAUUCAGAGa	[hg19:7:137562310-137562331:-]	0.5581	-9.53	-0.1898
hsa-miR-146a-3p	C21orf41	MIMAT0004608	caGCAGCCUUGGUUUUCAGAGa	[hg19:21:30968884-30968905:+]	0.6169	-15.56	-1.1266
hsa-miR-146a-3p	DGKE	MIMAT0004608	gguAAGAAAUAAGAUUCAGAGc	[hg19:17:54940859-54940880:+]	0.5372	-13.31	-0.1812
hsa-miR-146a-3p	ART3	MIMAT0004608	uauucauuUUGCAAAUUCAGAaa	[hg19:4:77033804-77033826:+]	0.5837	-6.16	-0.173
hsa-miR-146a-3p	DNAJC10	MIMAT0004608	uuguuuAGUUAUAAUUCAGAGu	[hg19:2:183643147-183643168:+]	0.4834	-9.81	-0.8073
hsa-miR-146a-3p	ZNF502	MIMAT0004608	agucAUACCUG---UUCAGAGa	[hg19:3:44764686-44764704:+]	0.5323	-10.34	-0.4298
hsa-miR-146a-3p	SYNPR	MIMAT0004608	ucuAAGUUAUUUGUUUCAGAaa	[hg19:3:63601624-63601645:+]	0.5306	-10.19	-0.2257
hsa-miR-146a-3p	ELF5	MIMAT0004608	gcuuACAUUUGGA-UUCAGAGu	[hg19:11:34501606-34501626:-]	0.5918	-13.46	-0.5984
hsa-miR-146a-3p	C14orf101	MIMAT0004608	uuuuGGAUUUUAGUAUUUCAGAGu	[hg19:14:57079637-57079660:+]	0.5512	-13.64	-1.1782
hsa-miR-146a-3p	SNRK	MIMAT0004608	aucuggucCUGUAAUUCAGAGa	[hg19:3:43391462-43391483:+]	0.4964	-17.42	-0.3032
hsa-miR-146a-3p	CASP7	MIMAT0004608	uuuguucuCUGAAUUUUCAGAGa	[hg19:10:115489453-115489475:+]	0.5777	-17.73	-0.8699
hsa-miR-146a-3p	SNRNP48	MIMAT0004608	ucuauuuuuaaAGGUUCAGAGg	[hg19:6:7609785-7609806:+]	0.5779	-13.64	-0.2175
hsa-miR-146a-3p	CCM2	MIMAT0004608	uguuccuAUUGUAACUCUCAGAGa	[hg19:7:45115992-45116015:+]	0.6423	-9.84	-0.1931
hsa-miR-146a-3p	LCOR	MIMAT0004608	ggucccuuUUGAAUUUCAUGAGc	[hg19:10:98718621-98718643:+]	0.7513	-13.86	-1.203
hsa-miR-146a-3p	CXCR4	MIMAT0004608	uaaguuacacauuUUUCAGAua	[hg19:2:136872372-136872393:-]	0.5404	-6.93	-0.3003
hsa-miR-146a-3p	ANAPC16	MIMAT0004608	auuAAGACAAUCAGUUUCAGAGa	[hg19:10:73993097-73993119:+]	0.5994	-13.89	-0.6024
hsa-miR-146a-3p	ANUBL1	MIMAT0004608	cuccuucuuuuuuUUUCAGAGg	[hg19:10:46111432-46111453:-]	0.3331	-13.95	-0.2484
hsa-miR-146a-3p	ATP8A1	MIMAT0004608	accuGGAAUUUAAAAUUCAGUAGa	[hg19:4:42411108-42411131:-]	0.6445	-10.7	-0.4387
hsa-miR-146a-3p	FLJ40288	MIMAT0004608	uuuGAGAGACCAAUUUCAAGAGa	[hg19:7:132412206-132412228:+]	0.8207	-14.48	-0.9963
hsa-miR-146a-3p	PPM1G	MIMAT0004608	ucaaucAACACUUUUUCAGAcu	[hg19:2:27604082-27604103:-]	0.7312	-7.28	-0.2163
hsa-miR-146a-3p	TTLL6	MIMAT0004608	uucGGGAGUAGUGUUUCAGAGa	[hg19:17:46839979-46840000:-]	0.5625	-15.31	-0.7826
hsa-miR-146a-3p	PPP1R11	MIMAT0004608	uuuuguuuUUCAGCUUCAGAGa	[hg19:6_qbl_hap6:1330769-1330790:+]	0.6464	-10	-0.7196
hsa-miR-146a-3p	MAGI3	MIMAT0004608	gccagccAGUCAACAUUCAGAGg	[hg19:1:114225868-114225890:+]	0.6476	-13.32	-0.2819
hsa-miR-146a-3p	PTGS1	MIMAT0004608	accAAGAA-AGCUUCUUCAGAGu	[hg19:9:125157549-125157570:+]	0.6012	-12.13	-0.1982
hsa-miR-146a-3p	WBP11P1	MIMAT0004608	ggGAAGUAGAGGAAUUUUCAGAGg	[hg19:18:30092831-30092854:+]	0.5117	-24.01	-0.1357
hsa-miR-146a-3p	TRPC3	MIMAT0004608	uuGUAUAUUUAAGUUUCAUAGa	[hg19:4:122800222-122800243:-]	0.6011	-7.07	-0.1192
hsa-miR-146a-3p	ARID2	MIMAT0004608	uuuAUGAACUUAAUUUUACAGUUCAGAGu	[hg19:12:46298797-46298825:+]	0.7907	-12.23	-0.6009
hsa-miR-146a-3p	KCTD2	MIMAT0004608	auccagucguaucUUUCAGAGa	[hg19:17:73060855-73060876:+]	0.4899	-9.36	-0.5138
hsa-miR-146a-3p	PIK3C3	MIMAT0004608	uuGUAUAUUGGAGACUUCAGAGu	[hg19:18:39661162-39661184:+]	0.5916	-15.34	-0.5716
hsa-miR-146a-3p	B4GALT6	MIMAT0004608	aucuAUAAUUUAA-UUCAAGAGa	[hg19:18:29205271-29205292:-]	0.667	-6.95	-1.1514
hsa-miR-146a-3p	ABHD5	MIMAT0004608	auaAAGCAUCUCA--UUCAGAGa	[hg19:3:43762665-43762685:+]	0.5259	-9.4	-0.2883
hsa-miR-146a-3p	ANKRD42	MIMAT0004608	gauGAUAACUUAUACUUUCUAGAGc	[hg19:11:82959293-82959317:+]	0.5421	-9.08	-0.8311
hsa-miR-146a-3p	NME1	MIMAT0004608	guuGGGAGGUGAAGAGUUCAGAGg	[hg19:17:49237858-49237881:+]	0.5036	-25.68	-0.1174
hsa-miR-146a-3p	CCDC80	MIMAT0004608	auuuuuaguguuuUUUCAGAua	[hg19:3:112323626-112323647:-]	0.561	-7.02	-0.1044
hsa-miR-146a-3p	ZNF273	MIMAT0004608	caGAGGUAUAUUUACAUUCAGAGu	[hg19:7:64390111-64390134:+]	0.5207	-12.71	-0.4941
hsa-miR-146a-3p	ARL6IP6	MIMAT0004608	auuAAGUACU-UUCUUCAGAGu	[hg19:2:153616570-153616590:+]	0.5879	-11.68	-0.6235
hsa-miR-146a-3p	ITGB7	MIMAT0004608	cacccuACUUCAUUUUCAGAGu	[hg19:12:53585195-53585216:-]	0.4355	-10.94	-0.5177
hsa-miR-146a-3p	TIGD6	MIMAT0004608	ugcAGGAAUU-UAUUUCAGAaa	[hg19:5:149374325-149374345:-]	0.6126	-14.35	-0.1694
hsa-miR-146a-3p	TSPAN3	MIMAT0004608	gguucaucuucaaaaUCAGAGa	[hg19:15:77338609-77338630:-]	0.6543	-7.6	-0.1269
hsa-miR-146a-3p	APBB2	MIMAT0004608	uugcuGAUGCUUUGUCUUCAGAGa	[hg19:4:40817996-40818019:-]	0.7234	-17.24	-0.1184
hsa-miR-146a-3p	PPPDE1	MIMAT0004608	caGAAGGCUUG--UUUCAAGAGg	[hg19:1:244870755-244870775:+]	0.555	-19.17	-0.2617
hsa-miR-146a-3p	DGKG	MIMAT0004608	ucucAGAA---AAGUUCAGAGa	[hg19:3:185866451-185866469:-]	0.6304	-11.62	-0.5112
hsa-miR-146a-3p	SNX10	MIMAT0004608	uguAAUAUAU-AGAUUCAGAaa	[hg19:7:26412856-26412876:+]	0.6394	-5.01	-0.2079
hsa-miR-146a-3p	PTPRA	MIMAT0004608	aaaAAGCACAAAGUUCUCAGAGc	[hg19:20:3019120-3019142:+]	0.632	-11.51	-0.8383
hsa-miR-146a-3p	ZFX	MIMAT0004608	ucucACAAUAAAAUUGUCAGAGa	[hg19:X:24229901-24229923:+]	0.6311	-9.53	-0.8615
hsa-miR-146a-3p	SLC25A45	MIMAT0004608	cuugccugcgcuucUUCAGAGu	[hg19:11:65142792-65142813:-]	0.5251	-10.13	-0.2427
hsa-miR-146a-3p	AP3D1	MIMAT0004608	gcacAGGACUGACCCUUCUUCAGAGa	[hg19:19:2101206-2101231:-]	0.4673	-18.05	-0.4039
hsa-miR-146a-3p	TDRD9	MIMAT0004608	uucacauuUUGGAAAUCAGAGa	[hg19:14:104518926-104518947:+]	0.5802	-11.23	-0.1494
hsa-miR-146a-3p	FXR1	MIMAT0004608	auuagucauguccaUUCAGAca	[hg19:3:180694752-180694773:+]	0.7345	-8.23	-0.1489
hsa-miR-146a-3p	ARHGEF5	MIMAT0004608	cuccAGGGUGCAGAUUCAGAGc	[hg19:7:144077457-144077478:+]	0.6049	-12.55	-0.1951
hsa-miR-146a-3p	CATSPER2	MIMAT0004608	uuGAAAAUAUAAACAUUCAGAua	[hg19:15:43922807-43922829:-]	0.5432	-6.2	-0.2048
hsa-miR-146a-3p	ZNF438	MIMAT0004608	cuuAAUAUCUUAGACUUUCAGAau	[hg19:10:31133640-31133663:-]	0.5594	-7.88	-0.1722
hsa-miR-146a-3p	OPHN1	MIMAT0004608	aauAAUAA-AAAAUUUCAGAGa	[hg19:X:67263256-67263276:-]	0.6071	-11.96	-0.669
hsa-miR-146a-3p	PPFIBP2	MIMAT0004608	guguugugccuuACUUCAGAGg	[hg19:11:7674923-7674944:+]	0.6328	-13.65	-0.443
hsa-miR-146a-3p	MED1	MIMAT0004608	agGAGGGUUUAAAUAGGGUUCAGAGa	[hg19:17:37562892-37562917:-]	0.6086	-16.51	-0.4243
hsa-miR-146a-3p	NAPB	MIMAT0004608	aauGAGAGCUGGCUGUCUUCUAGAGg	[hg19:20:23356250-23356275:-]	0.5157	-21.23	-0.1169
hsa-miR-146a-3p	NCAM1	MIMAT0004608	ccaucauGCUAGAUUUACAGAGa	[hg19:11:113133922-113133944:+]	0.5613	-10.44	-0.7654
hsa-miR-146a-3p	ST3GAL3	MIMAT0004608	accAAGUACGCAAACUUUUCAGAGg	[hg19:1:44303907-44303931:+]	0.7272	-15.99	-0.6108
hsa-miR-146a-3p	DMRTC2	MIMAT0004608	agcAAGGAC--AAAUUCAGAGa	[hg19:19:42355429-42355448:+]	0.5788	-13.64	-0.6182
hsa-miR-146a-3p	NXPH1	MIMAT0004608	acaGAGCAUUUA--UUCAGAuc	[hg19:7:8792457-8792476:+]	0.7776	-9.42	-0.2511
hsa-miR-146a-3p	ZNF187	MIMAT0004608	acuuuGAAAGAGAUUUCAUGAGu	[hg19:6:28245562-28245584:+]	0.5871	-11.86	-1.0763
hsa-miR-146a-3p	C13orf1	MIMAT0004608	uuuGAGAACUGCCAUUCAGUAGa	[hg19:13:50487150-50487172:-]	0.5434	-18.38	-0.7011
hsa-miR-146a-3p	HN1L	MIMAT0004608	gaGAUGAA--GGAGUUCAGUAGc	[hg19:16:1750206-1750226:+]	0.5212	-12.53	-0.1411
hsa-miR-146a-3p	EYA4	MIMAT0004608	uuuuguAAAUCAAAUUCAGAGg	[hg19:6:133852804-133852825:+]	0.576	-13.32	-0.4439
hsa-miR-146a-3p	ZNF322B	MIMAT0004608	uacuuuuuaaaAAAUUCAGAaa	[hg19:9:99959563-99959584:-]	0.4951	-5.01	-0.1228
hsa-miR-146a-3p	HIST1H2AB	MIMAT0004608	agcAAAGGCU-CUUUUCAGAGc	[hg19:6:26033327-26033347:-]	0.7156	-12.92	-0.7367
hsa-miR-146a-3p	IQGAP1	MIMAT0004608	gaGAUUGACUUGA-UUCAGAGa	[hg19:15:91044107-91044127:+]	0.47	-13.47	-0.4341
hsa-miR-146a-3p	COQ7	MIMAT0004608	uuuaccAAGUGACAUUUGCAGAGa	[hg19:16:19089521-19089544:+]	0.5222	-10.25	-0.8054
hsa-miR-146a-3p	DLG2	MIMAT0004608	uaugcuGAUGGCUUUUCAGAGa	[hg19:11:83169815-83169836:-]	0.6045	-16.01	-0.4445
hsa-miR-146a-3p	PNLIPRP1	MIMAT0004608	cuGUAGAAGCAAGUUUCGAGAGu	[hg19:10:118357349-118357371:+]	0.6946	-14.82	-0.7838
hsa-miR-146a-3p	HIC2	MIMAT0004608	cuuAAUUCCUGAAUGUUUCAGAGa	[hg19:22:21803631-21803654:+]	0.6316	-14.98	-0.1524
hsa-miR-146a-3p	TRIM59	MIMAT0004608	ccaugcauucucuUUUCAGAGu	[hg19:3:160153608-160153629:-]	0.4959	-10.07	-0.3189
hsa-miR-146a-3p	ZSCAN12	MIMAT0004608	uuauAGCACUUGGACAUUUACAGAGc	[hg19:6:28357604-28357629:-]	0.478	-10.78	-0.5992
hsa-miR-146a-3p	PUS7L	MIMAT0004608	auGAACAAUUUAGUUUCAUGAGa	[hg19:12:44122879-44122901:-]	0.5429	-14.85	-1.0893
hsa-miR-146a-3p	MLLT10	MIMAT0004608	uucaucAACAGCAGUUUCAGCAGu	[hg19:10:22024115-22024138:+]	0.7006	-9.01	-0.4107
hsa-miR-146a-3p	ATF3	MIMAT0004608	ggGAGGGCCUGCAGUGAUUCAGCAGg	[hg19:1:212793027-212793052:+]	0.617	-20.27	-0.1313
hsa-miR-146a-3p	PEA15	MIMAT0004608	uaaauucACAUGCAGUCUCAGAGa	[hg19:1:160184573-160184596:+]	0.6365	-10.42	-0.1099
hsa-miR-146a-3p	TBC1D4	MIMAT0004608	uuGCAGUUCUCUUUUUCAGAGa	[hg19:13:75859599-75859620:-]	0.5928	-14.94	-0.9131
hsa-miR-146a-3p	SLC26A4	MIMAT0004608	aaguuGUACUUCAUUUCUAGAGa	[hg19:7:107357139-107357161:+]	0.5909	-11.73	-0.8927
hsa-miR-146a-3p	MYOZ2	MIMAT0004608	auGAAGACCU--A-UUCAGAGu	[hg19:4:120107728-120107746:+]	0.5573	-16.35	-0.4728
hsa-miR-146a-3p	C1orf57	MIMAT0004608	guGAAGGAGUGCCCAGUUCAAGAGg	[hg19:1:233114001-233114025:+]	0.4415	-21.25	-0.1192
hsa-miR-146a-3p	SGIP1	MIMAT0004608	uuGAGAAACU--AUUUCAGAaa	[hg19:1:67209343-67209362:+]	0.65	-15.24	-0.1647
hsa-miR-146a-3p	SSFA2	MIMAT0004608	ugcAAUAACUGAUUCAUUUUUUUCAGAGc	[hg19:2:182794664-182794692:+]	0.7335	-15.45	-1.1595
hsa-miR-146a-3p	RNF170	MIMAT0004608	uaauacuuCCGUGAUUCAGAGu	[hg19:8:42708797-42708818:-]	0.6064	-9.54	-0.6741
hsa-miR-146a-3p	KIF23	MIMAT0004608	uaGAACUAUUUGACAAUUCAGAcu	[hg19:15:69740609-69740632:+]	0.6631	-10.33	-0.1369
hsa-miR-146a-3p	SLC13A5	MIMAT0004608	acuggcuaugccACUUCAGAGu	[hg19:17:6588520-6588541:-]	0.5478	-13.27	-0.2326
hsa-miR-146a-3p	FAT2	MIMAT0004608	caGGAGAGGGGCAUUUCUAGAGc	[hg19:5:150884885-150884907:-]	0.5349	-17.7	-0.1102
hsa-miR-146a-3p	STEAP2	MIMAT0004608	auacAGUGCUUAAUUUUCAGAGa	[hg19:7:89865954-89865976:+]	0.5178	-12.06	-0.4478
hsa-miR-146a-3p	C6orf26	MIMAT0004608	uuGCAGAAUCUGA--UUCAUGAGa	[hg19:6_apd_hap1:3046664-3046685:+]	0.6436	-14.81	-0.6085
hsa-miR-146a-3p	ELN	MIMAT0004608	ucgguccACUGAACUUCAGAGc	[hg19:7:73483910-73483931:+]	0.6363	-18.01	-0.2049
hsa-miR-146a-3p	ACOX1	MIMAT0004608	aaaAUGAACAG-AUUUCAGAGa	[hg19:17:73942677-73942697:-]	0.5618	-14.89	-0.5859
hsa-miR-146a-3p	ALS2CR4	MIMAT0004608	aaacaucAUUUUCUUUCAGAGa	[hg19:2:202485180-202485201:-]	0.5194	-8.83	-0.1887
hsa-miR-146a-3p	STRADA	MIMAT0004608	caGAACAAAUUAAAAUUUUCAGAGa	[hg19:17:61780205-61780229:-]	0.5886	-11.98	-1.0555
hsa-miR-146a-3p	CLCC1	MIMAT0004608	caaAAGAUACUUGUUUUCUAGAGa	[hg19:1:109473670-109473693:-]	0.4965	-11.38	-0.1134
hsa-miR-146a-3p	LACTB	MIMAT0004608	gaGUAUAACUGAA-UGCAGAGa	[hg19:15:63434102-63434122:+]	0.6552	-16.33	-0.1091
hsa-miR-146a-3p	CCDC73	MIMAT0004608	uuuuguuGUUGCUUUUCAGAGa	[hg19:11:32701734-32701755:-]	0.556	-13.68	-0.798
hsa-miR-146a-3p	XRRA1	MIMAT0004608	aaacAGAACAUCCACUUUCAUGAGu	[hg19:11:74553444-74553468:-]	0.6136	-9.71	-0.655
hsa-miR-146a-3p	EDN3	MIMAT0004608	uuGAAUAUUUG-CUUUCAUGAGu	[hg19:20:57900306-57900327:+]	0.6381	-10.71	-0.8783
hsa-miR-146a-3p	ZNF521	MIMAT0004608	guuaauguauauuaUUCAGAaa	[hg19:18:22642573-22642594:-]	0.7675	-5.01	-0.453
hsa-miR-146a-3p	GCNT1	MIMAT0004608	uaguacaugaGAAAUUCAGAGu	[hg19:9:79120097-79120118:+]	0.5897	-13.48	-0.6113
hsa-miR-146a-3p	C12orf41	MIMAT0004608	aaGAAGUAAAUAAAUCUUCAGUAGc	[hg19:12:49047067-49047091:-]	0.5503	-10.19	-1.0046
hsa-miR-146a-3p	QPCT	MIMAT0004608	uaaAAUAAUCUG-AUUUCAGAca	[hg19:2:37600032-37600053:+]	0.5605	-11.77	-0.1555
hsa-miR-146a-3p	ABCA17P	MIMAT0004608	auaAAAAAUGGAAGGCAUUCAGAGa	[hg19:16:2412127-2412151:+]	0.5077	-12.36	-0.4254
hsa-miR-146a-3p	S100PBP	MIMAT0004608	ucucGGAUCUCAGACCAUUCAGAGa	[hg19:1:33292415-33292439:+]	0.6943	-10	-0.2165
hsa-miR-146a-3p	GSTO2	MIMAT0004608	aguccucuccccACUUCAGAGa	[hg19:10:106048709-106048730:+]	0.5665	-7.93	-0.7001
hsa-miR-146a-3p	MLH3	MIMAT0004608	cuGAAGGCUUUAGUAACUUCAGAGu	[hg19:14:75481423-75481447:-]	0.589	-17.97	-0.2619
hsa-miR-146a-3p	NR2F2	MIMAT0004608	aaGGAAAAUUGAAAGUAUUCAGAaa	[hg19:15:96881995-96882019:+]	0.7708	-12.59	-0.3151
hsa-miR-146a-3p	LOC100128505	MIMAT0004608	gacAAGCA-UCAAUUUACAGAGg	[hg19:9:119309610-119309631:+]	0.5973	-13.29	-0.6822
hsa-miR-146a-3p	PDLIM2	MIMAT0004608	gccucagcucucuUUUCAGAGa	[hg19:8:22452610-22452631:+]	0.4693	-11.59	-0.124
hsa-miR-146a-3p	F11R	MIMAT0004608	gaGAGCAUAGUAAAUUUUCAGAGa	[hg19:1:160968015-160968038:-]	0.5652	-12.67	-0.7005
hsa-miR-146a-3p	TPH2	MIMAT0004608	augcccuuuucuuUUUCAGAuc	[hg19:12:72425795-72425816:+]	0.635	-5.97	-0.121
hsa-miR-146a-3p	FLT1	MIMAT0004608	agauguuggUGUAAUUCAGAGa	[hg19:13:28963207-28963228:-]	0.5501	-12.6	-0.5269
hsa-miR-146a-3p	F2R	MIMAT0004608	auGUAG-GCUGGCUUUCAGAGu	[hg19:5:76030063-76030083:+]	0.5131	-19.35	-0.1233
hsa-miR-146a-3p	ACER3	MIMAT0004608	aauguucggUGCAGUUCAGAGu	[hg19:11:76637638-76637659:+]	0.8186	-10.07	-0.7481
hsa-miR-146a-3p	GTF2H2C	MIMAT0004608	agaAAUACCUGAAAUUCAGUAGu	[hg19:5:70331313-70331335:-]	0.5504	-13.56	-1.0093
hsa-miR-146a-3p	TBC1D2B	MIMAT0004608	cagcucAGCU-AUUUUCAGAua	[hg19:15:78295615-78295635:-]	0.6035	-8.09	-0.1386
hsa-miR-146a-3p	PARG	MIMAT0004608	guaAAGAAAACAGAUUCAAGAGa	[hg19:10:51026634-51026656:-]	0.5666	-9.49	-1.2
hsa-miR-146a-3p	ECT2	MIMAT0004608	guuuguAGCUG--UUUCAGAGa	[hg19:3:172538715-172538734:+]	0.5858	-15.23	-0.907
hsa-miR-146a-3p	C10orf81	MIMAT0004608	ggcAGGAUCCCAAAUUCAGAGa	[hg19:10:115540379-115540400:+]	0.6985	-11.64	-0.9358
hsa-miR-146a-3p	SEC24D	MIMAT0004608	uuaAAAAAAUAAAAUUCAGUAGg	[hg19:4:119651381-119651403:-]	0.5344	-9.61	-0.8817
hsa-miR-146a-3p	LAP3	MIMAT0004608	ccuAAUCACU---UUUCAGAGu	[hg19:4:17609460-17609478:+]	0.4704	-9.92	-1.0817
hsa-miR-146a-3p	C9orf73	MIMAT0004608	accAUGACCCUCA-UUCAGAGa	[hg19:9:93925784-93925804:+]	0.5387	-8.63	-0.2072
hsa-miR-146a-3p	LITAF	MIMAT0004608	agucuGAUUUUAGUUUUCAGAGa	[hg19:16:11642218-11642240:-]	0.5531	-13.95	-0.8661
hsa-miR-146a-3p	UBR3	MIMAT0004608	ugGUAUAA-UGUA-UUCAGAcu	[hg19:2:170940153-170940172:+]	0.7859	-7.64	-0.1551
hsa-miR-146a-3p	KIAA1432	MIMAT0004608	caGGAGAACUCAG-UUCAGAGa	[hg19:9:5774330-5774350:+]	0.5429	-20.96	-0.3315
hsa-miR-146a-3p	ZNF655	MIMAT0004608	ucucAGAGACAGUAUUUCAAGAGa	[hg19:7:99173273-99173296:+]	0.5901	-11.52	-0.2789
hsa-miR-146a-3p	SYNJ1	MIMAT0004608	ugGAGGUUCUAAUCAUUUCAGCAGu	[hg19:21:34001642-34001666:-]	0.6599	-13.64	-0.6045
hsa-miR-146a-3p	TRAF3	MIMAT0004608	gauAAAUAUUG-CUGUCAGAGa	[hg19:14:103372346-103372366:+]	0.6454	-10.45	-0.2065
hsa-miR-146a-3p	ACSL6	MIMAT0004608	auagucuACGUAACUUCAGAGu	[hg19:5:131289405-131289426:-]	0.6114	-9.67	-0.729
hsa-miR-146a-3p	LOC100192379	MIMAT0004608	gagcugucUUGCUCUUCAGAGu	[hg19:4:122686839-122686860:+]	0.5665	-13.72	-0.1156
hsa-miR-146a-3p	MYEF2	MIMAT0004608	agGCACAUUUAGAAUUCAGAGc	[hg19:15:48433191-48433212:-]	0.5174	-10.78	-0.2395
hsa-miR-146a-3p	PRDM2	MIMAT0004608	uauAACUAUUAUAUUAUCAGAGa	[hg19:1:14113706-14113728:+]	0.734	-8.75	-1.2866
hsa-miR-146a-3p	TTC39B	MIMAT0004608	uuGGGUAGUUAAACUUCAGAGa	[hg19:9:15171619-15171640:-]	0.6704	-14.09	-1.2433
hsa-miR-146a-3p	ZNF788	MIMAT0004608	guugacuuuuuuAUUUCAGAua	[hg19:19:12225209-12225230:+]	0.4959	-10.35	-0.1699
hsa-miR-146a-3p	PARP16	MIMAT0004608	uauuGGAAC---AUUUCAGAau	[hg19:15:65550460-65550478:-]	0.6201	-10.84	-0.1687
hsa-miR-146a-3p	GRM8	MIMAT0004608	cuaAAGUAUUGCUUAUUCAUGAGc	[hg19:7:126078934-126078957:-]	0.6444	-9.81	-1.1318
hsa-miR-146a-3p	LOC643327	MIMAT0004608	aucauagcCAGCGUUUCAGAGu	[hg19:6:3459188-3459209:+]	0.5211	-10.78	-0.1453
hsa-miR-146a-3p	SCOC	MIMAT0004608	auaAAAAGCU--AUUUCAGAGg	[hg19:4:141303688-141303707:+]	0.5418	-17.55	-0.5553
hsa-miR-146a-3p	CDK19	MIMAT0004608	accuuaAAAAGGGUUUCAAGAGc	[hg19:6:110934931-110934953:-]	0.6763	-11.3	-0.2863
hsa-miR-146a-3p	ADAM5P	MIMAT0004608	auacuuGGUUUAA-UUCAGAGu	[hg19:8:39181815-39181835:+]	0.6254	-10.05	-1.1451
hsa-miR-146a-3p	NEK2	MIMAT0004608	uguauguuucaGAUUUCAGAGa	[hg19:1:211839800-211839821:-]	0.5014	-11.58	-1.1554
hsa-miR-146a-3p	AQP1	MIMAT0004608	cccAAGGAC---AGUUCAGAGa	[hg19:7:30964558-30964576:+]	0.5404	-13.96	-0.2731
hsa-miR-146a-3p	SMPD4	MIMAT0004608	ggaAAGAAUCAAAGUUUCUAGAGu	[hg19:2:130909635-130909658:-]	0.5307	-13.21	-0.5329
hsa-miR-146a-3p	REG4	MIMAT0004608	aaucugcucauuAUUUCAGAGg	[hg19:1:120337153-120337174:-]	0.5468	-17.51	-0.3837
hsa-miR-146a-3p	POMGNT1	MIMAT0004608	ccaccuGGCUGCA-UUCAGAGg	[hg19:1:46657018-46657038:-]	0.5729	-19.32	-0.1224
hsa-miR-146a-3p	TAPT1	MIMAT0004608	acacaaccCUG-AUUUCAGAGc	[hg19:4:16163122-16163142:-]	0.5836	-14.89	-0.1746
hsa-miR-146a-3p	MTMR4	MIMAT0004608	aucAAAUACU-CCUUUCAGAGc	[hg19:17:56567016-56567036:-]	0.7935	-10.72	-0.6034
hsa-miR-146a-3p	PIAS3	MIMAT0004608	acuGAGACAGGCAGUUUCAGAGa	[hg19:1:145586100-145586122:+]	0.5516	-19.33	-0.7241
hsa-miR-146a-3p	BCL6	MIMAT0004608	uuGAGAAAGAGCACUUAAGAGa	[hg19:3:187439623-187439644:-]	0.8451	-9.21	-0.1687
hsa-miR-146a-3p	KIAA1841	MIMAT0004608	acauuucuucaAAUUAUUCAGAGa	[hg19:2:61350408-61350431:+]	0.6086	-8.63	-1.1392
hsa-miR-146a-3p	TMEM87A	MIMAT0004608	ugGAUGAGUAGAUUUUCAGAGu	[hg19:15:42551054-42551075:-]	0.5301	-16.3	-0.7542
hsa-miR-146a-3p	ENPP1	MIMAT0004608	uuuAAAAAUACAA-UUCAGAuu	[hg19:6:132198684-132198704:+]	0.5205	-4.76	-0.1116
hsa-miR-146a-3p	C18orf19	MIMAT0004608	cuuuucAACUGUCUUUCAGAGg	[hg19:18:13665710-13665731:-]	0.5216	-21.48	-0.187
hsa-miR-146a-3p	LOC150381	MIMAT0004608	caGAAG-AUUGAGCUUCUAGAGc	[hg19:22:46449795-46449800,46452727-46452742:+]	0.5995	-18.53	-0.1642
hsa-miR-146a-3p	SH3D19	MIMAT0004608	acucAAAAGU-AAUUUCAUGAGa	[hg19:4:152041693-152041714:-]	0.5337	-8.6	-1.1226
hsa-miR-146a-3p	FCGR3B	MIMAT0004608	ccuAGAAAUUGAAGUUUCAGAGc	[hg19:1:161594002-161594024:-]	0.5083	-17.87	-0.486
hsa-miR-146a-3p	PDE4D	MIMAT0004608	gaGAACAAUGGGGUUUCUAGAGu	[hg19:5:59284192-59284214:-]	0.522	-16.43	-0.3837
hsa-miR-146a-3p	ITGB8	MIMAT0004608	cauagcuGCUGACUUUUUCAGAGa	[hg19:7:20449787-20449810:+]	0.7068	-16.13	-0.3119
hsa-miR-146a-3p	MAP1LC3B	MIMAT0004608	agcAGUAAUUUAAAGGCUUUCAGAGa	[hg19:16:87437044-87437069:+]	0.4955	-11.54	-0.4972
hsa-miR-146a-3p	OXA1L	MIMAT0004608	ggcAGGAAUUCUGUCUCUUCAGAGa	[hg19:14:23240789-23240813:+]	0.5647	-14.55	-0.5203
hsa-miR-146a-3p	TMED7-TICAM2	MIMAT0004608	caGUAAACUUGACAUUGUCAGAGu	[hg19:5:114916037-114916060:-]	0.551	-11.28	-0.5567
hsa-miR-146a-3p	FAM179B	MIMAT0004608	uguauuACUUUGGUUUCAGAGu	[hg19:14:45476196-45476217:+]	0.5599	-13.25	-0.3236
hsa-miR-146a-3p	RFWD3	MIMAT0004608	gaGAAAAGCUCUUUUCUCAGAGg	[hg19:16:74656175-74656197:-]	0.5253	-16.62	-0.215
hsa-miR-146a-3p	C17orf75	MIMAT0004608	guugcuuaaaaAAUUUCAGAGa	[hg19:17:30658503-30658524:-]	0.5694	-12.2	-1.2642
hsa-miR-146a-3p	NR4A2	MIMAT0004608	uauauaAAUAGUAUUUCAGAca	[hg19:2:157181495-157181516:-]	0.7826	-7.55	-0.3464
hsa-miR-146a-3p	RCAN1	MIMAT0004608	gaauuuAGCUUAUACAAUUCAGAGa	[hg19:21:35889596-35889620:-]	0.6301	-8.66	-1.1603
hsa-miR-146a-3p	FOSB	MIMAT0004608	ccGGAGAA---GAUUUCAGAGc	[hg19:19:45977495-45977513:+]	0.608	-16.85	-0.2249
hsa-miR-146a-3p	ALG12	MIMAT0004608	caGCACAAUUAUGACAAUUCAGAGa	[hg19:22:50297388-50297412:-]	0.4619	-9.96	-0.9924
hsa-miR-146a-3p	ICAM1	MIMAT0004608	gguAAUGGUUACAGGUUCAGAGa	[hg19:19:10396716-10396738:+]	0.5204	-11.48	-0.4016
hsa-miR-146a-3p	SRRM1	MIMAT0004608	ugguauauacaACUUUCAGAGc	[hg19:1:24999584-24999605:+]	0.6317	-9.65	-0.6047
hsa-miR-146a-3p	PTPN11	MIMAT0004608	uuGCAAAGCUGUAUUAUCAGAGu	[hg19:12:112947632-112947654:+]	0.6744	-14.78	-0.5335
hsa-miR-146a-3p	FAM21C	MIMAT0004608	auGAGAGAUUAUACUUCAUGAGu	[hg19:10:46288257-46288279:+]	0.5875	-10.39	-0.8721
hsa-miR-146a-3p	ATL2	MIMAT0004608	ucaGGGAAAU-AUUUUCAGAaa	[hg19:2:38522808-38522828:-]	0.7477	-9.71	-0.2801
hsa-miR-146a-3p	BRDT	MIMAT0004608	uaaAAUGAUUG-CUUUCAGAua	[hg19:1:92479894-92479914:+]	0.5813	-8.37	-0.1336
hsa-miR-146a-3p	CBR1	MIMAT0004608	auGGACAAUU-UGUUUCAGAGa	[hg19:21:37445140-37445160:+]	0.7379	-15.73	-0.9352
hsa-miR-146a-3p	APEX1	MIMAT0004608	uucuuuaaacacucUUCAGAGa	[hg19:14:20925723-20925744:+]	0.4305	-8.77	-0.6888
hsa-miR-146a-3p	LUC7L2	MIMAT0004608	cuagcuGAUUACAGUUCAGAGc	[hg19:7:139107575-139107596:+]	0.6684	-14.77	-0.6519
hsa-miR-146a-3p	FDFT1	MIMAT0004608	uaaAGGAGUUUAGCUUUCAGAGa	[hg19:8:11696688-11696710:+]	0.4776	-15.3	-0.6755
hsa-miR-146a-3p	TCHH	MIMAT0004608	agguguuuCUCAACUUCAGAGu	[hg19:1:152079139-152079160:-]	0.5792	-10.81	-0.7824
hsa-miR-146a-3p	ZNF346	MIMAT0004608	ucacAGCCCUGCUGUCUUCAGAGu	[hg19:5:176507161-176507184:+]	0.5459	-12.98	-0.1793
hsa-miR-146a-3p	NUP43	MIMAT0004608	auGAAUAGGUUGCCUUCAGAGu	[hg19:6:150047835-150047856:-]	0.5558	-13.63	-0.2878
hsa-miR-146a-3p	RRM2B	MIMAT0004608	aaGAA-AAAUGAUUCUUCUUCAGAaa	[hg19:8:103219603-103219627:-]	0.6038	-9.38	-0.2142
hsa-miR-146a-3p	IL12RB2	MIMAT0004608	ugucugcuCUG-AUUUCAGAGa	[hg19:1:67833691-67833708,67838119-67838121:+]	0.7031	-17.93	-0.7718
hsa-miR-146a-3p	POLR3G	MIMAT0004608	guggccuuuuauGUUUCAGAGu	[hg19:5:89808799-89808820:+]	0.5523	-13.05	-0.291
hsa-miR-146a-3p	CPEB3	MIMAT0004608	ucuAAGUAAGUUUA-UUCAGAaa	[hg19:10:93809719-93809740:-]	0.8015	-6.97	-0.2811
hsa-miR-146a-3p	CDH2	MIMAT0004608	cuuuuuguaccuuUUUCAGAuu	[hg19:18:25531853-25531874:-]	0.7534	-6.5	-0.1209
hsa-miR-146a-3p	PDGFRB	MIMAT0004608	ugccAGCACUAACAUUCUAGAGu	[hg19:5:149494320-149494342:-]	0.5917	-7.85	-0.3477
hsa-miR-146a-3p	PTPN18	MIMAT0004608	acaGACAGCCAAAGCUUCAGAGa	[hg19:2:131131306-131131328:+]	0.5155	-10	-0.1569
hsa-miR-146a-3p	PRRT4	MIMAT0004608	aucAAUAAAAUAUUUUCAGAGg	[hg19:7:127990380-127990401:-]	0.7116	-13.55	-1.3333
hsa-miR-146a-3p	FLJ16124	MIMAT0004608	auGAAGCCACGGACCUUCACGAGa	[hg19:2:65703463-65703483,65710194-65710196:+]	0.527	-12.97	-0.8862
hsa-miR-146a-3p	CCDC45	MIMAT0004608	aaGAAGACAUAAAGUUCAAGAGa	[hg19:17:62527073-62527095:+]	0.6972	-11.38	-0.9896
hsa-miR-146a-3p	BAG4	MIMAT0004608	aguuguuuucaguUUUCAGAcg	[hg19:8:38068185-38068206:+]	0.6836	-9.21	-0.1647
hsa-miR-146a-3p	TBC1D3C	MIMAT0004608	cagcucgagaGAGAUUCAGAGa	[hg19:17:34746295-34746316:-]	0.7753	-15.04	-1.1224
hsa-miR-146a-3p	ZNF615	MIMAT0004608	uuuAGGAA---AAUAUCAGAGa	[hg19:19:52495640-52495658:-]	0.4974	-11.08	-0.1522
hsa-miR-146a-3p	CLEC1A	MIMAT0004608	uccccgauauucccUUCAGAGa	[hg19:12:10223214-10223235:-]	0.5915	-7.93	-0.6672
hsa-miR-146a-3p	DPYSL3	MIMAT0004608	ucaAAGAUGUGGGGGUCUUUCAGAGa	[hg19:5:146771716-146771741:-]	0.5619	-15.27	-0.3758
hsa-miR-146a-3p	ISCA1P1	MIMAT0004608	acccuauaugucugUUCAGAGa	[hg19:5:62072072-62072093:-]	0.5109	-10.81	-0.3639
hsa-miR-146a-3p	TAOK3	MIMAT0004608	agGAAGAGCAUGAUAACUGUCAGAGc	[hg19:12:118587642-118587667:-]	0.8116	-20.44	-0.313
hsa-miR-146a-3p	NELL2	MIMAT0004608	guGAAUGAAUUAUAUUUUCAGAag	[hg19:12:44902290-44902313:-]	0.7219	-16.1	-0.3248
hsa-miR-146a-3p	C18orf25	MIMAT0004608	ucacAGGACAUUGUCUUCAGAGu	[hg19:18:43845804-43845826:+]	0.5873	-13.85	-0.1292
hsa-miR-146a-3p	CASC4	MIMAT0004608	gaacAGAACAGAUAUUCAGCAGa	[hg19:15:44705965-44705987:+]	0.532	-11.72	-1.1183
hsa-miR-146a-3p	PRX	MIMAT0004608	gcccAGCGUGGGGUUUUCAGAGa	[hg19:19:40899926-40899948:-]	0.7231	-14.98	-0.1183
hsa-miR-146a-3p	ADARB1	MIMAT0004608	uuGAAUAAAUAAUUUAUUCAGAGc	[hg19:21:46642476-46642499:+]	0.7779	-10.5	-0.7431
hsa-miR-146a-3p	GTF2H4	MIMAT0004608	gccuuucuauucuUUUCAGAGg	[hg19:6:30879772-30879793:+]	0.6542	-13.97	-0.8767
hsa-miR-146a-3p	ASXL2	MIMAT0004608	aaGUAGGUUUCAGUUGUCUUCAGAGa	[hg19:2:25964780-25964805:-]	0.6677	-12.19	-0.6722
hsa-miR-146a-3p	PDSS1	MIMAT0004608	ugcAAAAGUU--UUUUCAGAaa	[hg19:10:27035551-27035570:+]	0.5799	-6.06	-0.4857
hsa-miR-146a-3p	NAPG	MIMAT0004608	uuaAAUUAUUAAGUCUUUUCAGAGa	[hg19:18:10550700-10550724:+]	0.6081	-10.6	-0.9228
hsa-miR-146a-3p	ASAH1	MIMAT0004608	uuauguuACUGUAUUUUUCAGAaa	[hg19:8:17914120-17914143:-]	0.5462	-11.88	-0.1523
hsa-miR-146a-3p	SLC10A7	MIMAT0004608	uauuGGGAUUUAAUUAUUCAGAGc	[hg19:4:147175529-147175552:-]	0.6079	-12.64	-0.9622
hsa-miR-146a-3p	PLGLB2	MIMAT0004608	aauucaAGCUGCAUUUCAGAGa	[hg19:2:87238930-87238951:-]	0.6221	-17.92	-0.8258
hsa-miR-146a-3p	ZFP1	MIMAT0004608	cacAAAUGUUACAUUUCAGAGa	[hg19:16:75205187-75205208:+]	0.5108	-10.74	-0.8333
hsa-miR-146a-3p	GNAI2	MIMAT0004608	uaGAA-AACU---UUUUAGAGa	[hg19:3:50296352-50296369:+]	0.671	-10.85	-0.138
hsa-miR-146a-3p	TPD52L3	MIMAT0004608	----caucauauACUUCAGAca	[hg19:9:6331020-6331037:+]	0.6796	-4.23	-0.1021
hsa-miR-146a-3p	SMEK2	MIMAT0004608	guaAAGUUCUGUCUUUCCAGAGc	[hg19:2:55776191-55776213:-]	0.5234	-14.47	-0.3744
hsa-miR-146a-3p	RUNX2	MIMAT0004608	uguucauaugccAAUUCAGAGa	[hg19:6:45515362-45515383:+]	0.6439	-8.63	-0.3041
hsa-miR-146a-3p	FAM107A	MIMAT0004608	auauACAA-UGAUUUUCAGUAGg	[hg19:3:58551102-58551123:-]	0.55	-13.69	-0.3818
hsa-miR-146a-3p	MLL	MIMAT0004608	cucaucuuucuuACUUCAGAGu	[hg19:11:118394741-118394762:+]	0.6425	-8.03	-0.4648
hsa-miR-146a-3p	C6orf138	MIMAT0004608	cuauAUAUAUGAAAUGUUCAGAGu	[hg19:6:47867588-47867611:-]	0.521	-11.56	-0.368
hsa-miR-146a-3p	ZNF480	MIMAT0004608	cugcccAAAGCAAUUUACAGAGc	[hg19:19:52827610-52827632:+]	0.5322	-9.36	-0.3783
hsa-miR-146a-3p	PDLIM5	MIMAT0004608	auGAAUGAUUGUGAGACAUCAGAGa	[hg19:4:95509052-95509076:+]	0.557	-14.83	-0.1119
hsa-miR-146a-3p	CDCA8	MIMAT0004608	gccAAG-UCUGUAGACUUCAGAGa	[hg19:1:38174929-38174951:+]	0.5464	-13.52	-0.2513
hsa-miR-146a-3p	ATF6B	MIMAT0004608	cccccaguccuugcUUCAGAGg	[hg19:6:32065678-32065699:-]	0.6705	-14.56	-0.1149
hsa-miR-146a-3p	SORBS1	MIMAT0004608	ugacugccCUGAUGUUCAGAGa	[hg19:10:97074171-97074192:-]	0.5407	-16.45	-0.1003
hsa-miR-146a-3p	KIAA0232	MIMAT0004608	caGAGAAAUUUACAUUCAAGAGu	[hg19:4:6885607-6885629:+]	0.5112	-8.9	-0.2765
hsa-miR-146a-3p	OLFM4	MIMAT0004608	gucuAGGGUGGGAUUGUCAGAGg	[hg19:13:53625124-53625146:+]	0.5262	-20.62	-0.1788
hsa-miR-146a-3p	ZNF638	MIMAT0004608	uuuguaAUUUUCGUUUCAGAag	[hg19:2:71662012-71662033:+]	0.7737	-10.68	-0.2591
hsa-miR-146a-3p	ARPP21	MIMAT0004608	cugugguacauuucUUCAGAua	[hg19:3:35835460-35835481:+]	0.7421	-8.1	-0.413
hsa-miR-146a-3p	ZNF286A	MIMAT0004608	ggGACAGUGCUAAAUCAUUCAUGAGa	[hg19:17:15622316-15622341:+]	0.517	-8.65	-0.4456
hsa-miR-146a-3p	ASPH	MIMAT0004608	uuauuGAUCAUGUA-UUCAGAua	[hg19:8:62577558-62577579:-]	0.528	-8.65	-0.1868
hsa-miR-146a-3p	SYVN1	MIMAT0004608	uuGGAG-AC--AGUUUCAGAug	[hg19:11:64894830-64894848:-]	0.7107	-17.56	-0.1677
hsa-miR-146a-3p	NSF	MIMAT0004608	uguucucaaucauugUCAGAGa	[hg19:17:44833753-44833774:+]	0.6109	-9.39	-0.1193
hsa-miR-146a-3p	MOCS2	MIMAT0004608	ugauauuauacAUUUUCAGAaa	[hg19:5:52393940-52393961:-]	0.4626	-6.5	-0.4093
hsa-miR-146a-3p	STOML1	MIMAT0004608	agccuuGGCUGACUUUCCAGAGc	[hg19:15:74276254-74276276:-]	0.6067	-13.33	-0.2756
hsa-miR-146a-3p	ZMYM2	MIMAT0004608	cuuAGGAAAUUAUUUUCAGAuu	[hg19:13:20593988-20594009:+]	0.5199	-10.76	-0.1288
hsa-miR-146a-3p	TM7SF4	MIMAT0004608	cucAGGAGUCUGAGUUUACAGAGc	[hg19:8:105368533-105368556:+]	0.4697	-21.85	-0.2084
hsa-miR-146a-3p	CALML4	MIMAT0004608	ccaAAGAAUCCGAUUUUUCAGAGc	[hg19:15:68483223-68483246:-]	0.6095	-15.04	-0.413
hsa-miR-146a-3p	KIAA0182	MIMAT0004608	gcacccuuaaGAGUAUUCAGAGa	[hg19:16:85709133-85709155:+]	0.4982	-12.26	-0.2691
hsa-miR-146a-3p	PPM1B	MIMAT0004608	uguuuaAAUUGUGUUUCAGCAGg	[hg19:2:44460725-44460747:+]	0.6997	-16.64	-0.849
hsa-miR-146a-3p	CRB1	MIMAT0004608	cuucauucaUGGA-UUCAGAGa	[hg19:1:197447499-197447519:+]	0.5592	-11.85	-0.8423
hsa-miR-146a-3p	MAGEC2	MIMAT0004608	agcAGGUAGUUAGCUUCAGAGu	[hg19:X:141290460-141290481:-]	0.5276	-11.26	-0.3651
hsa-miR-146a-3p	PBRM1	MIMAT0004608	uuaugccuaUAAAUUUCAGAug	[hg19:3:52581195-52581216:-]	0.6682	-10.89	-0.1499
hsa-miR-146a-3p	C21orf91	MIMAT0004608	auccauuACUAAAUUUUCAGAGc	[hg19:21:19163230-19163252:-]	0.5611	-11.32	-0.3357
hsa-miR-146a-3p	RAD23B	MIMAT0004608	cuGGAUGGCUAGGAUUCUAGAGa	[hg19:9:110094422-110094444:+]	0.7622	-17.73	-1.2206
hsa-miR-146a-3p	RDH12	MIMAT0004608	guuugccuUUCAAUUUUUAGAGa	[hg19:14:68201123-68201145:+]	0.5802	-6.88	-0.1769
hsa-miR-146a-3p	STK19	MIMAT0004608	agccAGAA-GGAGCUUCAAGAGc	[hg19:6:31940283-31940288,31946680-31946695:+]	0.6738	-12.1	-0.3081
hsa-miR-146a-3p	UPP1	MIMAT0004608	cuaGGGAAAU--UUUUCAGAcu	[hg19:7:48148211-48148230:+]	0.5192	-9.58	-0.133
hsa-miR-146a-3p	UACA	MIMAT0004608	uuaAAGA--UGUCUUUCAGAGa	[hg19:15:70949041-70949060:-]	0.5829	-13.45	-1.0288
hsa-miR-146a-3p	MOBKL1A	MIMAT0004608	auGAAAAAUGCUAAUUCAGUAGu	[hg19:4:71849076-71849098:+]	0.5809	-8.61	-0.2236
hsa-miR-146a-3p	TXK	MIMAT0004608	guGAAUAUCU-UUCUUCAGAGu	[hg19:4:48069549-48069569:-]	0.4775	-11.36	-0.3986
hsa-miR-146a-3p	RAD51	MIMAT0004608	aacAAGAA--ACAUUUCAGAGg	[hg19:15:41024282-41024301:+]	0.5145	-19.12	-0.5479
hsa-miR-146a-3p	COQ6	MIMAT0004608	gcuacucugcauuuaUCAGAG-	[hg19:14:74425761-74425781:+]	0.8229	-11.26	-0.2095
hsa-miR-146a-3p	ARHGAP21	MIMAT0004608	auguguaucuuuucUUCAGAua	[hg19:10:24872715-24872736:-]	0.7669	-6.49	-0.1344
hsa-miR-146a-3p	CIAPIN1	MIMAT0004608	ccacccucUUGUCUUUCAGAGu	[hg19:16:57462671-57462692:-]	0.4517	-12.02	-0.5017
hsa-miR-146a-3p	ZNF384	MIMAT0004608	aaucAUGGCAG-AUUUCAGAGg	[hg19:12:6775779-6775799:-]	0.6397	-16.51	-1.0141
hsa-miR-146a-3p	SH3PXD2B	MIMAT0004608	gcacuucACUUAGCCUUCAGAGu	[hg19:5:171808892-171808914:-]	0.5172	-10.05	-0.1717
hsa-miR-146a-3p	SLC27A2	MIMAT0004608	ugcAAGUAAAAAGAUUUAGAGa	[hg19:15:50528451-50528472:+]	0.6582	-7.87	-0.1514
hsa-miR-146a-3p	LOC29034	MIMAT0004608	uuauuuggugugcgUUCAGAGa	[hg19:2:211483742-211483763:+]	0.5684	-11.53	-0.1459
hsa-miR-146a-3p	VNN2	MIMAT0004608	uuGAAGGGCU--AUUUCAGUAGu	[hg19:6:133065338-133065358:-]	0.549	-19.57	-0.9457
hsa-miR-146a-3p	P2RX6	MIMAT0004608	ccuguGAUCCCCAUUUCAGAGg	[hg19:22:21372542-21372563:+]	0.5237	-19.51	-0.1933
hsa-miR-146a-3p	NCRNA00183	MIMAT0004608	guuAAAGAC--AAUCUUCAGAGc	[hg19:X:73220015-73220035:+]	0.5637	-9.6	-0.3478
hsa-miR-146a-3p	TPP2	MIMAT0004608	uaaAAUGACAUGUAUUUAUCAGAGa	[hg19:13:103330786-103330810:+]	0.7106	-9.08	-0.3628
hsa-miR-146a-3p	NRN1	MIMAT0004608	caGGGGAA-UGAA-UUCAAGAGa	[hg19:6:5998763-5998783:-]	0.6765	-17.04	-0.9759
hsa-miR-146a-3p	YTHDF3	MIMAT0004608	uaaguuuaagaAAUUUAAGAGa	[hg19:8:64125058-64125079:+]	0.8089	-6.88	-0.1106
hsa-miR-146a-3p	SLTM	MIMAT0004608	ucuuacauuauAAUUUCAGAac	[hg19:15:59190689-59190710:-]	0.5366	-8.08	-0.2133
hsa-miR-146a-3p	TFEB	MIMAT0004608	ggGAGGGGCAGGGUGUUCUAGAGg	[hg19:6:41652052-41652075:-]	0.5012	-21.86	-0.1284
hsa-miR-146a-3p	SOX1	MIMAT0004608	ugGAAAUACGUUUAUUUCAGCAGc	[hg19:13:112724887-112724910:+]	0.5002	-11.97	-0.1846
hsa-miR-146a-3p	ANKRD44	MIMAT0004608	aauuAGAACUGGGUAAUAUUUCUAGAGc	[hg19:2:197831869-197831896:-]	0.5948	-17.7	-0.958
hsa-miR-146a-3p	DEF8	MIMAT0004608	ggGAACAUGUCGGAGUCCUUCAGAGa	[hg19:16:90033940-90033965:+]	0.4745	-13.9	-0.1203
hsa-miR-146a-3p	ODZ1	MIMAT0004608	uaaAAGCAUU---UUUCAGAGa	[hg19:X:123511646-123511664:-]	0.5405	-10.63	-0.3634
hsa-miR-146a-3p	ADAM9	MIMAT0004608	cuuuuGCAAUGGUUUUCAUGAGa	[hg19:8:38872194-38872216:+]	0.5585	-9.13	-1.1039
hsa-miR-146a-3p	TMEM131	MIMAT0004608	gaccacucgcuucUUUCAGAuc	[hg19:2:98373395-98373416:-]	0.7066	-6.2	-0.1089
hsa-miR-146a-3p	LRIG1	MIMAT0004608	uuguacauaaGAGUUUUCAGAGa	[hg19:3:66430455-66430477:-]	0.7181	-12.64	-1.2976
hsa-miR-146a-3p	KIAA1324	MIMAT0004608	ucaGAUGUUUGAAUUUCAGAuc	[hg19:1:109745754-109745775:+]	0.6381	-16.52	-0.1982
hsa-miR-146a-3p	AKNAD1	MIMAT0004608	agGAAGA--UGACUUUCUAGAGa	[hg19:1:109358682-109358702:-]	0.5505	-14.84	-1.195
hsa-miR-146a-3p	IVNS1ABP	MIMAT0004608	ucuGAGUGC-AAACUUCAGAGu	[hg19:1:185266498-185266518:-]	0.4219	-13.93	-0.1488
hsa-miR-146a-3p	NOVA1	MIMAT0004608	cuuuuuGACAGGUCAUUUCAGAGu	[hg19:14:26915943-26915966:-]	0.8559	-14.43	-0.983
hsa-miR-146a-3p	POU2F3	MIMAT0004608	uguggcAAUAGUCUUUCAGAGa	[hg19:11:120189399-120189420:+]	0.5829	-11.78	-1.0531
hsa-miR-146a-3p	MYB	MIMAT0004608	agcugccgcagccaUUCAGAGa	[hg19:6:135515038-135515056,135515494-135515496:+]	0.7083	-12.11	-0.4215
hsa-miR-146a-3p	RPS24	MIMAT0004608	auGACCAACCGACUACUUCAGAGg	[hg19:10:79795143-79795166:+]	0.7571	-16.83	-0.2205
hsa-miR-146a-3p	SLC39A6	MIMAT0004608	cugguuuACAAAAUUAUCAGAGu	[hg19:18:33688702-33688724:-]	0.5961	-13.82	-0.9223
hsa-miR-146a-3p	LGI2	MIMAT0004608	guauuauuCU-AAUUUCAGAGa	[hg19:4:25001995-25002015:-]	0.5607	-13.1	-0.5356
hsa-miR-146a-3p	SUN1	MIMAT0004608	caaugucACCAAAUUUUCAGAGu	[hg19:7:913406-913428:+]	0.5422	-9.33	-0.8414
hsa-miR-146a-3p	PAM	MIMAT0004608	uguAAUAAAGUGUUUUCAGAGc	[hg19:5:102365395-102365416:+]	0.8632	-11.48	-1.3228
hsa-miR-146a-3p	HIST2H2AA3	MIMAT0004608	ucaAAAGGCU-CUUUUCAGAGc	[hg19:1:149823135-149823155:+]	0.5939	-12.92	-0.7001
hsa-miR-146a-3p	CD63	MIMAT0004608	uaaACGGAUUAUUUUUUCAGAcc	[hg19:12:56119259-56119281:-]	0.6244	-8.4	-0.1678
hsa-miR-146a-3p	PTPRR	MIMAT0004608	ugaAAGCUUUCAAUCUUCAAGAGa	[hg19:12:71031975-71031998:-]	0.6083	-8.83	-1.2078
hsa-miR-146a-3p	ABI3	MIMAT0004608	ugcacuGAGUGGGUUUCAUGAGc	[hg19:17:47300108-47300130:+]	0.4663	-18.12	-0.1298
hsa-miR-146a-3p	FAM172A	MIMAT0004608	uaaAAUAAUGGUAUCUUCAGCAGu	[hg19:5:92954830-92954853:-]	0.5809	-6.19	-0.2439
hsa-miR-146a-3p	FLJ45244	MIMAT0004608	ugGGAAUGUUGAGACUUUUCAGAGg	[hg19:14:95645007-95645031:+]	0.5084	-21.29	-0.2545
hsa-miR-146a-3p	FAM86C	MIMAT0004608	caGAAGACAGGAAGCGUUUCAGAGa	[hg19:11:71511495-71511519:+]	0.5172	-17.01	-0.4577
hsa-miR-146a-3p	SLAIN1	MIMAT0004608	ugcuguuuugGAAUGUUCAGAaa	[hg19:13:78338322-78338344:+]	0.7999	-12.86	-0.1849
hsa-miR-146a-3p	FLJ37307	MIMAT0004608	ucacuucugcucuUUUCAGAGu	[hg19:13:52390649-52390670:-]	0.5737	-12.58	-0.1018
hsa-miR-146a-3p	PCGF3	MIMAT0004608	ucauccAAAUCAUUUUCUAGAGu	[hg19:4:761574-761596:+]	0.5672	-4.99	-0.3012
hsa-miR-146a-3p	BRPF3	MIMAT0004608	caaaccAACACAACUUUCAGAGg	[hg19:6:36199621-36199643:+]	0.6496	-14.18	-0.3217
hsa-miR-146a-3p	HEATR5A	MIMAT0004608	aaauacuAUUGUAAAUUGUUCAGAGu	[hg19:14:31761068-31761093:-]	0.6678	-12.8	-0.9124
hsa-miR-146a-3p	SLC30A7	MIMAT0004608	ugGAAUAAUCAGUUUUUACAGAGa	[hg19:1:101443916-101443939:+]	0.5457	-8.42	-0.2786
hsa-miR-146a-3p	NCAN	MIMAT0004608	ccucccuccaugccUUCAGAGu	[hg19:19:19361333-19361354:+]	0.5588	-8.34	-0.1274
hsa-miR-146a-3p	YTHDC2	MIMAT0004608	cuaguuAAAUGUACAUUCAGAug	[hg19:5:112892034-112892056:+]	0.5288	-8.26	-0.2491
hsa-miR-146a-3p	DIRC1	MIMAT0004608	guucuGAAUU-UCUUUCAGAGa	[hg19:2:189599174-189599194:-]	0.5224	-14.67	-1.026
hsa-miR-146a-3p	ADPGK	MIMAT0004608	cauAAAAAC---AUUUCAGAuu	[hg19:15:73044523-73044541:-]	0.6286	-6.87	-0.1074
hsa-miR-146a-3p	DYNLRB2	MIMAT0004608	ucacAGAGCAAGAACUUCAGAGc	[hg19:16:80582860-80582882:+]	0.5644	-15.64	-0.2719
hsa-miR-146a-3p	CBLB	MIMAT0004608	uuucAGAAUUUUCAGAA-UUCAGAGu	[hg19:3:105400249-105400273:-]	0.4912	-13.75	-0.8666
hsa-miR-146a-3p	FAM86B1	MIMAT0004608	gacAGGAA--GCAUUUCAGAGa	[hg19:8:12040408-12040427:-]	0.4946	-13.71	-0.5247
hsa-miR-146a-3p	C5orf25	MIMAT0004608	uaGAAGA--UGACUUUCAGCAGa	[hg19:5:175740746-175740766:+]	0.7345	-14.83	-0.4534
hsa-miR-146a-3p	RHOJ	MIMAT0004608	uaaAAGUUUUGGAAAUUUACAGAGc	[hg19:14:63758391-63758415:+]	0.5771	-13.29	-0.97
hsa-miR-146a-3p	DUSP5P	MIMAT0004608	gaGAA-AAUAUUUUUUCAGAuc	[hg19:1:228787873-228787893:+]	0.6673	-8.67	-0.1266
hsa-miR-146a-3p	CPM	MIMAT0004608	acaAAAAUCUGAAUUAGUUCAUGAGc	[hg19:12:69246939-69246964:-]	0.5722	-11.24	-0.1644
hsa-miR-146a-3p	BTBD7	MIMAT0004608	gaGCAGAAGAAAACUUCAGUAGa	[hg19:14:93754853-93754875:-]	0.543	-12.44	-1.1469
hsa-miR-146a-3p	SLC31A1	MIMAT0004608	cuGAAAAACCUGAAUUUCAGAGa	[hg19:9:116025551-116025573:+]	0.5693	-25.14	-0.5054
hsa-miR-146a-3p	ISCA2	MIMAT0004608	uugccacuaUUAUUUUCAGAau	[hg19:14:74961838-74961859:+]	0.6388	-6.79	-0.1146
hsa-miR-146a-3p	MGEA5	MIMAT0004608	uuuguuuggaGGAUUUCAGAGu	[hg19:10:103544483-103544504:-]	0.5889	-17.04	-0.7245
hsa-miR-146a-3p	LILRB2	MIMAT0004608	ugaacguaagaguaaUCAGAGa	[hg19:19:54777784-54777805:-]	0.5034	-12.87	-0.1164
hsa-miR-146a-3p	ANKRD13A	MIMAT0004608	cuuuuGAAAGGGUUUUCAGAGu	[hg19:12:110457124-110457133,110458913-110458924:+]	0.6766	-14.88	-0.8239
hsa-miR-146a-3p	ALKBH4	MIMAT0004608	gcaacucACGGGGUUUCAAGAGa	[hg19:7:102097750-102097772:-]	0.4879	-11.72	-0.3172
hsa-miR-146a-3p	SNX17	MIMAT0004608	uugccccuucucuUUUCAGAGc	[hg19:2:27599771-27599792:+]	0.559	-10.24	-0.3355
hsa-miR-146a-3p	SMYD2	MIMAT0004608	aaGAAGGAUUUGA-UUCAGAGu	[hg19:1:214492225-214492245:+]	0.7104	-18.51	-0.7948
hsa-miR-146a-3p	GYPE	MIMAT0004608	gcGUAGAG-AGAAUUUCAGAGg	[hg19:4:144793210-144793230:-]	0.5277	-24.39	-0.2453
hsa-miR-146a-3p	ELMOD2	MIMAT0004608	cuacAAAAAU--AUUUCAGAaa	[hg19:4:141471634-141471653:+]	0.7249	-7.25	-0.7427
hsa-miR-146a-3p	GIPC3	MIMAT0004608	agucAGCUCAGGA-UUCAGAGa	[hg19:19:3591558-3591578:+]	0.5403	-11.2	-0.1251
hsa-miR-146a-3p	SIGLEC11	MIMAT0004608	gauuAUACUUUCAAUUCAGAGc	[hg19:19:50452792-50452813:-]	0.534	-9.15	-0.5107
hsa-miR-146a-3p	C7orf71	MIMAT0004608	aaaguuucUUUGUUUUCAGAGc	[hg19:7:26686280-26686301:+]	0.6572	-12.62	-0.8787
hsa-miR-146a-3p	C9orf41	MIMAT0004608	gcccAGAAUUGUGUUUCAGUAGg	[hg19:9:77598406-77598428:-]	0.6753	-21.35	-0.9817
hsa-miR-146a-3p	TMEFF2	MIMAT0004608	ggGAAGAA-AGAA-UUCAUGAGg	[hg19:2:193044056-193044076:-]	0.5632	-19.73	-0.8523
hsa-miR-146a-3p	PDZRN3	MIMAT0004608	auaAAGUGUUUAAAUUUCAGAaa	[hg19:3:73432227-73432249:-]	0.6495	-10.6	-0.2728
hsa-miR-146a-3p	OSTCL	MIMAT0004608	cgGUAG-AUU--AUUUCAGAua	[hg19:6:159262228-159262246:-]	0.5885	-8.96	-0.134
hsa-miR-146a-3p	FAM48A	MIMAT0004608	uaauAGAAACAUCUUUCAGAag	[hg19:13:37583530-37583551:-]	0.5411	-11.68	-0.132
hsa-miR-146a-3p	DNMT3A	MIMAT0004608	uauuuucuacucuUUUCAGAGg	[hg19:2:25456835-25456856:-]	0.625	-16.19	-0.5514
hsa-miR-146a-3p	USP3	MIMAT0004608	gacuGGUACAGAAAGUCAGAGa	[hg19:15:63845955-63845976:+]	0.8266	-17.1	-0.2936
hsa-miR-146a-3p	NUP62CL	MIMAT0004608	guguguuAUAGAGAUUCAGAGc	[hg19:X:106366982-106367003:-]	0.6311	-11.97	-0.7812
hsa-miR-146a-3p	ABCB9	MIMAT0004608	ugGAGGCCACGUGGAUGUUCAUGAGa	[hg19:12:123413658-123413683:-]	0.5077	-16.13	-0.4943
hsa-miR-146a-3p	FAM71F1	MIMAT0004608	aguuGGACCAGCAGUUCAGAGg	[hg19:7:128364828-128364849:+]	0.5174	-17.17	-0.1073
hsa-miR-146a-3p	GPR110	MIMAT0004608	uaGAAG-ACGGCUCUUUCAGAGu	[hg19:6:46984364-46984385:-]	0.6953	-15.92	-0.229
hsa-miR-146a-3p	LOC285074	MIMAT0004608	caGCAGACCUUCAGAA-UUCAGAaa	[hg19:2:88038722-88038745:+]	0.8016	-9.03	-0.685
hsa-miR-146a-3p	KIAA1033	MIMAT0004608	auuaauuuuauuuUUUCAGAca	[hg19:12:105562663-105562684:+]	0.5937	-5.19	-0.1938
hsa-miR-146a-3p	PKN2	MIMAT0004608	cuuAAAACCAUGAACAUUCAGAGc	[hg19:1:89301625-89301648:+]	0.5516	-10.97	-0.2201
hsa-miR-146a-3p	DPH5	MIMAT0004608	cucAUGAUAGUGAGCUUUCAUGAGa	[hg19:1:101455778-101455802:-]	0.5085	-14.33	-0.5404
hsa-miR-146a-3p	SEC16B	MIMAT0004608	ccucuucAAUGAUAUUUCAGCAGu	[hg19:1:177898456-177898479:-]	0.6979	-9.35	-1.0066
hsa-miR-146a-3p	PAN3	MIMAT0004608	acacAUAUUUGUAUAUUUCAGAGa	[hg19:13:28868123-28868146:+]	0.7124	-12.63	-1.2482
hsa-miR-146a-3p	PPP2R1B	MIMAT0004608	auuuuaAUUUUAGUUUCAUGAGu	[hg19:11:111610490-111610512:-]	0.5528	-8.27	-0.5742
hsa-miR-146a-3p	DFFB	MIMAT0004608	cuuccucAGUGCAUUUCACGAGc	[hg19:1:3782395-3782417:+]	0.6075	-10.43	-0.4386
hsa-miR-146a-3p	DLX2	MIMAT0004608	uaaAAAUACUCAUCUUUUCAGAcu	[hg19:2:172964416-172964439:-]	0.6169	-6.92	-0.1345
hsa-miR-146a-3p	GNRHR	MIMAT0004608	uuuAGAAACUCAGUCUUCAGAGc	[hg19:4:68606043-68606065:-]	0.5358	-13.75	-0.1175
hsa-miR-146a-3p	LOC100132832	MIMAT0004608	gucAAG-UCUAGAGUUCAGAGc	[hg19:7:76681269-76681289:+]	0.5613	-13.39	-0.2134
hsa-miR-146a-3p	DOPEY2	MIMAT0004608	aaaAAAAAGUAGAUUUCAGAua	[hg19:21:37666284-37666305:+]	0.5043	-8.1	-0.1359
hsa-miR-146a-3p	SEMA4G	MIMAT0004608	uuaguccgugGACAUUUCAGAGg	[hg19:10:102744782-102744804:+]	0.608	-18.26	-0.1989
hsa-miR-146a-3p	FGD6	MIMAT0004608	guagucAAUGGGAUUUCCAGAGa	[hg19:12:95472055-95472077:-]	0.5292	-11.75	-0.3499
hsa-miR-146a-3p	TINAGL1	MIMAT0004608	ccuguauuCUUAUUCUUCAGAua	[hg19:1:32053218-32053240:+]	0.6298	-7.6	-0.3164
hsa-miR-146a-3p	TRPM3	MIMAT0004608	uuggcuAGAUGAGUUUUCAGAGg	[hg19:9:73441636-73441658:-]	0.5745	-20.83	-0.2615
hsa-miR-146a-3p	ZNF559	MIMAT0004608	auguguAACAGAA-UUCAGAGu	[hg19:19:9452282-9452302:+]	0.473	-12.88	-0.6142
hsa-miR-146a-3p	DERL2	MIMAT0004608	gguguaAAUGGAAGUUUCAGAGa	[hg19:17:5377649-5377671:-]	0.6903	-12.87	-1.1648
hsa-miR-146a-3p	CHD9	MIMAT0004608	agugcaAACUG-CUUUCAGAGa	[hg19:16:53358933-53358953:+]	0.7877	-15.18	-1.0781
hsa-miR-146a-3p	PCSK1	MIMAT0004608	accuGGAGUAUAAUAUUCAGAua	[hg19:5:95726515-95726537:-]	0.7049	-12.61	-0.1519
hsa-miR-146a-3p	LYPD6	MIMAT0004608	caaAUGGCCUUAA-UUCAGAGu	[hg19:2:150329080-150329100:+]	0.7009	-9.66	-0.896
hsa-miR-146a-3p	LYPD5	MIMAT0004608	guGCAGGAC--ACUUUCAUGAGu	[hg19:19:44300547-44300567:-]	0.557	-11.67	-0.1876
hsa-miR-146a-3p	LOC441204	MIMAT0004608	uucuuuAAUUGGGUCAUUUCAGAGg	[hg19:7:26537769-26537793:+]	0.549	-19.67	-0.1218
hsa-miR-146a-3p	PLGLA	MIMAT0004608	gaaAAGUAAAUGUAUCUUUCAGAGu	[hg19:2:107004112-107004121,107007362-107007376:+]	0.5787	-11.53	-0.6679
hsa-miR-146a-3p	EFNA4	MIMAT0004608	auGAAG-ACGGACUCUUCAUGAGg	[hg19:1:155041923-155041945:+]	0.7092	-18.08	-0.5785
hsa-miR-146a-3p	CD38	MIMAT0004608	aaGGGGAGCUGGCAUUUACAGAGa	[hg19:4:15826932-15826955:+]	0.5207	-22.97	-0.4869
hsa-miR-146a-3p	TNFAIP8L3	MIMAT0004608	uuGGAAAAAUGUGUUUCAAGAGu	[hg19:15:51349416-51349438:-]	0.5999	-11.88	-0.4643
hsa-miR-146a-3p	ERC1	MIMAT0004608	uauugucugUGUGAUUCAGAGa	[hg19:12:1603885-1603906:+]	0.749	-12.34	-0.2551
hsa-miR-146a-3p	CRIPT	MIMAT0004608	uuucuuauguugccUUCAGAGg	[hg19:2:46852569-46852590:+]	0.6309	-14.52	-0.1664
hsa-miR-146a-3p	C3orf27	MIMAT0004608	cuucugucccauuUUUCAGAGc	[hg19:3:128291626-128291647:-]	0.5993	-11.91	-0.742
hsa-miR-146a-3p	DMRTA2	MIMAT0004608	ggGAAUUCAUGAGAAUUCAGAGg	[hg19:1:50884026-50884048:-]	0.5167	-18.41	-0.1417
hsa-miR-146a-3p	TMEM194B	MIMAT0004608	ccacAGAACUCUUUUUCAUGAGa	[hg19:2:191373261-191373283:-]	0.5415	-13.87	-1.0067
hsa-miR-146a-3p	PCSK5	MIMAT0004608	uacuuugaccacucUUCAGAGa	[hg19:9:78804096-78804117:+]	0.6908	-10.99	-0.4367
hsa-miR-146a-3p	SYCP1	MIMAT0004608	guuauuuGUUUAAUUUCAGAGa	[hg19:1:115537628-115537649:+]	0.6563	-11.92	-1.0091
hsa-miR-146a-3p	HCG27	MIMAT0004608	ugGGUGAAGUG-UUUUCAGAGg	[hg19:6:31170409-31170429:+]	0.5682	-21.49	-0.3142
hsa-miR-146a-3p	UGGT1	MIMAT0004608	ugucaccAUUGAGAUUUCCAGAGa	[hg19:2:128952846-128952869:+]	0.5029	-11.92	-0.1295
hsa-miR-146a-3p	RHBG	MIMAT0004608	ugGAACAAAUG-ACUUCAAGAGu	[hg19:1:156352190-156352211:+]	0.5302	-9.08	-0.589
hsa-miR-146a-3p	LGI1	MIMAT0004608	ccucguucCAGGAUAUUCAGAGg	[hg19:10:95557274-95557296:+]	0.808	-16.27	-0.5046
hsa-miR-146a-3p	MEIS1	MIMAT0004608	auuAAAAGCAGUUAUUUCAGAGu	[hg19:2:66797189-66797211:+]	0.6449	-12.28	-0.4672
hsa-miR-146a-3p	GAL3ST3	MIMAT0004608	uuucuguuacuuucUUCAGAGc	[hg19:11:65808796-65808817:-]	0.6014	-13.41	-0.3096
hsa-miR-146a-3p	ANO4	MIMAT0004608	aaGAGUGAUGUGGACUUUUCAGAGa	[hg19:12:101316063-101316087:+]	0.755	-16.43	-1.1941
hsa-miR-146a-3p	CCDC76	MIMAT0004608	cucAAAUGCAGACAAUUCAGAGa	[hg19:1:100614860-100614882:+]	0.5313	-9.48	-1.02
hsa-miR-146a-3p	PMAIP1	MIMAT0004608	ugucuuGAUUUUAUUUCAGCAGg	[hg19:18:57571173-57571195:+]	0.5418	-13.74	-1.1268
hsa-miR-146a-3p	TMTC4	MIMAT0004608	cauugaAAUUGUAUUUUUUCAGAca	[hg19:13:101257034-101257058:-]	0.6541	-11.67	-0.2722
hsa-miR-146a-3p	CMPK1	MIMAT0004608	aguAAAGACUAAGGUUUCGAGAGc	[hg19:1:47844044-47844067:+]	0.577	-11.59	-0.6908
hsa-miR-146a-3p	MYO3B	MIMAT0004608	uuggauucgaGAAUUUUCAGAGa	[hg19:2:171259399-171259421:+]	0.7954	-13.93	-0.969
hsa-miR-146a-3p	OPRM1	MIMAT0004608	acuucaAAC-GAUGCUUCAGAGa	[hg19:6:154412474-154412495:+]	0.807	-11.5	-0.6379
hsa-miR-146a-3p	ARID3B	MIMAT0004608	agGAAGCCCUGGAAUGUUCAGCAGa	[hg19:15:74889613-74889637:+]	0.5012	-16.6	-0.155
hsa-miR-146a-3p	CCDC149	MIMAT0004608	ucagcuuuuguuuuaUCAGAGa	[hg19:4:24809685-24809706:-]	0.6191	-10.11	-0.2344
hsa-miR-146a-3p	GTDC1	MIMAT0004608	cccauauuuaccugaUCAGAGa	[hg19:2:144704534-144704555:-]	0.8462	-11.09	-0.199
hsa-miR-146a-3p	OPRK1	MIMAT0004608	cccugaAACUUACCAUUUCAGAGg	[hg19:8:54140511-54140534:-]	0.6257	-21.43	-0.1749
hsa-miR-146a-3p	SUOX	MIMAT0004608	uuuucuuuUUGGAUUGUUCAGAGa	[hg19:12:56399140-56399163:+]	0.5723	-14.01	-0.9887
hsa-miR-146a-3p	TBC1D3	MIMAT0004608	cagcucgagaGAGAUUCAGAGa	[hg19:17:34746295-34746316:-]	0.7753	-15.04	-1.1224
hsa-miR-146a-3p	RIMBP2	MIMAT0004608	uacAAGAGAUGACUUUUCUAGAGa	[hg19:12:130916370-130916393:-]	0.5124	-12.83	-0.8734
hsa-miR-146a-3p	UBXN4	MIMAT0004608	uuucuuaugUAAUUUUCAGAaa	[hg19:2:136542541-136542562:+]	0.6253	-6.55	-0.1633
hsa-miR-146a-3p	CDC6	MIMAT0004608	uuuAAGCAAUCAGAUUUCAAGAGa	[hg19:17:38459183-38459206:+]	0.6518	-9.82	-0.8824
hsa-miR-146a-3p	TIA1	MIMAT0004608	aauuucuAGUAUAUUUCAGAGu	[hg19:2:70438364-70438385:-]	0.6542	-11.35	-0.4722
hsa-miR-146a-3p	TGFBR3	MIMAT0004608	gcuacaccCUUAAUUUGCAGAGg	[hg19:1:92146608-92146630:-]	0.553	-14.49	-0.1486
hsa-miR-146a-3p	CCDC117	MIMAT0004608	aaacAGAGCU-UAUUUCAGUAGu	[hg19:22:29184551-29184572:+]	0.5416	-14.86	-0.3739
hsa-miR-146a-3p	LMO3	MIMAT0004608	ugaAAUUGCCCCAGUUCAGAGu	[hg19:12:16703974-16703995:-]	0.696	-11.69	-0.484
hsa-miR-146a-3p	SMG7	MIMAT0004608	ucccagccuccACUUUCAGAGu	[hg19:1:183522224-183522245:+]	0.6301	-8.67	-0.1357
hsa-miR-146a-3p	KCNMA1	MIMAT0004608	gcuugauuccaccaaUCAGAGa	[hg19:10:78637516-78637537:-]	0.8991	-8.23	-0.4625
hsa-miR-146a-3p	HELLS	MIMAT0004608	cuauuGCAUUGAUGAUUCAGAGa	[hg19:10:96334387-96334409:+]	0.7854	-13.28	-0.7263
hsa-miR-146a-3p	RCC2	MIMAT0004608	gaGAAGCUUCUGCUACUUCAGAGc	[hg19:1:17733936-17733959:-]	0.5697	-16.44	-0.1746
hsa-miR-146a-3p	ABHD3	MIMAT0004608	ugcAAAAACUACUUUUUAGAGa	[hg19:18:19231402-19231423:-]	0.6434	-10.41	-0.1232
hsa-miR-146a-3p	PACSIN1	MIMAT0004608	gccugcAGCUGAG-UUCAGCAGa	[hg19:6:34501447-34501468:+]	0.5056	-17.23	-0.1148
hsa-miR-146a-3p	CYP2C18	MIMAT0004608	auuAAUAAAUGACAAUUCAGAGc	[hg19:10:96495501-96495523:+]	0.5362	-9.85	-0.8812
hsa-miR-146a-3p	SLC28A1	MIMAT0004608	cucuuucuCUG-CUUUCAGAGa	[hg19:15:85488871-85488891:+]	0.5328	-12.74	-0.3936
hsa-miR-146a-3p	TLE4	MIMAT0004608	caGCAGAGGAGGGUUUGCAGAGa	[hg19:9:82341035-82341057:+]	0.7515	-15.65	-0.612
hsa-miR-146a-3p	LOC344595	MIMAT0004608	agauaaaacacuaacUCAGAGa	[hg19:3:106959933-106959934,107010609-107010628:+]	0.5732	-8.57	-0.1756
hsa-miR-146a-3p	ALAS1	MIMAT0004608	auauccAGAUGGUCUUCAGAGu	[hg19:3:52248237-52248258:+]	0.5324	-12.72	-0.6172
hsa-miR-146a-3p	ARHGAP42	MIMAT0004608	aucuugcauauuACUUCAGAGu	[hg19:11:100860971-100860992:+]	0.5373	-7.77	-0.2989
hsa-miR-146a-3p	PPP1R2P1	MIMAT0004608	gaGAGGUAUAAAAAUUCAGCAGu	[hg19:6_dbb_hap3:4127000-4127022:+]	0.5226	-8.8	-0.516
hsa-miR-146a-3p	HTATIP2	MIMAT0004608	cucugcAUCAGUGGUUCAGAGc	[hg19:11:20404894-20404915:+]	0.547	-12.99	-0.1621
hsa-miR-146a-3p	TBC1D1	MIMAT0004608	uauGACAGCUGACAGUUUUUCAGAGg	[hg19:4:38140118-38140143:+]	0.4597	-21.77	-0.1264
hsa-miR-146a-3p	SNX13	MIMAT0004608	aaGCACAAAACAAUGGUUCAGAGa	[hg19:7:17833303-17833326:-]	0.6282	-9.91	-0.5544
hsa-miR-146a-3p	BTBD1	MIMAT0004608	ucaAAUAACUAAAUUUCAGAaa	[hg19:15:83686341-83686362:-]	0.6049	-12.35	-0.2455
hsa-miR-146a-3p	TBX18	MIMAT0004608	aaucaccACGUCACUUCAGAGa	[hg19:6:85444265-85444286:-]	0.7146	-8.73	-0.882
hsa-miR-146a-3p	ARL8B	MIMAT0004608	cccAGAAAUUGCCUUUUUCAGAGu	[hg19:3:5220495-5220518:+]	0.6816	-13.72	-0.9122
hsa-miR-146a-3p	FBXO11	MIMAT0004608	uggaccuuUUAAAAUUCAGAau	[hg19:2:48040096-48040117:-]	0.5718	-5.84	-0.1876
hsa-miR-146a-3p	TBC1D5	MIMAT0004608	agguuucuCUG-GUUUCAGAGc	[hg19:3:17201509-17201529:-]	0.5269	-15.98	-0.1048
hsa-miR-146a-3p	NRBF2	MIMAT0004608	uuauuuuuCUUAUCUUCAGGGu	[hg19:10:64914277-64914298:+]	0.6729	-8.44	-0.1059
hsa-miR-146a-3p	CEACAM1	MIMAT0004608	cucAAGAUUUUUUUUGUCAGAGg	[hg19:19:43012176-43012198:-]	0.5856	-15.64	-0.5991
hsa-miR-146a-3p	ZNF395	MIMAT0004608	agaAAGCAAUUUUGUAAUUUCAGAGa	[hg19:8:28203443-28203468:-]	0.5715	-14.78	-0.6842
hsa-miR-146a-3p	DAZAP2	MIMAT0004608	aagcuuGAUUGAUGUGUUCAGAGc	[hg19:12:51637116-51637139:+]	0.6917	-13.69	-0.6895
hsa-miR-146a-3p	RRN3	MIMAT0004608	cuGAAGAUCUCCAGGGACUUCAGAGa	[hg19:16:15154975-15155000:-]	0.5581	-20.15	-0.2622
hsa-miR-146a-3p	GDA	MIMAT0004608	uaauGGAAUUUGCAUUUCAGAGa	[hg19:9:74863834-74863856:+]	0.719	-16.74	-0.753
hsa-miR-146a-3p	APBB1IP	MIMAT0004608	gacaucuuguucAUUUCAGAua	[hg19:10:26856493-26856514:+]	0.5147	-8.01	-0.114
hsa-miR-146a-3p	DYRK1A	MIMAT0004608	acaGAGAAUGGGUAAUUCAAGAGg	[hg19:21:38885762-38885785:+]	0.8007	-16.67	-0.7428
hsa-miR-146a-3p	SIRT1	MIMAT0004608	aguAAGCAUUUAUUUUUCAGAcc	[hg19:10:69677641-69677663:+]	0.6351	-7.78	-0.1561
hsa-miR-146a-3p	KRIT1	MIMAT0004608	cuGAUGAAUUCUAAAUAAGUUCAGAGa	[hg19:7:91828718-91828744:-]	0.5237	-15.02	-0.931
hsa-miR-146a-3p	PRR3	MIMAT0004608	uuaAAUAUUUUACUUUGCAGAGu	[hg19:6_qbl_hap6:1824646-1824668:+]	0.5714	-6.7	-0.8184
hsa-miR-146a-3p	RFT1	MIMAT0004608	ccuauucuuuucuUUUCAGAGa	[hg19:3:53122851-53122872:-]	0.5096	-9.26	-0.2168
hsa-miR-146a-3p	N4BP2	MIMAT0004608	uaGACAGAA-AGGUUUUCAGAGa	[hg19:4:40156524-40156545:+]	0.6031	-15.81	-1.2051
hsa-miR-146a-3p	HTATSF1	MIMAT0004608	caGAAUAA-UAUUUUUAAGAGu	[hg19:X:135594423-135594443:+]	0.7097	-7.88	-0.1685
hsa-miR-146a-3p	KCNH1	MIMAT0004608	uuaAAGUCAGUAGGAUUUCAAGAGa	[hg19:1:210855496-210855520:-]	0.5826	-11.58	-0.227
hsa-miR-146a-3p	NKX3-1	MIMAT0004608	auGGGUAACCUAGACUUCAGAGa	[hg19:8:23537092-23537114:-]	0.589	-13.41	-0.3711
hsa-miR-146a-3p	DENND4C	MIMAT0004608	uacAAUAGUCUG-UCUUCAGAGa	[hg19:9:19372064-19372085:+]	0.757	-13.32	-1.0451
hsa-miR-146a-3p	DUSP13	MIMAT0004608	uucccuGACCCAA-UUCAGAGa	[hg19:10:76854252-76854272:-]	0.6557	-11.41	-1.0477
hsa-miR-146a-3p	GUSBL2	MIMAT0004608	caucACAAUCCCAUUAUUCAGAGc	[hg19:6:58250731-58250754:-]	0.5723	-8.52	-0.5584
hsa-miR-146a-3p	DNMT3B	MIMAT0004608	cacAAUGA-UGAUGAUUUCAGCAGg	[hg19:20:31396333-31396356:+]	0.6352	-15.33	-0.5638
hsa-miR-146a-3p	RPL29P2	MIMAT0004608	ugcccuacaaaGACUUCAGAGu	[hg19:17:7658148-7658169:+]	0.5031	-9.49	-0.2858
hsa-miR-146a-3p	PKIA	MIMAT0004608	uggccccucacAAUGUCAGAGg	[hg19:8:79514378-79514399:+]	0.7496	-12.81	-0.1187
hsa-miR-146a-3p	SLC35B4	MIMAT0004608	ccauguAAUUUUAUGCUUCAGAGa	[hg19:7:133976829-133976852:-]	0.5638	-9.95	-0.7744
hsa-miR-146a-3p	UGT2B7	MIMAT0004608	auaAAAAUUUGUUUUUCAGAGa	[hg19:4:69978602-69978623:+]	0.4785	-12.81	-1.2081
hsa-miR-146a-3p	FAM180B	MIMAT0004608	guuGAGAAGUGUG-UUCAAGAGa	[hg19:11:47610325-47610346:+]	0.5824	-15.05	-0.4258
hsa-miR-146a-3p	GJA3	MIMAT0004608	uaaAAGAAAUUCUUUAAUUUCAUGAGu	[hg19:13:20715140-20715166:-]	0.5427	-10.57	-0.3893
hsa-miR-146a-3p	CLEC12A	MIMAT0004608	uccAGGUAGCAAGCUUCAGAGa	[hg19:12:10137757-10137778:+]	0.537	-10.85	-0.5901
hsa-miR-146a-3p	ZNF542	MIMAT0004608	auuuucuAAUAAAUGUUCAGAGu	[hg19:19:56890941-56890963:+]	0.5078	-8.47	-0.2905
hsa-miR-146a-3p	SLC9A6	MIMAT0004608	aaaGAGAAUGGUGGUUUCAGAGa	[hg19:X:135127683-135127705:+]	0.6289	-16.81	-0.687
hsa-miR-146a-3p	NIPA1	MIMAT0004608	guaAAAAGUUGAUAUUCAGUAGa	[hg19:15:23044417-23044439:-]	0.5535	-10.69	-0.27
hsa-miR-146a-3p	STXBP5	MIMAT0004608	ucaAAAUAUUG-UUUUCAGUGa	[hg19:6:147660455-147660475:+]	0.8191	-8.68	-0.1177
hsa-miR-146a-3p	DIS3L2	MIMAT0004608	aguuccAACACGA-UUCAGAGc	[hg19:2:233201814-233201834:+]	0.5461	-8.93	-0.1748
hsa-miR-146a-3p	FLJ22536	MIMAT0004608	ugcAAGCAGGAGAGUCUUCAGAGu	[hg19:6:21909968-21909991:+]	0.5772	-14.04	-0.1453
hsa-miR-146a-3p	PHF16	MIMAT0004608	guccAGAGGUUGGUUUGUCAGAGg	[hg19:X:46918677-46918700:+]	0.5907	-19.95	-0.2946
hsa-miR-146a-3p	FAM165B	MIMAT0004608	agGAAGAA--GCA-AUCAGAGa	[hg19:21:35757908-35757926:+]	0.7036	-13.18	-0.1408
hsa-miR-146a-3p	NDUFAF4	MIMAT0004608	guuAAGUCCCAUGGCCUUCAGAGa	[hg19:6:97338254-97338277:-]	0.5136	-12.78	-0.1915
hsa-miR-146a-3p	ZEB1	MIMAT0004608	gaaacaAAUUCAGAUUCAGAug	[hg19:10:31749989-31750010:+]	0.8124	-9.33	-0.2053
hsa-miR-146a-3p	FBXW7	MIMAT0004608	gaGAAUGGAAGAGUUUCAGAua	[hg19:4:153243063-153243084:-]	0.7831	-15.61	-0.1532
hsa-miR-146a-3p	RALGAPA2	MIMAT0004608	acGUAUCGCUCA--UUCAGAGu	[hg19:20:20453088-20453107:-]	0.5391	-8.68	-0.239
hsa-miR-146a-3p	C3orf37	MIMAT0004608	------cACAGGACUUUCAGAGa	[hg19:3:129023669-129023685:+]	0.5563	-14.25	-0.9951
hsa-miR-146a-3p	CPEB4	MIMAT0004608	guuAAGUGUUUGA-UUCAGAGa	[hg19:5:173385838-173385858:+]	0.7346	-13.07	-0.9305
hsa-miR-146a-3p	ID2	MIMAT0004608	auugccuGCUUUAUUUCAGAGg	[hg19:2:8824454-8824475:+]	0.6363	-20	-0.8738
hsa-miR-146a-3p	ZNF354B	MIMAT0004608	uuaaaccaaaacucaUCAGAGa	[hg19:5:178311298-178311319:+]	0.5217	-8.55	-0.1265
hsa-miR-146a-3p	RUVBL1	MIMAT0004608	ugGUGGCGAUGAGAUUCAUGAGg	[hg19:3:127783826-127783848:-]	0.7683	-17.27	-1.1222
hsa-miR-146a-3p	DCAF5	MIMAT0004608	cuuAAGAUCAGA--UUCAAGAGa	[hg19:14:69519873-69519893:-]	0.6178	-8.14	-0.905
hsa-miR-146a-3p	ITM2B	MIMAT0004608	ucaAAUAUAUUUAACUAUUUAGAGa	[hg19:13:48835835-48835859:+]	0.6788	-7.26	-0.1264
hsa-miR-146a-3p	GTF2A1L	MIMAT0004608	uaauAAAAUUAUAAUUCAGAug	[hg19:2:48906710-48906731:+]	0.6024	-8.21	-0.1881
hsa-miR-146a-3p	DSP	MIMAT0004608	gagucuccUUUAGUUUCAGAGu	[hg19:6:7586600-7586621:+]	0.5063	-12.09	-0.3989
hsa-miR-146a-3p	RNF8	MIMAT0004608	cuaguuAGCUUCA-UUCAGAGa	[hg19:6:37362037-37362057:+]	0.5824	-10.01	-0.2942
hsa-miR-146a-3p	GPR21	MIMAT0004608	caGAAUUACAGCUGUUCAGAGg	[hg19:9:125796011-125796021,125796450-125796460:+]	0.6618	-17.83	-0.1237
hsa-miR-146a-3p	TOP1P1	MIMAT0004608	aaGAAGAA--GGCUGUUCAGAGa	[hg19:1:171308863-171308883:+]	0.5144	-17.28	-0.1135
hsa-miR-146a-3p	FCGR2B	MIMAT0004608	uaaaucuauauGAUUUCAGAaa	[hg19:1:161647688-161647709:+]	0.6261	-8.57	-0.1766
hsa-miR-146a-3p	IGHMBP2	MIMAT0004608	ccucAGGGUUUUGUUUCAGAGg	[hg19:11:68708006-68708027:+]	0.5503	-21.84	-0.5528
hsa-miR-146a-3p	TMEM178	MIMAT0004608	ugauuuccauuuAUUUCAGAaa	[hg19:2:39944681-39944702:+]	0.7544	-8.09	-0.4191
hsa-miR-146a-3p	ENKUR	MIMAT0004608	ugcAACUAUAAAAUAUCAGAGa	[hg19:10:25272706-25272727:-]	0.5274	-9.43	-0.153
hsa-miR-146a-3p	ITGA6	MIMAT0004608	ccuGAGGACUG-AUUUCAGAGu	[hg19:2:173369069-173369089:+]	0.6007	-26.3	-0.2117
hsa-miR-146a-3p	RNF128	MIMAT0004608	gucaaccauaguuuaUCAGAGa	[hg19:X:106039529-106039550:+]	0.6348	-7.69	-0.1293
hsa-miR-146a-3p	LGALS9	MIMAT0004608	gaccAGAGUGUUCUCUUCAGAGg	[hg19:17:25976504-25976526:+]	0.5008	-16.32	-0.1081
hsa-miR-146a-3p	SAMD9L	MIMAT0004608	auucACAACUG-AUUUCAAGAGu	[hg19:7:92759628-92759649:-]	0.5417	-13.57	-0.3781
hsa-miR-146a-3p	ZNF323	MIMAT0004608	gcuAAGAUCAAAGGAUAUUCAGAGg	[hg19:6:28293496-28293520:-]	0.4691	-19.4	-0.5409
hsa-miR-146a-3p	SLC22A20	MIMAT0004608	guGAAGAAAUUUCUCUUCAGCAGc	[hg19:11:65009502-65009525:+]	0.7135	-13.34	-0.5748
hsa-miR-146a-3p	WAPAL	MIMAT0004608	cuGAA-UACAGGCUUUCUAGAGa	[hg19:10:88196106-88196127:-]	0.6985	-13.26	-0.9717
hsa-miR-146a-3p	PAPOLG	MIMAT0004608	auGAAGUCGUAUGUAUUUUCAGAGu	[hg19:2:61025524-61025548:+]	0.7483	-17.28	-1.2801
hsa-miR-146a-3p	KIAA0652	MIMAT0004608	aaauauuuaUUACUUUCAGAGa	[hg19:11:46694672-46694693:+]	0.6721	-8.83	-1.1927
hsa-miR-146a-3p	HEY2	MIMAT0004608	cuGAAUGUCCUCCAUUUCAGAGu	[hg19:6:126080977-126080999:+]	0.6201	-18.06	-0.5853
hsa-miR-146a-3p	TAF11	MIMAT0004608	caGGGGAACUG-CUUUCAGAGa	[hg19:6:34846067-34846087:-]	0.5644	-23.53	-0.785
hsa-miR-146a-3p	NANOS1	MIMAT0004608	uagcuacuUUGUAUUUUCAGAGu	[hg19:10:120792163-120792185:+]	0.4843	-11.71	-0.1231
hsa-miR-146a-3p	WWC1	MIMAT0004608	accauuggggGGGAUUCAGAGg	[hg19:5:167896521-167896542:+]	0.5869	-21.22	-0.1087
hsa-miR-146a-3p	DENND4A	MIMAT0004608	uacuAUAUAUAAAUAUUCAGAau	[hg19:15:65953142-65953164:-]	0.5682	-5.06	-0.1809
hsa-miR-146a-3p	RPS6KB1	MIMAT0004608	caaAAUGAC--AGUUUCAGAGa	[hg19:17:58024229-58024248:+]	0.5963	-11.99	-0.2813
hsa-miR-146a-3p	ARID5B	MIMAT0004608	------cuUUGGUAUUCAGAGc	[hg19:10:63810871-63810886:+]	0.5411	-11.39	-0.1702
hsa-miR-146a-3p	MED14	MIMAT0004608	aauuuauACAAAGUUUCAGAG-	[hg19:X:40508797-40508817:-]	0.6533	-12.49	-0.7629
hsa-miR-146a-3p	SPEN	MIMAT0004608	gccAAAAAUGUGUUUUCAGAGg	[hg19:1:16266670-16266691:+]	0.7041	-15.54	-1.0767
hsa-miR-146a-3p	NAALAD2	MIMAT0004608	gcaAGGAACAUGAAUUCUCAGAca	[hg19:11:89925171-89925194:+]	0.5489	-16.93	-0.1038
hsa-miR-146a-3p	GIT2	MIMAT0004608	aauuuGAAC--ACUUUCAGAGa	[hg19:12:110369246-110369265:-]	0.5195	-12.06	-0.2508
hsa-miR-146a-3p	SRP9	MIMAT0004608	gaauuuuggcauGUUUCAGAGa	[hg19:1:225978116-225978137:+]	0.6019	-13.44	-1.1232
hsa-miR-146a-3p	RTN4	MIMAT0004608	ccacAGUGCUUGAUAUUUCAGAGu	[hg19:2:55199673-55199696:-]	0.6677	-14.82	-0.9156
hsa-miR-146a-3p	PGS1	MIMAT0004608	aaaucuguggcAUUUUCAGAGc	[hg19:17:76420479-76420500:+]	0.4708	-12.51	-0.3217
hsa-miR-146a-3p	MAT2A	MIMAT0004608	caGAGAAACCAGCUUCCUUCAGAGa	[hg19:2:85771909-85771933:+]	0.763	-11.29	-0.5583
hsa-miR-146a-3p	SAP30BP	MIMAT0004608	cgGAAGA--UGACGAUUCAGAGa	[hg19:17:73664704-73664705,73667896-73667914:+]	0.8034	-15.71	-1.045
hsa-miR-146a-3p	SARNP	MIMAT0004608	auugaaagauauuuaUCAGAGa	[hg19:12:56187572-56187593:-]	0.5363	-11.53	-0.2599
hsa-miR-146a-3p	SLC4A10	MIMAT0004608	ccguuuuauaauAAUUCAGAGc	[hg19:2:162840997-162841018:+]	0.5668	-8.52	-0.3865
hsa-miR-146a-3p	MBNL1	MIMAT0004608	caguguuAUUG-UUUUCAGAGc	[hg19:3:152180858-152180878:+]	0.719	-13.46	-0.5983
hsa-miR-146a-3p	GFM2	MIMAT0004608	auaAAGUACUGUUUCAGUACAUUCAGAGa	[hg19:5:74017363-74017391:-]	0.4423	-15.16	-0.9662
hsa-miR-146a-3p	ABCE1	MIMAT0004608	caGAAAACUUGAGAUUCAGAGa	[hg19:4:146041117-146041138:+]	0.7772	-17.27	-0.6811
hsa-miR-146a-3p	SEC23B	MIMAT0004608	uuuuAGAAUCUAAAUAAAAUCAGAGg	[hg19:20:18541629-18541654:+]	0.6481	-15.63	-0.2885
hsa-miR-146a-3p	C1orf25	MIMAT0004608	cccuacuGCUUAAUAAUUCAGAaa	[hg19:1:185088875-185088898:-]	0.5834	-7.2	-0.1333
hsa-miR-146a-3p	C9orf91	MIMAT0004608	uuuuuuAAAUGUAAUUUUUUCAGAGa	[hg19:9:117408250-117408275:+]	0.505	-10.32	-0.7681
hsa-miR-146a-3p	HAPLN1	MIMAT0004608	uauAAUCAUAUAUUAUUCAGAca	[hg19:5:82935679-82935701:-]	0.6597	-4.93	-0.1654
hsa-miR-146a-3p	PRMT8	MIMAT0004608	uaGAAUAUAUAUUACUCUCAGAGg	[hg19:12:3702923-3702946:+]	0.7061	-13.94	-0.1265
hsa-miR-146a-3p	TIGD7	MIMAT0004608	gcaGAUAAUUUAAAUUCAGCAGu	[hg19:16:3349179-3349201:+]	0.6019	-6.66	-0.5094
hsa-miR-146a-3p	FAM120A	MIMAT0004608	cucAAGGACCAUUUUUUUCAGAGg	[hg19:9:96325949-96325972:+]	0.5085	-20.47	-0.4533
hsa-miR-146a-3p	CLIP4	MIMAT0004608	cauuAUAAC--AA-UUCAGAGa	[hg19:2:29404882-29404900:+]	0.5386	-8.63	-1.0462
hsa-miR-146a-3p	PIK3R1	MIMAT0004608	ugcAAAAGCUGGUAUGUUCAGUAGg	[hg19:5:67595339-67595363:+]	0.5285	-17.46	-0.1054
hsa-miR-146a-3p	BTBD17	MIMAT0004608	gacAAGAUGCCUGGUUUCAAGAGc	[hg19:17:72352620-72352643:-]	0.5474	-13.53	-0.2268
hsa-miR-146a-3p	ZNF207	MIMAT0004608	ugccuucACAGCAUUUCAGAug	[hg19:17:30697139-30697160:+]	0.7903	-10.18	-0.1133
hsa-miR-146a-3p	PKD2L1	MIMAT0004608	gaaAUGAACUCAGGAUUCAGAGa	[hg19:10:102047999-102048021:-]	0.6388	-14.53	-1.171
hsa-miR-146a-3p	CYP2B7P1	MIMAT0004608	agucauccgUGAGAUUCAGAGa	[hg19:19:41450324-41450345:+]	0.5964	-13.32	-0.4002
hsa-miR-146a-3p	BBX	MIMAT0004608	uuGACCUAUAAAGUAUUCAGAGu	[hg19:3:107528558-107528580:+]	0.7151	-9.94	-0.1945
hsa-miR-146a-3p	MYO3A	MIMAT0004608	ugcucuuaacccuUUUCAGAGu	[hg19:10:26357771-26357792:+]	0.7335	-10.45	-0.1922
hsa-miR-146a-3p	RAD21	MIMAT0004608	uuuAAUGAUUCAGUUUCUUCAGAGu	[hg19:8:117858422-117858446:-]	0.7841	-9.34	-0.8871
hsa-miR-146a-3p	KIAA1217	MIMAT0004608	auggcucuUUGAAGUUUCAGAGc	[hg19:10:24834997-24835019:+]	0.6689	-16.85	-0.1986
hsa-miR-146a-3p	FBXO32	MIMAT0004608	cauuggcucgaAACUUCAGAGa	[hg19:8:124515490-124515511:-]	0.6523	-11.99	-1.0137
hsa-miR-146a-3p	SLC38A4	MIMAT0004608	gguaucuuCUGAAUGUUCAAGAGc	[hg19:12:47158784-47158807:-]	0.5205	-12.68	-0.342
hsa-miR-146a-3p	DEGS1	MIMAT0004608	uccccuGGCACAAUUUCAGAGu	[hg19:1:224380276-224380297:+]	0.4743	-14.84	-0.5988
hsa-miR-146a-3p	VPS24	MIMAT0004608	uauguguugaGAGUUUACAGAGc	[hg19:2:86731999-86732021:-]	0.5514	-12.02	-0.3921
hsa-miR-146a-3p	CAPN6	MIMAT0004608	aucAAGAGCUGGAGUUCAAUGAGu	[hg19:X:110489133-110489156:-]	0.6528	-17.36	-0.2697
hsa-miR-146a-3p	CNN3	MIMAT0004608	aacAAGAUCU---UUUCAGAGu	[hg19:1:95362708-95362726:-]	0.6674	-12.3	-0.9456
hsa-miR-146a-3p	C10orf84	MIMAT0004608	agGCAGACUUGAUAUUUCAGAGu	[hg19:10:120069506-120069528:-]	0.5793	-18.21	-0.9406
hsa-miR-146a-3p	RNASET2	MIMAT0004608	agGUGGAAUCUGCAGUUUCAAGAGu	[hg19:6:167347288-167347312:-]	0.5277	-16.21	-0.2607
hsa-miR-146a-3p	UBAC2	MIMAT0004608	auGGAGAUGGGAUUUUCCAGAGg	[hg19:13:100037494-100037516:+]	0.6615	-22.67	-0.198
hsa-miR-146a-3p	MRPS35	MIMAT0004608	cccacaAGCUGGCAUUUCAGUAGu	[hg19:12:27908696-27908719:+]	0.5324	-14.41	-0.4642
hsa-miR-146a-3p	KLHL24	MIMAT0004608	uuuuAGAA-UGA--UUCAGAGa	[hg19:3:183398747-183398765:+]	0.5385	-13.02	-0.3324
hsa-miR-146a-3p	C1orf88	MIMAT0004608	guGCAGAUUU---UUUCAGAGg	[hg19:1:111895352-111895370:+]	0.5058	-16.98	-0.2995
hsa-miR-146a-3p	RIF1	MIMAT0004608	----------uAUUUUCAGAGa	[hg19:2:152331586-152331597:+]	0.6692	-8.86	-1.2198
hsa-miR-146a-3p	RMND5B	MIMAT0004608	gcaAGGGAUUUGGUCUUCAGCAGu	[hg19:5:177575326-177575349:+]	0.5148	-13.17	-0.244
hsa-miR-146a-3p	UMPS	MIMAT0004608	----------gugcUUCAGAua	[hg19:3:124462932-124462943:+]	0.7062	-4.24	-0.101
hsa-miR-146a-3p	LEPR	MIMAT0004608	gccugaAAC--AAUUUCAGAag	[hg19:1:66101942-66101961:+]	0.7997	-15.02	-0.1659
hsa-miR-146a-3p	ZNF282	MIMAT0004608	gccccaGGUUGUACAUUCAGAGg	[hg19:7:148922526-148922548:+]	0.5095	-16.22	-0.1072
hsa-miR-146a-3p	CANX	MIMAT0004608	acucuacACUGAAACGUAUUCAGAGu	[hg19:5:179157099-179157124:+]	0.6328	-14.64	-0.5668
hsa-miR-146a-3p	PLEKHA5	MIMAT0004608	cuaAAGACAUGGACCUUCAGCAGu	[hg19:12:19528496-19528519:+]	0.7036	-11.18	-0.9508
hsa-miR-146a-3p	MTERF	MIMAT0004608	uuaAAGAG-UAAUUUUCAGAGg	[hg19:7:91502127-91502147:-]	0.5247	-18.4	-0.839
hsa-miR-146a-3p	LRRC29	MIMAT0004608	uguguGCACUGAGCUUCAGCAGc	[hg19:16:67241092-67241114:-]	0.5192	-15.7	-0.2199
hsa-miR-146a-3p	TCL1A	MIMAT0004608	aaGGAGGAUUCCAUUUGGCAGAGc	[hg19:14:96176978-96177001:-]	0.5332	-16.22	-0.5461
hsa-miR-146a-3p	GUCY1B2	MIMAT0004608	aacuuuucucaAAUUUCAGAGg	[hg19:13:51590113-51590134:-]	0.5224	-16.8	-0.4019
hsa-miR-146a-3p	UNC45B	MIMAT0004608	auGAACCAAUCAUAUUCAGAGg	[hg19:17:33514567-33514588:+]	0.5317	-14.95	-0.1286
hsa-miR-146a-3p	IL20RA	MIMAT0004608	ggGAGUAAUUAUAUUAAUCAGAGu	[hg19:6:137321250-137321273:-]	0.7276	-14.21	-0.1862
hsa-miR-146a-3p	KTN1	MIMAT0004608	acucuguagacaccUUCAGAGu	[hg19:14:56150995-56151016:+]	0.8315	-13.44	-1.1365
hsa-miR-146a-3p	GAD1	MIMAT0004608	uuugcuuAUUUAUAUUCAGAGa	[hg19:2:171717088-171717109:+]	0.6543	-8.63	-1.2712
hsa-miR-146a-3p	COL25A1	MIMAT0004608	uuaAGGAAUCAGGUCUUCAGAGa	[hg19:4:109745174-109745196:-]	0.586	-14.47	-0.4641
hsa-miR-146a-3p	C14orf182	MIMAT0004608	cccGAGAAUCUGA--UUCAGUAGg	[hg19:14:50448843-50448864:-]	0.5278	-17.77	-0.4764
hsa-miR-146a-3p	BZRAP1	MIMAT0004608	guuAACACUGUGGCAUUCAGAGg	[hg19:17:56379499-56379521:-]	0.4962	-17.34	-0.1365
hsa-miR-146a-3p	KIAA1328	MIMAT0004608	aaGCAGAGAUGGGCUUUCAGCAGa	[hg19:18:34804361-34804384:+]	0.5729	-13.98	-0.5841
hsa-miR-146a-3p	MLF1	MIMAT0004608	ucaAAUAGUUCAUUUUCAGAGa	[hg19:3:158323554-158323575:+]	0.5261	-10.05	-1.2644
hsa-miR-146a-3p	PRUNE	MIMAT0004608	guGAUGGUGUUUGA-UUCAGAGa	[hg19:1:151007250-151007271:+]	0.5801	-14.72	-0.7633
hsa-miR-146a-3p	SYTL5	MIMAT0004608	auuccaAAUGUGAAUUUCAGAGa	[hg19:X:37987433-37987455:+]	0.5879	-16.93	-0.7903
hsa-miR-146a-3p	MGC42157	MIMAT0004608	ucGAAAACACUGAUGUUGAUUUCAGAGg	[hg19:4:36275155-36275182:+]	0.5969	-24.31	-0.5856
hsa-miR-146a-3p	ANKRD34B	MIMAT0004608	cuucaaauguuuauaUCAGAGa	[hg19:5:79854249-79854270:-]	0.5375	-8.22	-0.1827
hsa-miR-146a-3p	LOC100130950	MIMAT0004608	auaAAGUGCUAUAAUUCAGAGc	[hg19:17:5118524-5118545:+]	0.55	-12.15	-0.7603
hsa-miR-146a-3p	ZDHHC15	MIMAT0004608	uuuuguuaagGGUUUUCAGAGu	[hg19:X:74591886-74591907:-]	0.7134	-12.81	-0.3327
hsa-miR-146a-3p	RBBP9	MIMAT0004608	auaccuAAAGGAGAUUCAGAGc	[hg19:20:18468742-18468763:-]	0.5422	-12.41	-0.1713
hsa-miR-146a-3p	GTF3C4	MIMAT0004608	ggauuuuGCUGAGUUUCAGAGg	[hg19:9:135553708-135553729:+]	0.7793	-26.96	-0.1786
hsa-miR-146a-3p	ELSPBP1	MIMAT0004608	aaGGAGAAAU-AUCUUCAGAGg	[hg19:19:48528211-48528231:+]	0.584	-20.31	-0.9543
hsa-miR-146a-3p	MSH6	MIMAT0004608	acaAAGGUGGUAAAUUCAGAca	[hg19:2:48034034-48034055:+]	0.6597	-8.3	-0.3047
hsa-miR-146a-3p	POLK	MIMAT0004608	uuaAAGAAAU-AUCUUCAGUAGa	[hg19:5:74892593-74892614:+]	0.5914	-9.53	-0.5783
hsa-miR-146a-3p	FUBP1	MIMAT0004608	auuuuaAACAG-UUUUCAGAua	[hg19:1:78413657-78413677:-]	0.6174	-6.44	-0.1364
hsa-miR-146a-3p	C10orf26	MIMAT0004608	gacuuucaaaGACUUUCAGAGu	[hg19:10:104573163-104573184:+]	0.5318	-11.34	-0.2737
hsa-miR-146a-3p	CLIC5	MIMAT0004608	ugguuGAGCUAGUUUUACAGAGa	[hg19:6:45868516-45868538:-]	0.5523	-14.63	-0.3974
hsa-miR-146a-3p	C13orf38	MIMAT0004608	ggucAGCACAUUUCUUCAGGGa	[hg19:13:36805237-36805258:-]	0.7065	-9.67	-0.2382
hsa-miR-146a-3p	C10orf131	MIMAT0004608	auGAAGGAUUCUAUAUUCAGAGa	[hg19:10:97698377-97698399:+]	0.8095	-20.25	-1.3432
hsa-miR-146a-3p	PTGFR	MIMAT0004608	uuGGACUAAUGUUUUUCAAGAGu	[hg19:1:79005422-79005444:+]	0.6378	-11.78	-0.6849
hsa-miR-146a-3p	CHCHD7	MIMAT0004608	agcuGGAAC-CACAUUCAGAGa	[hg19:8:57130376-57130396:+]	0.5123	-14.58	-0.7425
hsa-miR-146a-3p	CXorf22	MIMAT0004608	cacAAAAAGU-AUUUUCAGAGa	[hg19:X:36007770-36007790:+]	0.418	-9.68	-1.2233
hsa-miR-146a-3p	ITGA2	MIMAT0004608	guGCAUGACU-CAUUUCAGCAGc	[hg19:5:52389703-52389724:+]	0.5417	-9.53	-0.3996
hsa-miR-146a-3p	FRMD4B	MIMAT0004608	ucucAGAGCACAA-UUCAGCAGg	[hg19:3:69220608-69220629:-]	0.5698	-14.15	-0.4757
hsa-miR-146a-3p	PRICKLE1	MIMAT0004608	uguauauACUGUACAGUUCAGAuu	[hg19:12:42852960-42852983:-]	0.7595	-10.03	-0.1152
hsa-miR-146a-3p	PPP1R2	MIMAT0004608	agaAAGUAGAUGAUGAUUUCAGAGg	[hg19:3:195241665-195241689:-]	0.5603	-20.2	-0.3969
hsa-miR-146a-3p	SNX11	MIMAT0004608	ucauGGCAUUUAG-UUCAGAGu	[hg19:17:46200049-46200069:+]	0.6674	-9.47	-0.2082
hsa-miR-146a-3p	RANBP6	MIMAT0004608	agauuuuauuauaaaUCAGAGa	[hg19:9:6012205-6012226:-]	0.6432	-7.6	-0.2209
hsa-miR-146a-3p	ZNF566	MIMAT0004608	ugcuucuggaaGAUUUCAGAGg	[hg19:19:36936381-36936402:-]	0.5471	-19.79	-0.1141
hsa-miR-146a-3p	HPS3	MIMAT0004608	gaaAUGAAAAGCCAUUCAGAGa	[hg19:3:148878046-148878066,148879935-148879935:+]	0.7328	-11.85	-0.9769
hsa-miR-146a-3p	FAM190B	MIMAT0004608	aaaAAGUCACUCAAAUUUCUAGAGa	[hg19:10:86275819-86275843:+]	0.4641	-11.58	-0.3176
hsa-miR-146a-3p	UGT2B10	MIMAT0004608	guaAAAAUUUGUUUUUCAGAGa	[hg19:4:69870415-69870436:-]	0.4469	-12.81	-1.193
hsa-miR-146a-3p	CDK17	MIMAT0004608	gcagcucAGUAAAUCUUCAGAGa	[hg19:12:96674393-96674415:-]	0.6807	-9.85	-1.1275
hsa-miR-146a-3p	LNX2	MIMAT0004608	cuaAAAAAUU--AUUUCUAGAGu	[hg19:13:28121366-28121386:-]	0.7004	-7.04	-0.9107
hsa-miR-146a-3p	HOMEZ	MIMAT0004608	ccuuuaAAAU-AAAUUCAGAGu	[hg19:14:23742930-23742950:-]	0.5486	-8.47	-0.8812
hsa-miR-146a-3p	ZMIZ1	MIMAT0004608	gccuAGGCCUGUACUUCAGAGu	[hg19:10:80976462-80976483:+]	0.5267	-15.47	-0.1541
hsa-miR-146a-3p	ADAMTSL3	MIMAT0004608	ugauuucguaGUAUAUUCAGAGc	[hg19:15:84707280-84707302:+]	0.6902	-8.52	-1.1584
hsa-miR-146a-3p	RAB7L1	MIMAT0004608	agGAAUGUGUUGUUGUUUUCAGAGc	[hg19:1:205737573-205737597:-]	0.5456	-14.02	-0.2256
hsa-miR-146a-3p	FAM65B	MIMAT0004608	uuauAGAA-AGAA-UUCAGAGu	[hg19:6:24806140-24806159:-]	0.4961	-13.66	-0.5459
hsa-miR-146a-3p	EDA	MIMAT0004608	ugGAUGCAAAU-AGAUUCAGAGa	[hg19:X:69258600-69258621:+]	0.6515	-9.35	-0.723
hsa-miR-146a-3p	C14orf159	MIMAT0004608	uaaAUGAA--AAAUUUCAGAaa	[hg19:14:91691658-91691677:+]	0.5146	-9.35	-0.2964
hsa-miR-146a-3p	COX8C	MIMAT0004608	acguccAAAAAACUUUCAGAaa	[hg19:14:93814494-93814515:+]	0.6136	-6.26	-0.1459
hsa-miR-146a-3p	TJAP1	MIMAT0004608	uaGAA-UAUUUAUUCUUCAGAGg	[hg19:6:43473810-43473831:+]	0.5384	-14.84	-0.6092
hsa-miR-146a-3p	ZMYM6	MIMAT0004608	uugcaugugUAAGGUUCAGAGu	[hg19:1:35483117-35483138:-]	0.553	-10.05	-0.2119
hsa-miR-146a-3p	LOC253724	MIMAT0004608	gcaccucagacAAUUUCAGAua	[hg19:12:104237968-104237989:-]	0.6691	-8.33	-0.2792
hsa-miR-146a-3p	ARHGEF2	MIMAT0004608	guuuAAAAAAAAAAUUCAGGGa	[hg19:1:155916667-155916688:-]	0.5822	-9.11	-0.1189
hsa-miR-146a-3p	C3orf15	MIMAT0004608	guuuAUAACUUUUGUUUCAGAaa	[hg19:3:119428965-119428987:+]	0.5357	-9.88	-0.2426
hsa-miR-146a-3p	PAPLN	MIMAT0004608	ccuucuacaaaucUUUCAGAGg	[hg19:14:73741024-73741045:+]	0.5666	-13.52	-0.3094
hsa-miR-146a-3p	C11orf95	MIMAT0004608	gucucuuAUUUUCUUUCAGAGa	[hg19:11:63527551-63527572:-]	0.5448	-8.89	-0.4736
hsa-miR-146a-3p	SHISA2	MIMAT0004608	ccuucuguUUGGUUUUCAGAGc	[hg19:13:26619418-26619439:-]	0.5917	-17.04	-0.1897
hsa-miR-146a-3p	ZNF804A	MIMAT0004608	ccuugaAACUGUAAAUUCAGUGa	[hg19:2:185804154-185804176:+]	0.7592	-12.29	-0.3415
hsa-miR-146a-3p	KRTAP24-1	MIMAT0004608	cuGAAGGUAACAUCAUUAUUUCUGAGa	[hg19:21:31654238-31654264:-]	0.6336	-14.42	-0.1067
hsa-miR-146a-3p	SEL1L	MIMAT0004608	cgcAAAAACUUCCUUUACAGAGg	[hg19:14:81940056-81940078:-]	0.6082	-13.18	-0.1979
hsa-miR-146a-3p	FOS	MIMAT0004608	uguucccAGUGACACUUCAGAGa	[hg19:14:75748357-75748379:+]	0.7821	-9.97	-0.9277
hsa-miR-146a-3p	PHTF2	MIMAT0004608	ugcuGGAAUAUGAUUGCCUUCAGAGu	[hg19:7:77552794-77552819:+]	0.528	-16.46	-0.414
hsa-miR-146a-3p	NFYB	MIMAT0004608	ugcaauuuauuacugUCAGAGa	[hg19:12:104513215-104513236:-]	0.8436	-10.66	-0.3365
hsa-miR-146a-3p	C14orf143	MIMAT0004608	uuucAAAAUUAUAUUGUCAGAGa	[hg19:14:90389775-90389797:-]	0.5488	-9.7	-1.058
hsa-miR-146a-3p	FAM73B	MIMAT0004608	caGCGGAA-GGAGUUUGCAGAGa	[hg19:9:131821442-131821463:+]	0.6743	-15.01	-0.1799
hsa-miR-146a-3p	ZFP106	MIMAT0004608	aaaAAAAACUCAGCUUCUUCAGAGa	[hg19:15:42707921-42707945:-]	0.5159	-10.01	-0.1149
hsa-miR-146a-3p	HLF	MIMAT0004608	cauccuaagcaucUUUCAGAGa	[hg19:17:53401191-53401212:+]	0.6107	-9.69	-0.6621
hsa-miR-146a-3p	ARHGEF10L	MIMAT0004608	uuaAAAAAAUUUUUUUCAGAGu	[hg19:1:18024022-18024043:+]	0.5785	-10.21	-1.117
hsa-miR-146a-3p	ATG7	MIMAT0004608	uucAAGAUACCACCAGUUCAGAGc	[hg19:3:11596493-11596516:+]	0.5442	-11.13	-0.1316
hsa-miR-146a-3p	GIGYF2	MIMAT0004608	uuGAUUUGUUUAAAUUCAGAGa	[hg19:2:233724154-233724175:+]	0.5076	-11.17	-0.8467
hsa-miR-146a-3p	LOC729991-MEF2B	MIMAT0004608	ucccuccaggccucUUCAGAGa	[hg19:19:19256517-19256538:-]	0.5179	-11.61	-0.4077
hsa-miR-146a-3p	MPP7	MIMAT0004608	aaGAUGAGGCUGAAAUUUUCAGAGa	[hg19:10:28342704-28342728:-]	0.4982	-19.53	-0.4192
hsa-miR-146a-3p	GCC2	MIMAT0004608	auGAAAAUGCAUCUAUUUCAGAGc	[hg19:2:109125535-109125558:+]	0.6602	-13.24	-0.8139
hsa-miR-146a-3p	FAM13C	MIMAT0004608	uucAGAAACAGACUUAUUUCAGAGg	[hg19:10:61006152-61006176:-]	0.6178	-19.53	-0.9333
hsa-miR-146a-3p	ANKRD49	MIMAT0004608	uguAUGGUUUGAUAUUCAGAGa	[hg19:11:94230987-94231008:+]	0.552	-13.97	-0.8427
hsa-miR-146a-3p	ACVR1	MIMAT0004608	uaGAAGCAAAG-AUUUCAGUAGa	[hg19:2:158593116-158593137:-]	0.7165	-13.05	-1.2334
hsa-miR-146a-3p	LIMK1	MIMAT0004608	aaacuaAAAUAAAAUUCAGAGc	[hg19:7:73523692-73523713:+]	0.5178	-8.72	-0.8831
hsa-miR-146a-3p	DST	MIMAT0004608	guucaugccacuuUUUCAGAGu	[hg19:6:56480251-56480272:-]	0.414	-10.82	-0.4442
hsa-miR-146a-3p	CRYZ	MIMAT0004608	caauuGAUUAGAUUUUCAGAGu	[hg19:1:75171306-75171327:-]	0.5368	-12.84	-1.1005
hsa-miR-146a-3p	ARHGEF37	MIMAT0004608	uguguguaggcAAAUUCAGAGg	[hg19:5:149012397-149012418:+]	0.5466	-14.68	-0.1232
hsa-miR-146a-3p	TRPM7	MIMAT0004608	gcaGACAAAUCACUAUUCAGAGa	[hg19:15:50896169-50896191:-]	0.5176	-8.77	-1.1351
hsa-miR-146a-3p	C12orf72	MIMAT0004608	ugGAAUGCAGUGGCUAUUCAGAGg	[hg19:12:31821369-31821392:+]	0.5112	-18.36	-0.183
hsa-miR-146a-3p	ZNF815	MIMAT0004608	acGAA-AGCUG-ACUUCAUGAGa	[hg19:7:5889145-5889147,5893738-5893755:+]	0.5815	-13.35	-0.1131
hsa-miR-146a-3p	TIMM23	MIMAT0004608	aaguaguagucucugUCAGAGc	[hg19:10:51732955-51732976:+]	0.8821	-10.78	-0.1461
hsa-miR-146a-3p	RNF207	MIMAT0004608	ccuAAGGCCU--A-UUCAGAGc	[hg19:1:6270974-6270992:+]	0.739	-12.14	-0.3883
hsa-miR-146a-3p	OLFML2A	MIMAT0004608	gucAAGUA-UAAAUUUACAGAGa	[hg19:9:127575985-127576006:+]	0.5743	-9.08	-0.7595
hsa-miR-146a-3p	PNPLA8	MIMAT0004608	caGAUACAGUUUUCUAUUCAGAua	[hg19:7:108112261-108112284:-]	0.5827	-5.05	-0.293
hsa-miR-146a-3p	SOD2	MIMAT0004608	gauuggacauuuucUUCAGAGa	[hg19:6:160103285-160103306:-]	0.5356	-10.86	-0.9057
hsa-miR-146a-3p	PDE12	MIMAT0004608	gcGAUUUACUACAAUUUCAGAGc	[hg19:3:57546604-57546626:+]	0.6304	-15.08	-1.0492
hsa-miR-146a-3p	VSTM2A	MIMAT0004608	uuGAGUGUUCUAUAUUUCAGUGu	[hg19:7:54637458-54637480:+]	0.7607	-13.7	-0.1605
hsa-miR-146a-3p	MATR3	MIMAT0004608	guagucAAUGUAUUUUCAGUGa	[hg19:5:138665717-138665738:+]	0.7477	-7.75	-0.236
hsa-miR-146a-3p	GTF2B	MIMAT0004608	augcuGGGUUGAGCCUUUCAUGAGg	[hg19:1:89318806-89318830:-]	0.5176	-20.91	-0.7617
hsa-miR-146a-3p	PURB	MIMAT0004608	auuuuaAAUGGAUUUUCAGUAGa	[hg19:7:44922498-44922520:-]	0.7846	-10.12	-0.3564
hsa-miR-146a-3p	LETM2	MIMAT0004608	ccuAAAAGUU--ACUUCAGAGc	[hg19:8:38251288-38251307:+]	0.5913	-9.29	-0.4442
hsa-miR-146a-3p	PRRG3	MIMAT0004608	uuuAGGAAGUCAGUUGUCAGAGa	[hg19:X:150869641-150869663:+]	0.6392	-13.44	-1.0297
hsa-miR-146a-3p	LOC375190	MIMAT0004608	cacAAAAUCAGGCUGCUUCAGAGg	[hg19:2:24392276-24392299:+]	0.6205	-17.66	-0.3522
hsa-miR-146a-3p	EXOC7	MIMAT0004608	uccagcugugGGGUUUCAGAGu	[hg19:17:74089019-74089040:-]	0.5253	-17.41	-0.1196
hsa-miR-146a-3p	STARD8	MIMAT0004608	cuGAAGUG-UCUUUUUCAGAGg	[hg19:X:67944739-67944759:+]	0.659	-23.65	-0.6701
hsa-miR-146a-3p	ARFGEF1	MIMAT0004608	cuGCAG-ACUAGAGUUCAGAGa	[hg19:8:68111827-68111847:-]	0.5134	-18.05	-0.2673
hsa-miR-146a-3p	DEFB106A	MIMAT0004608	caGAAGAUUUAGGUUUCCAGAGa	[hg19:8:7340101-7340123:-]	0.5702	-15.54	-0.334
hsa-miR-146a-3p	ZSCAN18	MIMAT0004608	uuuauuAAAUUAGUCUUCAGAGa	[hg19:19:58599867-58599889:-]	0.5099	-9.74	-0.1434
hsa-miR-146a-3p	HDAC9	MIMAT0004608	aaGCAGAUUUAUGGCUUCAGAGa	[hg19:7:18868966-18868988:+]	0.7372	-12.4	-1.0552
hsa-miR-146a-3p	PDE1B	MIMAT0004608	uaGAA-AGCUGGGGGUUUUCAGAGc	[hg19:12:54972117-54972140:+]	0.6088	-18.5	-0.1218
hsa-miR-146a-3p	MEOX1	MIMAT0004608	acagccucuccAAGUUCAGAGu	[hg19:17:41719280-41719301:-]	0.7277	-9.17	-0.7955
hsa-miR-146a-3p	CPNE8	MIMAT0004608	uuucucAGUUUGGUUUCAGCAGu	[hg19:12:39047566-39047588:-]	0.6531	-10.33	-1.13
hsa-miR-146a-3p	ATXN7	MIMAT0004608	cauAGGAAACU---UUUCAGAGu	[hg19:3:63966003-63966022:+]	0.529	-12.88	-0.8845
hsa-miR-146a-3p	ZNF84	MIMAT0004608	uccAGGUUGUCAAUUUCAGAGg	[hg19:12:133639063-133639084:+]	0.5687	-18.84	-0.1847
hsa-miR-146a-3p	CRTC3	MIMAT0004608	uuGAAGCAGCUGCAUACUUCAGAGu	[hg19:15:91188026-91188050:+]	0.5771	-20.56	-0.2851
hsa-miR-146a-3p	VPS11	MIMAT0004608	cuuggguccuugcucUCAGAGu	[hg19:11:118952631-118952652:+]	0.6843	-11.4	-0.1093
hsa-miR-146a-3p	SNRPN	MIMAT0004608	ucaAGGAAAAGGAAUUAUCAGAGu	[hg19:15:25224694-25224717:+]	0.555	-16.35	-0.7043
hsa-miR-146a-3p	CASP8AP2	MIMAT0004608	uuaAAGAAAUGACUUUCUAGAuu	[hg19:6:90583822-90583844:+]	0.598	-10.23	-0.2474
hsa-miR-146a-3p	TCF12	MIMAT0004608	cuggccuuuuuuucUUCAGAGc	[hg19:15:57580132-57580153:+]	0.8163	-10.97	-0.8368
hsa-miR-146a-3p	CDH10	MIMAT0004608	aauAAAAGAU-AAUUUCAGAaa	[hg19:5:24487503-24487523:-]	0.6892	-10.51	-0.2791
hsa-miR-146a-3p	SLCO1B3	MIMAT0004608	uaaguuguauauuUUUCAGAaa	[hg19:12:21069608-21069629:+]	0.5104	-8.03	-0.4375
hsa-miR-146a-3p	DCK	MIMAT0004608	aaguuuuuCUCUUUUUCAGAca	[hg19:4:71895786-71895807:+]	0.5433	-6.83	-0.1494
hsa-miR-146a-3p	STON1	MIMAT0004608	ggcAACAUUUUUAUUCUUCAGAGu	[hg19:2:48823468-48823491:+]	0.5625	-7.77	-0.1016
hsa-miR-146a-3p	BRAP	MIMAT0004608	------------ccUUCAGAGc	[hg19:12:112081993-112082002:-]	0.4849	-7.82	-0.2335
hsa-miR-146a-3p	OSGIN2	MIMAT0004608	accAAGA--UGUUUUUCAGAGa	[hg19:8:90938533-90938552:+]	0.6159	-13.64	-1.0077
hsa-miR-146a-3p	ENTHD1	MIMAT0004608	uccuuuuAUUCUACUUCAGAaa	[hg19:22:40139068-40139089:-]	0.5884	-4.88	-0.2537
hsa-miR-146a-3p	PIF1	MIMAT0004608	caGAACAAACACCCUUCAGAGc	[hg19:15:65107974-65107995:-]	0.5822	-11.75	-0.2658
hsa-miR-146a-3p	TFEC	MIMAT0004608	auccuGAGCAGAA-UUCAGUAGa	[hg19:7:115580870-115580891:-]	0.6211	-12.02	-0.6233
hsa-miR-146a-3p	SLC9A3R1	MIMAT0004608	cuuGACAAAUGAUUUUUCUAGAGa	[hg19:17:72764912-72764935:+]	0.576	-10.5	-1.0585
hsa-miR-146a-3p	SPDYE5	MIMAT0004608	ggGGAGAUGUGGAUUUUCAGCAGg	[hg19:7:75132170-75132193:+]	0.5041	-20.99	-0.4869
hsa-miR-146a-3p	INADL	MIMAT0004608	cuGUGGUGUUCAUUGUUCAGAGu	[hg19:1:62374114-62374136:+]	0.7108	-11.37	-0.1159
hsa-miR-146a-3p	SCN9A	MIMAT0004608	cuaAAUAGCU--AUUUCAGAGa	[hg19:2:167052041-167052060:-]	0.6523	-12.8	-1.018
hsa-miR-146a-3p	HMGCR	MIMAT0004608	ccGCAG-GCUAUUUGUUCAGAGa	[hg19:5:74656844-74656865:+]	0.5643	-10.64	-0.4341
hsa-miR-146a-3p	DPY19L2P1	MIMAT0004608	auaAACAAAUGUUCAUUUCAGAau	[hg19:7:35120946-35120969:-]	0.5623	-7.62	-0.116
hsa-miR-146a-3p	PRPSAP1	MIMAT0004608	aaucguauuuuucUUUCAGAaa	[hg19:17:74307148-74307169:-]	0.5867	-5.21	-0.1483
hsa-miR-146a-3p	GABRB2	MIMAT0004608	gguAUGAAAUGCAUUUCAGAGu	[hg19:5:160718102-160718123:-]	0.7173	-14.92	-0.2491
hsa-miR-146a-3p	ZC3H12A	MIMAT0004608	uccuccauccuuuaUUCAGAGu	[hg19:1:37949824-37949845:+]	0.4977	-8.47	-0.5281
hsa-miR-146a-3p	SH3TC2	MIMAT0004608	acuGAG-GCUGCAUAAUUCAGAGa	[hg19:5:148405734-148405756:-]	0.544	-19.36	-0.8652
hsa-miR-146a-3p	DTNA	MIMAT0004608	uuGAAAUAAUCAA-UUCAGAGa	[hg19:18:32471126-32471146:+]	0.7895	-10.69	-1.0554
hsa-miR-146a-3p	RBMS1	MIMAT0004608	agaAAUAACAUAUUAUUUCAGAGg	[hg19:2:161139507-161139530:-]	0.5686	-16.88	-0.1866
hsa-miR-146a-3p	C22orf13	MIMAT0004608	agcucaAGUUCUUUUUCAGAGa	[hg19:22:24937768-24937789:-]	0.5457	-15.73	-0.6044
hsa-miR-146a-3p	LRMP	MIMAT0004608	accAUGGCUUGCUGUUUCAGAGc	[hg19:12:25214568-25214587,25215754-25215756:+]	0.6524	-15.21	-0.479
hsa-miR-146a-3p	PCDHA9	MIMAT0004608	gaguucuuUUGAAAUUCAGAGu	[hg19:5:140231308-140231329:+]	0.4754	-14.19	-0.2713
hsa-miR-146a-3p	PCSK2	MIMAT0004608	auuucuAAAAGAAUAUUCAGAGa	[hg19:20:17464679-17464701:+]	0.6462	-11.92	-1.1946
hsa-miR-146a-3p	LRCH1	MIMAT0004608	ggGAGGAUUUUCUACCUUUCAGAGc	[hg19:13:47324930-47324954:+]	0.5586	-16.55	-0.2469
hsa-miR-146a-3p	TRABD	MIMAT0004608	cucAGGUAAUUUUAAUUUCAGAGa	[hg19:22:50637524-50637547:+]	0.5368	-14.53	-1.2417
hsa-miR-146a-3p	ATP6AP2	MIMAT0004608	ggGAAGACUCUGAACAAUUCAGAGa	[hg19:X:40458935-40458959:+]	0.7275	-20.6	-0.7506
hsa-miR-146a-3p	PPAPDC2	MIMAT0004608	acugucuuuuagcaUUCAGAGa	[hg19:9:4663975-4663996:+]	0.571	-11.53	-0.8003
hsa-miR-146a-3p	DTWD1	MIMAT0004608	ugGGGGAAUU---UUUCAGAGa	[hg19:15:49935940-49935958:+]	0.5889	-17.68	-1.1278
hsa-miR-146a-3p	CNOT6	MIMAT0004608	-----ucaagcaccUUCAGAGg	[hg19:5:180001201-180001217:+]	0.7242	-13.36	-0.3452
hsa-miR-146a-3p	METTL10	MIMAT0004608	uauaauuaaacaaaaUCAGAGa	[hg19:10:126448432-126448453:-]	0.5545	-7.6	-0.1541
hsa-miR-146a-3p	RALYL	MIMAT0004608	auaguuuaaaGUACUUCAGAuc	[hg19:8:85833613-85833634:+]	0.7113	-6.14	-0.3367
hsa-miR-146a-3p	CCDC14	MIMAT0004608	uuuAACAAAU-AAGUUCAGAaa	[hg19:3:123632295-123632315:-]	0.5796	-5.01	-0.1739
hsa-miR-146a-3p	CYB5R3	MIMAT0004608	cuugcGUAUUGGCUUUUUCAGAGu	[hg19:22:43014864-43014887:-]	0.6035	-14.37	-0.9543
hsa-miR-146a-3p	MRPL46	MIMAT0004608	gcagcaAACU-AAAUUCUGAGa	[hg19:15:89002729-89002749:-]	0.5859	-7.15	-0.1587
hsa-miR-146a-3p	RAB44	MIMAT0004608	acacAUAUUUGUAUUUUCAGAuu	[hg19:6:36700223-36700245:+]	0.5837	-7.67	-0.1203
hsa-miR-146a-3p	AP3S1	MIMAT0004608	uuuAAAAAGUG--UUUCAGAua	[hg19:5:115249478-115249497:+]	0.6953	-7.07	-0.4513
hsa-miR-146a-3p	NPFFR2	MIMAT0004608	auGAAUAAAUAUAUUUCUAGAGa	[hg19:4:73013750-73013772:+]	0.5334	-10.89	-1.1659
hsa-miR-146a-3p	MSTN	MIMAT0004608	agcAACUACUUAUAUUUCAGAGc	[hg19:2:190920885-190920907:-]	0.7067	-12.87	-1.1516
hsa-miR-146a-3p	STEAP3	MIMAT0004608	augcuauugUGACAUUUGCAGAGa	[hg19:2:120021227-120021250:+]	0.5126	-9.51	-0.7096
hsa-miR-146a-3p	VPS4B	MIMAT0004608	auacACAUCU-CACUUCAGAGu	[hg19:18:61058079-61058099:-]	0.5914	-8.03	-0.4596
hsa-miR-146a-3p	HERC6	MIMAT0004608	aguuuaugagGAAUUUCAGAGa	[hg19:4:89361080-89361101:+]	0.6546	-16.69	-0.8008
hsa-miR-146a-3p	SLC6A2	MIMAT0004608	ugGAACAGUUUGGUGGUUUCAGAGa	[hg19:16:55737427-55737451:+]	0.5598	-14.92	-0.7381
hsa-miR-146a-3p	MCOLN2	MIMAT0004608	ugGAAAAAGAUCAUUUCAGAGu	[hg19:1:85392061-85392082:-]	0.5333	-12.54	-0.6021
hsa-miR-146a-3p	TRIM38	MIMAT0004608	aguucuuAUUAUGAUUCAGAGa	[hg19:6:25984643-25984664:+]	0.5467	-9.7	-0.9256
hsa-miR-146a-3p	SLC26A7	MIMAT0004608	uuugacuucccuAUUUCAGAGa	[hg19:8:92408204-92408225:+]	0.5521	-12.54	-0.8166
hsa-miR-146a-3p	NEXN	MIMAT0004608	ggGGAAAACUGUCACUCCUUUCAGAGg	[hg19:1:78409137-78409163:+]	0.4308	-20.87	-0.1227
hsa-miR-146a-3p	LOC100124692	MIMAT0004608	auGGAG-AC-AAAUUUCAAGAGu	[hg19:7:141918296-141918316:+]	0.659	-14.55	-0.5031
hsa-miR-146a-3p	MPPED2	MIMAT0004608	cuuagucAUAGAAUUAUUCAGAGu	[hg19:11:30408787-30408810:-]	0.5288	-12.45	-0.3171
hsa-miR-146a-3p	RRP12	MIMAT0004608	acuccaAAUGGAAUCACCCUUCAGAGa	[hg19:10:99116666-99116692:-]	0.5521	-10.9	-0.3525
hsa-miR-146a-3p	PTPN20A	MIMAT0004608	uauAACAAUU-UUCUUCAGAag	[hg19:10:46550160-46550180:-]	0.627	-6.87	-0.1134
hsa-miR-146a-3p	SRD5A3	MIMAT0004608	gaaAAUACCUGUGAUUAAUUCAGAGg	[hg19:4:56237487-56237512:+]	0.5378	-15.96	-0.5556
hsa-miR-146a-3p	PRR20A	MIMAT0004608	uuaguucccaucuUUUCAGAGu	[hg19:13:57731079-57731100:+]	0.51	-9.48	-1.0092
hsa-miR-146a-3p	LOX	MIMAT0004608	aaaAAUAGACU-AACUUCAGUAGg	[hg19:5:121402360-121402382:-]	0.666	-12.41	-1.1547
hsa-miR-146a-3p	LOC100129662	MIMAT0004608	caGAGGUGCUUAAAAUUUCAGAGa	[hg19:X:137794300-137794304,137796886-137796904:+]	0.5696	-18.08	-1.0628
hsa-miR-146a-3p	DTWD2	MIMAT0004608	acauuGAUAUUAAACUUCAUGAGu	[hg19:5:118174893-118174916:-]	0.5153	-8.65	-0.511
hsa-miR-146a-3p	C14orf166	MIMAT0004608	caGAA-AAUUGGGUAUGUUCUAGAGa	[hg19:14:52471337-52471361:+]	0.5854	-13	-1.1102
hsa-miR-146a-3p	MBNL2	MIMAT0004608	cgGCAG-AC-GGCUUUCAGAGu	[hg19:13:97874631-97874650:+]	0.8012	-13.89	-0.3745
hsa-miR-146a-3p	BEST3	MIMAT0004608	-----aAGUGGAAUUUCAGUAGu	[hg19:12:70064208-70064225:-]	0.5507	-12.41	-0.3626
hsa-miR-146a-3p	CCDC57	MIMAT0004608	ccucAGGACGUGAAGACAUUUCAGCAGa	[hg19:17:80111745-80111772:-]	0.5372	-14.14	-0.2016
hsa-miR-146a-3p	PCMTD2	MIMAT0004608	aacAAUAAAUAUAAAUUCAGAGu	[hg19:20:62906278-62906300:+]	0.5173	-8.47	-0.82
hsa-miR-146a-3p	LOC100130354	MIMAT0004608	aguAGGAAGUGAGCUGUUCAGAGg	[hg19:3:25469765-25469788:+]	0.7767	-23.59	-0.1135
hsa-miR-146a-3p	TCF3	MIMAT0004608	ucuuucAGGUGGA-UUCAGAGa	[hg19:19:1609344-1609364:-]	0.5942	-13.18	-0.345
hsa-miR-146a-3p	ZNF707	MIMAT0004608	aaaucaACCUGAA-UUCAGAGa	[hg19:8:144776789-144776809:+]	0.4629	-15	-0.7654
hsa-miR-146a-3p	SNX27	MIMAT0004608	acauuuAAUU-UAUUUCAGAGa	[hg19:1:151671326-151671346:+]	0.7801	-11.78	-0.9701
hsa-miR-146a-3p	PYHIN1	MIMAT0004608	aucauauuUUGCA-UUCAGAau	[hg19:1:158946785-158946805:+]	0.5252	-7.17	-0.1997
hsa-miR-146a-3p	C1QTNF7	MIMAT0004608	guaGAGACCCUGUGUAUUUCAGAGc	[hg19:4:15446556-15446580:+]	0.5725	-17.01	-0.1361
hsa-miR-146a-3p	LOXL3	MIMAT0004608	guguuucugUGAUUCUUCAGAGc	[hg19:2:74760249-74760271:-]	0.6416	-11.57	-0.348
hsa-miR-146a-3p	LYN	MIMAT0004608	acauAGGACUCAAAGUUUCAGAGa	[hg19:8:56923000-56923023:+]	0.574	-18.81	-0.9045
hsa-miR-146a-3p	HIST1H2AK	MIMAT0004608	ccaAAAAGGUUCUUUUCAGAGc	[hg19:6:27805664-27805685:-]	0.5255	-12.18	-0.3223
hsa-miR-146a-3p	FRMD5	MIMAT0004608	ugGGAAAACUCAUUUUCUUCAGAag	[hg19:15:44165865-44165889:-]	0.695	-11	-0.1946
hsa-miR-146a-3p	MTUS1	MIMAT0004608	uaaAGGAAUAUGAUUUUCCAGAGc	[hg19:8:17502355-17502378:-]	0.5651	-14.08	-0.2457
hsa-miR-146a-3p	ANAPC2	MIMAT0004608	gcaguuGGUUGUCGUUUCAGAGu	[hg19:9:140081134-140081156:-]	0.5383	-14.32	-0.2222
hsa-miR-146a-3p	C7orf72	MIMAT0004608	gcuccaguguuuccUUCAGAGa	[hg19:7:50199248-50199269:+]	0.4773	-10.06	-0.2399
hsa-miR-146a-3p	LRRTM3	MIMAT0004608	uauuucuugUGUUAUUCAGAGu	[hg19:10:68857984-68858005:+]	0.756	-9.32	-0.999
hsa-miR-146a-3p	PLEKHA7	MIMAT0004608	caGUAGACAGGGACUUCAGAGa	[hg19:11:16809613-16809634:-]	0.582	-13.62	-0.412
hsa-miR-146a-3p	EOMES	MIMAT0004608	ccuuugcaaaaggcUUCAGAGa	[hg19:3:27760090-27760111:-]	0.7917	-10.22	-0.8696
hsa-miR-146a-3p	SHROOM3	MIMAT0004608	uucAAUAAUAACAUUUCAGAGg	[hg19:4:77701405-77701426:+]	0.5314	-15.43	-0.2553
hsa-miR-146a-3p	WAC	MIMAT0004608	gggguuAAUUUAUCAUUCAGAaa	[hg19:10:28908914-28908936:+]	0.6231	-6.99	-0.1161
hsa-miR-146a-3p	PML	MIMAT0004608	ccuAAGUAUCUCAUUUGUCAGAGu	[hg19:15:74326188-74326211:+]	0.5288	-10.54	-0.4793
hsa-miR-146a-3p	PMS2L5	MIMAT0004608	aagucuAGCUAGAGUUCAGAGc	[hg19:7:74321952-74321973:+]	0.5755	-13.69	-0.4791
hsa-miR-146a-3p	MBD1	MIMAT0004608	cuGAAUAUAUAGAA-UUCAGAaa	[hg19:18:47795341-47795362:-]	0.7289	-11.08	-0.3057
hsa-miR-146a-3p	AP4E1	MIMAT0004608	agauuuuaagGAACUUCAGAGc	[hg19:15:51296962-51296983:+]	0.6175	-13.83	-0.3022
hsa-miR-146a-3p	RNF4	MIMAT0004608	auuuAUAUAUGAAGUAUUCAGAGc	[hg19:4:2515535-2515558:+]	0.7456	-11.93	-0.5756
hsa-miR-146a-3p	BCKDHB	MIMAT0004608	uuauuaAGUUAGCUUUUCAGAGu	[hg19:6:81054880-81054902:+]	0.5786	-11.03	-0.9362
hsa-miR-146a-3p	GOLGA6L9	MIMAT0004608	uaGAAG-GUUAGAGUUCAGCAGg	[hg19:15:83107292-83107313:+]	0.5366	-18.57	-0.2781
hsa-miR-146a-3p	NRXN2	MIMAT0004608	uccucccuUUGGGUUUCCAGAGu	[hg19:11:64374129-64374151:-]	0.5658	-13.24	-0.2106
hsa-miR-146a-3p	NR2C2AP	MIMAT0004608	cacuuuuguagcuUUUCAGAau	[hg19:19:19312248-19312269:-]	0.5382	-8.32	-0.1221
hsa-miR-146a-3p	KCNC2	MIMAT0004608	cuuAAUCAAU-AUUUUCAGAGu	[hg19:12:75434057-75434077:-]	0.7359	-8.7	-1.2807
hsa-miR-146a-3p	OXSR1	MIMAT0004608	ucuAGGAAUGCUGA--UUCAGAGu	[hg19:3:38296610-38296631:+]	0.5586	-17.59	-0.1598
hsa-miR-146a-3p	BAG5	MIMAT0004608	ggGUAAUAUUCUCUUUCAGAGa	[hg19:14:104024725-104024746:-]	0.5266	-10.35	-0.3749
hsa-miR-146a-3p	GABRA2	MIMAT0004608	auuacauuUUUAGCUUCAGAGu	[hg19:4:46251646-46251667:-]	0.6393	-8.68	-1.0127
hsa-miR-146a-3p	BIVM	MIMAT0004608	auGGUGGG-UG-AUUUCAGAua	[hg19:13:103492378-103492397:+]	0.661	-12.53	-0.1043
hsa-miR-146a-3p	PAMR1	MIMAT0004608	uuGAGGCUCUCAAGUUCUAGAGa	[hg19:11:35453519-35453541:-]	0.5927	-14.09	-0.2427
hsa-miR-146a-3p	LOC100132707	MIMAT0004608	auucaucauccAGUUUCAGAGa	[hg19:7:154735944-154735965:+]	0.4936	-11.78	-0.5289
hsa-miR-146a-3p	NMI	MIMAT0004608	uaGUAGAGCUGUACAGUUCUCAGAGa	[hg19:2:152135010-152135035:-]	0.5555	-18.12	-0.938
hsa-miR-146a-3p	PPM1F	MIMAT0004608	cugucauuCAGACAUUCAGAGa	[hg19:22:22275364-22275385:-]	0.5119	-10.69	-0.2404
hsa-miR-146a-3p	FAM35A	MIMAT0004608	uacuuauuCUGUAAGUUCAGAGu	[hg19:10:88951143-88951165:+]	0.5404	-12.98	-0.363
hsa-miR-146a-3p	SPRED2	MIMAT0004608	ugaGAGAAAUUA--UUCAGAuu	[hg19:2:65538300-65538319:-]	0.6853	-8.8	-0.1221
hsa-miR-146a-3p	TESK2	MIMAT0004608	cccAAG-AC--AUUUUCAGAcu	[hg19:1:45809581-45809599:-]	0.6861	-7.13	-0.2452
hsa-miR-146a-3p	ZNF24	MIMAT0004608	uaGGAAAGC-AAGAUUCAGAGa	[hg19:18:32914319-32914339:-]	0.6697	-11.9	-0.3956
hsa-miR-146a-3p	RASSF5	MIMAT0004608	agugccuuUUUGUUUUCAGAGa	[hg19:1:206761458-206761479:+]	0.6041	-12.21	-0.5015
hsa-miR-146a-3p	RTF1	MIMAT0004608	aacauugcCUGGACUUCAGCAGa	[hg19:15:41774949-41774971:+]	0.6992	-11.72	-0.1625
hsa-miR-146a-3p	MORF4L2	MIMAT0004608	uuuAGGAAUUGUAUUUCAGAuc	[hg19:X:102930459-102930480:-]	0.9002	-17.32	-0.7436
hsa-miR-146a-3p	RCHY1	MIMAT0004608	uaGAACUGCACUUAAUUUUCAGUAGu	[hg19:4:76407368-76407393:-]	0.6694	-13.69	-0.5519
hsa-miR-146a-3p	ACADM	MIMAT0004608	gauauuuuaaaGACUUCAGAaa	[hg19:1:76229312-76229333:+]	0.4971	-6.03	-0.2153
hsa-miR-146a-3p	ATG16L1	MIMAT0004608	uuuccaAUUUGCCCUUCAGAGa	[hg19:2:234204173-234204194:+]	0.4775	-9.47	-0.3069
hsa-miR-146a-3p	LMO4	MIMAT0004608	uuauuugugauAUUUUCAGAGa	[hg19:1:87811190-87811211:+]	0.7554	-11.9	-1.0833
hsa-miR-146a-3p	GDF6	MIMAT0004608	uguugcuuguuuggUUCAGAGa	[hg19:8:97155080-97155101:-]	0.7034	-12.7	-0.7327
hsa-miR-146a-3p	NCAPH	MIMAT0004608	gaGAAGGUUAGAGACUUCAGAGc	[hg19:2:97040414-97040436:+]	0.592	-16.81	-0.2425
hsa-miR-146a-3p	FAM26E	MIMAT0004608	cuaAAGGAC-AAGGUUCAGAGa	[hg19:6:116839079-116839099:+]	0.5105	-15.69	-0.1393
hsa-miR-146a-3p	NAPEPLD	MIMAT0004608	cuaccuAGAUGUUUUUCAGAGg	[hg19:7:102743457-102743478:-]	0.5451	-17.63	-0.2188
hsa-miR-146a-3p	UBE4B	MIMAT0004608	aaaAGGCAAGAUAUUUUCAGAau	[hg19:1:10240641-10240663:+]	0.64	-9.14	-0.1689
hsa-miR-146a-3p	PTTG1	MIMAT0004608	----auuuCUUAGUGCUUCAGAGu	[hg19:5:159855689-159855708:+]	0.7055	-9.16	-0.8936
hsa-miR-146a-3p	FBXO5	MIMAT0004608	ccaucuguuaGCAUUUCAGAca	[hg19:6:153291930-153291951:-]	0.4999	-10.66	-0.1135
hsa-miR-146a-3p	NDFIP2	MIMAT0004608	uuGGAGAA---AAAUUCAGAGu	[hg19:13:80129333-80129351:+]	0.582	-16.36	-0.412
hsa-miR-146a-3p	SNRPF	MIMAT0004608	guGAACUAUUUGUAUUCAGAua	[hg19:12:96259922-96259943:+]	0.5311	-9.48	-0.122
hsa-miR-146a-3p	OXCT1	MIMAT0004608	ggcucuuguuuuggUUCAGAGg	[hg19:5:41730950-41730971:-]	0.5381	-17.99	-0.3214
hsa-miR-146a-3p	SURF4	MIMAT0004608	uuuGAGAACUUUAUUUGCAGAGa	[hg19:9:136230217-136230239:-]	0.6645	-18.64	-0.7573
hsa-miR-146a-3p	VPS54	MIMAT0004608	uuaugcAACUAAAUACUUUUCAGAaa	[hg19:2:64119823-64119848:-]	0.5973	-8.34	-0.155
hsa-miR-146a-3p	DNAJC21	MIMAT0004608	guGAGGAAAGGA--UUCAGAGa	[hg19:5:34952026-34952045:+]	0.5307	-19.61	-0.4328
hsa-miR-146a-3p	ZNF674	MIMAT0004608	uauAAGAUUUAAAAUUUUCAGAGu	[hg19:X:46357697-46357720:-]	0.5459	-11.31	-1.0667
hsa-miR-146a-3p	LOC653391	MIMAT0004608	caucACAAUCCCAUUAUUCAGAGc	[hg19:5:70087074-70087097:+]	0.6331	-8.52	-0.4355
hsa-miR-146a-3p	SYNE1	MIMAT0004608	cuuAUGAUACUACCAUUCAGAGa	[hg19:6:152656481-152656503:-]	0.5087	-12.36	-1.0776
hsa-miR-146a-3p	KCNS1	MIMAT0004608	gauAAGAAAUCCCUUUCAGAGc	[hg19:20:43722942-43722963:-]	0.5708	-13.47	-0.1208
hsa-miR-146a-3p	SPOCK1	MIMAT0004608	guaAUGAGAUGCCAUUUUCAGAGa	[hg19:5:136311998-136312021:-]	0.5551	-14.1	-0.5673
hsa-miR-146a-3p	SAPS3	MIMAT0004608	ccaAUGAAC---AUUUCAGAGc	[hg19:11:68381476-68381494:+]	0.7086	-13.18	-0.841
hsa-miR-146a-3p	RRAS2	MIMAT0004608	uugaucuuuccagggUCAGAGa	[hg19:11:14300043-14300064:-]	0.7762	-10.55	-0.1653
hsa-miR-146a-3p	C10orf119	MIMAT0004608	accuuGGGCUGUUUUUCAUGAGu	[hg19:10:121589280-121589302:-]	0.5727	-15.84	-0.3916
hsa-miR-146a-3p	CHRNA10	MIMAT0004608	auucucAGUCGAGUUUCCAGAGc	[hg19:11:3686880-3686902:-]	0.5696	-12.48	-0.2351
hsa-miR-146a-3p	CSMD1	MIMAT0004608	gcaAAAUGCUG-ACUUCAGAGu	[hg19:8:2793837-2793857:-]	0.6729	-13.34	-0.2035
hsa-miR-146a-3p	TPT1	MIMAT0004608	cauuuaAACU-CAUUUGAGAG-	[hg19:13:45911304-45911323:-]	0.6872	-8.87	-0.1546
hsa-miR-146a-3p	C1orf81	MIMAT0004608	caaAAUCCUUGUGUUUCAGAGa	[hg19:1:200898170-200898191:+]	0.6786	-12.88	-1.0047
hsa-miR-146a-3p	DCAF4	MIMAT0004608	uuccAGAAUGUAAGGUUCAGCAGc	[hg19:14:73426172-73426195:+]	0.5504	-9.55	-0.5089
hsa-miR-146a-3p	BAG3	MIMAT0004608	uaaguugcaUGCAUUUCAGAGa	[hg19:10:121436847-121436868:+]	0.676	-14.37	-1.2232
hsa-miR-146a-3p	KLHL31	MIMAT0004608	acuuGGCAGUGGCUUUCUAGAGa	[hg19:6:53514272-53514294:-]	0.6235	-11.3	-0.2803
hsa-miR-146a-3p	MGC16075	MIMAT0004608	uuuuGGGUUUUUGUUUCAGAGa	[hg19:7:47806304-47806325:+]	0.5443	-14.19	-0.9643
hsa-miR-146a-3p	KIAA1012	MIMAT0004608	caaAAUAUUUUUUUAUUCAGAGa	[hg19:18:29409843-29409865:-]	0.4451	-8.63	-1.0229
hsa-miR-146a-3p	ADAM2	MIMAT0004608	uauauauguauAAUUUCACAGa	[hg19:8:39601439-39601460:-]	0.5797	-5.14	-0.1488
hsa-miR-146a-3p	UBE3A	MIMAT0004608	gcaAUGAACUG--UUUCAGUAGc	[hg19:15:25583525-25583545:-]	0.7003	-14.3	-0.8036
hsa-miR-146a-3p	MOSPD2	MIMAT0004608	auGAACACUCUCAUUUCAGUAGa	[hg19:X:14938576-14938598:+]	0.5592	-12.14	-1.0416
hsa-miR-146a-3p	PDK1	MIMAT0004608	gccAAGAUCCUGA--UUCAGAGg	[hg19:2:173462686-173462706:+]	0.5272	-20.39	-0.1853
hsa-miR-146a-3p	MOBP	MIMAT0004608	cuucugccUUCAUUAUUCAGAGu	[hg19:3:39564517-39564539:+]	0.5583	-9.71	-0.385
hsa-miR-146a-3p	B3GNT2	MIMAT0004608	uguuuuuAUUUAUUGUUCAGAuc	[hg19:2:62451523-62451545:+]	0.7825	-5.99	-0.2433
hsa-miR-146a-3p	ING4	MIMAT0004608	ggucGGUGCUGUAUUUCAGAGg	[hg19:12:6760065-6760086:-]	0.6615	-22.01	-0.4418
hsa-miR-146a-3p	SOX6	MIMAT0004608	agGAAAAAGUUA--UUCAGAGg	[hg19:11:16339856-16339875:-]	0.63	-15.46	-1.0993
hsa-miR-146a-3p	CHCHD3	MIMAT0004608	aucAAGAA-UGGA-UUCAGCAGa	[hg19:7:132470254-132470274:-]	0.6443	-12.92	-1.1203
hsa-miR-146a-3p	TET2	MIMAT0004608	auacACACCU-AGUUUCAGAGa	[hg19:4:106157609-106157629:+]	0.6499	-13.07	-0.5901
hsa-miR-146a-3p	NAA30	MIMAT0004608	uuGAUAAAUU--AUUUCAGAuu	[hg19:14:57876922-57876941:+]	0.8149	-10.79	-0.2097
hsa-miR-146a-3p	LINGO4	MIMAT0004608	uauAAG-AUU--AUUUCAGAGg	[hg19:1:151773014-151773032:-]	0.5748	-17.8	-0.5484
hsa-miR-146a-3p	FAM76B	MIMAT0004608	cuaguuauuaucAGUUCAGAGu	[hg19:11:95503324-95503345:-]	0.5288	-8.89	-0.5131
hsa-miR-146a-3p	TFRC	MIMAT0004608	ugaucGUGCUAAAUUUUCAGUAGg	[hg19:3:195778731-195778754:-]	0.548	-13.31	-0.1932
hsa-miR-146a-3p	MTF2	MIMAT0004608	ugugauuAGUGAUUAUCAGAGc	[hg19:1:93602910-93602931:+]	0.7803	-12.72	-0.1267
hsa-miR-146a-3p	PPP2R4	MIMAT0004608	auGAAG-ACUGGCCCAUUUGCAGAGc	[hg19:9:131904724-131904748:+]	0.8463	-19.8	-0.6387
hsa-miR-146a-3p	ZNF365	MIMAT0004608	uuuuAGAA--GUUUUUCAGAGa	[hg19:10:64403577-64403596:+]	0.6438	-12.97	-1.0689
hsa-miR-146a-3p	GSTK1	MIMAT0004608	ccucACAAGUGCCUUUCAGAGa	[hg19:7:142966136-142966157:+]	0.568	-11.37	-0.695
hsa-miR-146a-3p	TNFSF18	MIMAT0004608	gaGAAGAUAUUCAAUUUCUAGAGu	[hg19:1:173010419-173010442:-]	0.6512	-16.03	-1.0701
hsa-miR-146a-3p	STK4	MIMAT0004608	uuGAAGAAAU-AAGUUCAGAGa	[hg19:20:43705725-43705745:+]	0.5492	-18.68	-0.1919
hsa-miR-146a-3p	HCG22	MIMAT0004608	ugcugaAACACCAGUUCAGAGa	[hg19:6_apd_hap1:2338359-2338380:+]	0.5971	-16.19	-0.2746
hsa-miR-146a-3p	NCOA2	MIMAT0004608	gcuAAGUAUUGAAUUUCAGAaa	[hg19:8:71024887-71024908:-]	0.5562	-19.93	-0.1272
hsa-miR-146a-3p	ERCC6L	MIMAT0004608	uuuguauauaacAGUUCAGAua	[hg19:X:71424540-71424561:-]	0.5821	-5.49	-0.1631
hsa-miR-146a-3p	VASH2	MIMAT0004608	uuuAAGAACAGUAUUAUCAGAGu	[hg19:1:213163653-213163675:+]	0.4865	-14.27	-0.6213
hsa-miR-146a-3p	RAB6C	MIMAT0004608	uugucacuUUGUAAUAUUCAGAGa	[hg19:2:130740096-130740119:+]	0.5586	-12.34	-0.9188
hsa-miR-146a-3p	FPGT	MIMAT0004608	uuuacuuGCAGAUUUUUCAGAGg	[hg19:1:74672757-74672779:+]	0.5539	-17.12	-0.7712
hsa-miR-146a-3p	CASS4	MIMAT0004608	auucAUAACAGA--UUCAGAaa	[hg19:20:55034337-55034356:+]	0.5109	-5.66	-0.1053
hsa-miR-146a-3p	CSDE1	MIMAT0004608	aaGAAGUUUGGUUAUAUUUCAGUGa	[hg19:1:115260162-115260186:-]	0.671	-14.14	-0.1168
hsa-miR-146a-3p	HCG2P7	MIMAT0004608	aaGAGGUAUUGGCAUAUUAUCAGAGu	[hg19:6_mcf_hap5:1162033-1162058:+]	0.6298	-16.14	-0.3178
hsa-miR-146a-3p	EIF3H	MIMAT0004608	uuauuuuucuugcuaUCAGAGc	[hg19:8:117670857-117670878:-]	0.8256	-7.59	-0.1266
hsa-miR-146a-3p	KIAA0317	MIMAT0004608	ucauAGCACU--UUUUCAGAGc	[hg19:14:75128491-75128510:-]	0.5919	-12.55	-0.3827
hsa-miR-146a-3p	OSBPL10	MIMAT0004608	uaGAGGAA-UGAAUUUAUUCAAGAGc	[hg19:3:31703371-31703395:-]	0.5726	-16.88	-0.2773
hsa-miR-146a-3p	SLC14A1	MIMAT0004608	gcaAACUGCUGUUUUUCACGAGu	[hg19:18:43329990-43330012:+]	0.5566	-13.17	-0.2872
hsa-miR-146a-3p	MUC7	MIMAT0004608	uacAAGAUGUGA--UUCAUGAGu	[hg19:4:71347627-71347647:+]	0.563	-9.07	-0.228
hsa-miR-146a-3p	PARK7	MIMAT0004608	auGAAGUUGGUGUCAUUUCAGAGa	[hg19:1:8031162-8031185:+]	0.5625	-18.86	-0.7629
hsa-miR-146a-3p	AFAP1L2	MIMAT0004608	agGAGGCUCUGUCCCUUUUCAGAGc	[hg19:10:116055629-116055653:-]	0.5251	-18.86	-0.3808
hsa-miR-146a-3p	WNK4	MIMAT0004608	cccAAG-CCUGGAUGCUUCUAGAGg	[hg19:17:40948980-40949003:+]	0.6417	-16.57	-0.13
hsa-miR-146a-3p	ZNF74	MIMAT0004608	cugucccaacacucUUCAGAGa	[hg19:22:20762499-20762520:+]	0.5249	-10.72	-0.3031
hsa-miR-146a-3p	STK17B	MIMAT0004608	uacAAG-CCAGUCAUUCAGAGu	[hg19:2:197001238-197001258:-]	0.5956	-8.47	-0.3419
hsa-miR-146a-3p	STK38L	MIMAT0004608	acacAGUUCUACAUUUCAGAGa	[hg19:12:27467487-27467508:+]	0.7864	-14.72	-0.4052
hsa-miR-146a-3p	LOC441493	MIMAT0004608	aauuucAAUAUGAGUUUCAGAGg	[hg19:X:47694024-47694046:-]	0.5329	-21.83	-0.4417
hsa-miR-146a-3p	STK32C	MIMAT0004608	guGGGGAGGUGAAUGUUUUCUAGAGa	[hg19:10:134021058-134021083:-]	0.4842	-19.45	-0.7276
hsa-miR-146a-3p	LOC338739	MIMAT0004608	auuuuuguaUGUUUUUCAGAGa	[hg19:11:33212696-33212717:+]	0.5146	-12.39	-0.5666
hsa-miR-146a-3p	HNRNPU	MIMAT0004608	auaAAGUGUUUAAGGAAUUCAGAGa	[hg19:1:245015489-245015513:-]	0.4907	-11.62	-0.3218
hsa-miR-146a-3p	GCNT2	MIMAT0004608	auGGAGAUAUGCA-UUCAAGAGa	[hg19:6:10627583-10627604:+]	0.4999	-13.62	-0.1734
hsa-miR-146a-3p	FAM21A	MIMAT0004608	guGAGAGAUUAUACUUCAUGAGu	[hg19:10:47949262-47949284:+]	0.551	-10.39	-0.8025
hsa-miR-146a-3p	GORAB	MIMAT0004608	aaaAAGAAUU-AUUAUCAGAGa	[hg19:1:170522670-170522690:+]	0.4998	-13.13	-0.1654
hsa-miR-146a-3p	HRNR	MIMAT0004608	ggcuuuAGCUUGUUUUCAGCAGa	[hg19:1:152184822-152184844:-]	0.5347	-10.98	-0.88
hsa-miR-146a-3p	FAM96A	MIMAT0004608	acucuuuguauAAUGUCAGAGa	[hg19:15:64365058-64365079:-]	0.6835	-9.86	-0.4752
hsa-miR-146a-3p	C20orf108	MIMAT0004608	uggccaucCUGGUUUUGCAGAGa	[hg19:20:54943013-54943035:+]	0.5287	-12.41	-0.3543
hsa-miR-146a-3p	PRAME	MIMAT0004608	guGAGGAAAAAACAUUCAGAca	[hg19:22:22890337-22890358:-]	0.5426	-13.49	-0.13
hsa-miR-146a-3p	C2orf69	MIMAT0004608	aauacauuccaAAUAUUCAGAGa	[hg19:2:200792166-200792188:+]	0.548	-8.63	-1.1029
hsa-miR-146a-3p	LOC100130353	MIMAT0004608	gcacAGUGUUAAGUGCUUCAGAGa	[hg19:11:119370766-119370789:+]	0.5219	-10.8	-0.1553
hsa-miR-146a-3p	FAM120AOS	MIMAT0004608	auaAACAGCUUCACUUUCAGCAGu	[hg19:9:96209308-96209331:-]	0.5145	-6.99	-0.4821
hsa-miR-146a-3p	TSC22D2	MIMAT0004608	uuauGGUAUUUAUUUUCAGUAGu	[hg19:3:150177048-150177070:+]	0.7331	-8.32	-1.131
hsa-miR-146a-3p	PDS5B	MIMAT0004608	cagcccAACUGUCAUUCAAGAGu	[hg19:13:33264070-33264092:+]	0.5199	-10.86	-0.5623
hsa-miR-146a-3p	MAPKSP1	MIMAT0004608	agGAAUGCAGUCUAUCAUUCAGAGu	[hg19:4:100802010-100802034:-]	0.5422	-10.93	-0.3515
hsa-miR-146a-3p	BAT2L2	MIMAT0004608	gugacauuauccugUUCAGAGc	[hg19:1:171561081-171561102:+]	0.6116	-10.24	-0.2084
hsa-miR-146a-3p	A2ML1	MIMAT0004608	aauAAUAA-UGUUUUUCUAGAGu	[hg19:12:9029289-9029310:+]	0.5334	-8.25	-1.1324
hsa-miR-146a-3p	CTHRC1	MIMAT0004608	aaaguuuauaacAUUUCAGAau	[hg19:8:104388337-104388358:+]	0.5288	-7.45	-0.1386
hsa-miR-146a-3p	C10orf41	MIMAT0004608	gcccAGGA-UGUGUUUGCAGAGa	[hg19:10:77167585-77167606:+]	0.576	-11.8	-0.4638
hsa-miR-146a-3p	KIF5A	MIMAT0004608	ggGCAGGGUGGAUUUUCAAGAGg	[hg19:12:57979145-57979167:+]	0.6216	-17.66	-0.3354
hsa-miR-146a-3p	APP	MIMAT0004608	acauuuuuaaGUAUUUCAGAug	[hg19:21:27253483-27253504:-]	0.7416	-10.18	-0.1565
hsa-miR-146a-3p	CDS1	MIMAT0004608	guuccuAGUUAAAUGUUCAGAGg	[hg19:4:85571176-85571198:+]	0.5969	-14.04	-0.2367
hsa-miR-146a-3p	VASN	MIMAT0004608	agauguuuuucaaacUCAGAGa	[hg19:16:4433431-4433452:+]	0.6369	-7.61	-0.1182
hsa-miR-146a-3p	FGFR2	MIMAT0004608	ugGAAAAAUACUUUUGCUUUCAGGGa	[hg19:10:123238780-123238805:-]	0.7663	-11.85	-0.1487
hsa-miR-146a-3p	ZNF250	MIMAT0004608	acuAAGGUGUUAG-UUCAGAGa	[hg19:8:146104452-146104472:-]	0.514	-13.47	-0.1471
hsa-miR-146a-3p	ANKS3	MIMAT0004608	uuGAAGAA---AAUGUCAGAGu	[hg19:16:4749927-4749945:-]	0.5195	-16.53	-0.1175
hsa-miR-146a-3p	CNOT4	MIMAT0004608	aauguaccucuuucUUCAGAau	[hg19:7:135046590-135046611:-]	0.8443	-5.61	-0.4179
hsa-miR-146a-3p	ODZ2	MIMAT0004608	cacAAUCACUG--UUUCAGAuu	[hg19:5:167690835-167690854:+]	0.7688	-9.5	-0.1043
hsa-miR-146a-3p	EPS15	MIMAT0004608	uacuuaAUUUGUUUUUCAGAGa	[hg19:1:51821845-51821866:-]	0.6177	-13.66	-1.1733
hsa-miR-146a-3p	PAPOLA	MIMAT0004608	uguguuuugUGUAGCUUCAGAGu	[hg19:14:97033101-97033123:+]	0.7392	-10.29	-0.7066
hsa-miR-146a-3p	EXOC2	MIMAT0004608	cgucgcAUCUGAAAAUUUUCAGAGa	[hg19:6:485540-485564:-]	0.463	-14.65	-0.4861
hsa-miR-146a-3p	MYOF	MIMAT0004608	ggcAAAGGCUUCAUUUCAAGAGu	[hg19:10:95066693-95066715:-]	0.5264	-11.39	-0.2961
hsa-miR-146a-3p	ZNF263	MIMAT0004608	caGGUGAGGUGGCAUAUUCAGAGg	[hg19:16:3340583-3340606:+]	0.5238	-20.68	-0.233
hsa-miR-146a-3p	RNF144B	MIMAT0004608	cuaAAAGACUGUGUUAUCAGAGg	[hg19:6:18467494-18467516:+]	0.5766	-20.05	-0.2079
hsa-miR-146a-3p	SCFD1	MIMAT0004608	uaaAAGAA--ACAUUUCAGAaa	[hg19:14:31204981-31205000:+]	0.6169	-11.2	-0.5851
hsa-miR-146a-3p	SEMA5B	MIMAT0004608	gggucccauccggcUUCAGAGa	[hg19:3:122628841-122628862:-]	0.6446	-10.07	-0.1116
hsa-miR-146a-3p	RASSF8	MIMAT0004608	ugGGUGGA-UGGAGUUCAGAGg	[hg19:12:26208292-26208312:+]	0.7724	-20.5	-0.7889
hsa-miR-146a-3p	AMIGO2	MIMAT0004608	uaGCACUAUUGGUAAUUUCAGAGu	[hg19:12:47470957-47470980:-]	0.5344	-14.38	-0.5813
hsa-miR-146a-3p	CCDC144NL	MIMAT0004608	gaauccAAC--AAAUUCAGAGg	[hg19:17:20768218-20768237:-]	0.7136	-13.32	-1.0493
hsa-miR-146a-3p	LOC100131117	MIMAT0004608	ccuAACACCUAGGUUUCAGAGu	[hg19:3:114070785-114070803,114074900-114074902:+]	0.5365	-12.7	-0.6187
hsa-miR-146a-3p	RBM16	MIMAT0004608	auGAAUAACAGCUUGUCAGAGa	[hg19:6:155154792-155154813:+]	0.6829	-13.03	-0.192
hsa-miR-146a-3p	ZNF614	MIMAT0004608	uaaAACGCUUAGAAUUUCAUGAGu	[hg19:19:52518174-52518197:-]	0.5119	-11.76	-0.4112
hsa-miR-146a-3p	PIN1	MIMAT0004608	ggGGAGACCUGGGUGCCUUCAGCAGa	[hg19:19:9958790-9958815:+]	0.7866	-18.41	-0.3643
hsa-miR-146a-3p	CYTH1	MIMAT0004608	guauuagucuauuuaUCAGAGg	[hg19:17:76670345-76670366:-]	0.762	-12.87	-0.1518
hsa-miR-146a-3p	PIP5K1C	MIMAT0004608	uuuuuugguuccuUUUCAGAGa	[hg19:19:3630986-3631007:-]	0.5329	-11.43	-0.346
hsa-miR-146a-3p	USP7	MIMAT0004608	uauAAAAAUUAUAAUUCAGUGa	[hg19:16:8986621-8986642:-]	0.8407	-5.08	-0.1416
hsa-miR-146a-3p	KRT24	MIMAT0004608	caacAAAAGUGUCUUUCAAAGa	[hg19:17:38854454-38854475:-]	0.6127	-6.31	-0.1172
hsa-miR-146a-3p	CXCR7	MIMAT0004608	acGAACAGUUGCAUUUCAGAGa	[hg19:2:237490921-237490942:+]	0.5898	-18.34	-1.0214
hsa-miR-146a-3p	GUCA1C	MIMAT0004608	aauGAGCACAACAUUUCAGUAGa	[hg19:3:108626820-108626842:-]	0.5383	-11.05	-1.0924
hsa-miR-146a-3p	DUXAP10	MIMAT0004608	cuGAAGAAAUUGGUGCUUCAGAGu	[hg19:14:19692179-19692202:+]	0.5812	-23.13	-0.1128
hsa-miR-146a-3p	PMCHL1	MIMAT0004608	uaucAGUUUUACUUUUCAGAGg	[hg19:5:22143981-22144002:+]	0.5091	-15.61	-0.5552
hsa-miR-146a-3p	GTF2H1	MIMAT0004608	acauuaAGCUG-CUUUCAGAaa	[hg19:11:18387752-18387772:+]	0.682	-11.21	-0.2302
hsa-miR-146a-3p	SLMAP	MIMAT0004608	cuGAAAUGCUUAACUUCAGAau	[hg19:3:57914733-57914754:+]	0.8566	-13.6	-0.2376
hsa-miR-146a-3p	ZNF195	MIMAT0004608	aucaguuGCUUAAACUUUCAGAaa	[hg19:11:3380124-3380147:-]	0.4779	-7.15	-0.1004
hsa-miR-146a-3p	TMPRSS2	MIMAT0004608	ucuuAGAGAUGA--UUCAGAGg	[hg19:21:42837972-42837991:-]	0.5594	-19.86	-0.4249
hsa-miR-146a-3p	TMEM144	MIMAT0004608	caGAUAAAGUCCAUUCUCAGAGa	[hg19:4:159175296-159175318:+]	0.5783	-8.68	-1.0869
hsa-miR-146a-3p	IL1RAP	MIMAT0004608	acuAAGUGCAGAGUUUACAGAGu	[hg19:3:190367673-190367695:+]	0.5515	-15.53	-0.3157
hsa-miR-146a-3p	KTELC1	MIMAT0004608	cuuacccuuuccuUUUCAGAGa	[hg19:3:119213462-119213483:+]	0.6017	-8.86	-0.7325
hsa-miR-146a-3p	CDK16	MIMAT0004608	ccugcuccCAGCCUUUCAGAGa	[hg19:X:47088788-47088809:+]	0.6811	-10.92	-0.5211
hsa-miR-146a-3p	IL17RD	MIMAT0004608	uuucAGAGCCUUUUUUUCAGAGu	[hg19:3:57127504-57127526:-]	0.5606	-14.48	-0.1082
hsa-miR-146a-3p	CLCN5	MIMAT0004608	uuaAGGUGCU--ACUUCAGAGa	[hg19:X:49859257-49859276:+]	0.745	-11.25	-0.1237
hsa-miR-146a-3p	C19orf66	MIMAT0004608	ccccccAACU-UUCUUCAGAGu	[hg19:19:10203616-10203636:+]	0.5236	-10	-0.4501
hsa-miR-146a-3p	STAM	MIMAT0004608	auuuuggcaUGACAUUUCAGAGu	[hg19:10:17757536-17757558:+]	0.5916	-14.77	-0.8926
hsa-miR-146a-3p	IFT81	MIMAT0004608	acauuuAUCUGACGUUCAGCAGu	[hg19:12:110656439-110656461:+]	0.638	-10.32	-0.8788
hsa-miR-146a-3p	HEATR2	MIMAT0004608	uuGAA-AACAAUAUUUCAUGAGa	[hg19:7:825876-825897:+]	0.4889	-12.45	-1.0777
hsa-miR-146a-3p	HS1BP3	MIMAT0004608	gccguuaugaGAAUUUACAGAGc	[hg19:2:20840092-20840114:-]	0.465	-11.81	-0.8092
hsa-miR-146a-3p	SYS1	MIMAT0004608	guuccucuUUGGUUUCUUCAGAGc	[hg19:20:43997067-43997090:+]	0.5502	-10.64	-0.3213
hsa-miR-146a-3p	GLIPR2	MIMAT0004608	uuaAACUUCUGGCAUUUCAGAGc	[hg19:9:36163230-36163252:+]	0.5746	-16.05	-0.338
hsa-miR-146a-3p	CELF1	MIMAT0004608	cuuuguAAUUG-UCUUCAGAGc	[hg19:11:47490090-47490110:-]	0.8149	-13.43	-0.919
hsa-miR-146a-3p	HGF	MIMAT0004608	gucuuuuACAUGAAGAUUUCAGAGa	[hg19:7:81331834-81331858:-]	0.6179	-15.18	-1.239
hsa-miR-146a-3p	TASP1	MIMAT0004608	acaAAGAA-UG-GUUUCAGUGa	[hg19:20:13370409-13370428:-]	0.8033	-12.13	-0.1176
hsa-miR-146a-3p	ZBTB10	MIMAT0004608	cauugucuCUG-AUUUCAGUAGa	[hg19:8:81433366-81433387:+]	0.6369	-14.21	-0.866
hsa-miR-146a-3p	VOPP1	MIMAT0004608	cgGAGCGUCCGUGGUUCAGAGu	[hg19:7:55538425-55538446:-]	0.5798	-12.61	-0.1618
hsa-miR-146a-3p	SYT13	MIMAT0004608	aaGGUGAUCUGGUUCUUUCUUCAGAGa	[hg19:11:45262304-45262330:-]	0.5332	-14.44	-0.2276
hsa-miR-146a-3p	CD8A	MIMAT0004608	gaaGAGAACUGCCUUUGGCAGAGu	[hg19:2:87012435-87012458:-]	0.5235	-17.04	-0.5643
hsa-miR-146a-3p	DUSP19	MIMAT0004608	ucaAAAGACAAAUAUUUCAGAGg	[hg19:2:183963657-183963679:+]	0.5391	-18.53	-0.2688
hsa-miR-146a-3p	RNASE11	MIMAT0004608	gccAAUGAUACUA-UUCAGAaa	[hg19:14:21051648-21051668:-]	0.509	-7.79	-0.1343
hsa-miR-146a-3p	CDS2	MIMAT0004608	cccAAGCAAACUGA--UUCAGCAGu	[hg19:20:5170757-5170779:+]	0.7727	-11.5	-0.6673
hsa-miR-146a-3p	GATS	MIMAT0004608	agGCAGAGAGGCGUUUCAGAGu	[hg19:7:99798755-99798776:-]	0.7291	-17.67	-0.4391
hsa-miR-146a-3p	TBC1D3G	MIMAT0004608	cagcuugagaGACAUUCAGAGa	[hg19:17:34797347-34797368:-]	0.5294	-14.14	-0.828
hsa-miR-146a-3p	COL21A1	MIMAT0004608	uuacaugcUUGUUAUUCAGAGu	[hg19:6:55921413-55921434:-]	0.6416	-9.96	-1.0867
hsa-miR-146a-3p	AP1B1	MIMAT0004608	uguuuacuCUUAUUUUCAGAaa	[hg19:22:29723698-29723719:-]	0.6115	-7.16	-0.1781
hsa-miR-146a-3p	IKZF4	MIMAT0004608	acaAAAUCCUACUUUUCAGAGc	[hg19:12:56431544-56431565:+]	0.6785	-10.1	-0.2436
hsa-miR-146a-3p	CYP4F11	MIMAT0004608	ucucuuccCUUACUUUCAGAGg	[hg19:19:16023992-16024013:-]	0.5131	-14.06	-0.1307
hsa-miR-146a-3p	MATN2	MIMAT0004608	uauuAAAAUUCACCACUUCAGAGa	[hg19:8:99048418-99048441:+]	0.6006	-7.93	-0.9376
hsa-miR-146a-3p	LRIG2	MIMAT0004608	uuugcauuuacuaccUCAGAGc	[hg19:1:113666768-113666789:+]	0.683	-8.49	-0.1013
hsa-miR-146a-3p	RUNDC3B	MIMAT0004608	ugccAGAAC--AUAUUCAGAGc	[hg19:7:87460831-87460850:+]	0.6018	-12.69	-0.6315
hsa-miR-146a-3p	C9orf135	MIMAT0004608	gaGUGGGAUUUAUGCUAAUUCAGAug	[hg19:9:72520977-72521002:+]	0.7229	-9.73	-0.3013
hsa-miR-146a-3p	ALAD	MIMAT0004608	gccacauucaccuUUUCAGAGu	[hg19:9:116149347-116149368:-]	0.5176	-8.73	-0.3578
hsa-miR-146a-3p	RAPGEF2	MIMAT0004608	uuaAAGAUUUUG--UUCAGAGa	[hg19:4:160279842-160279861:+]	0.6354	-12.2	-1.1273
hsa-miR-146a-3p	RBBP6	MIMAT0004608	uauuugauuuuuacaUCAGAGc	[hg19:16:24583900-24583921:+]	0.8748	-7.75	-0.541
hsa-miR-146a-3p	ZNF536	MIMAT0004608	gauGACAGUAAAAUUUCAGUGa	[hg19:19:31048632-31048653:+]	0.7026	-9.8	-0.1088
hsa-miR-146a-3p	UBR5	MIMAT0004608	aaaAAGUUCUCGACAUUCAGAuc	[hg19:8:103266027-103266049:-]	0.6648	-9.4	-0.1466
hsa-miR-146a-3p	FAM86D	MIMAT0004608	gacAGGAA--GCGUUUCAGAGa	[hg19:3:75471474-75471493:-]	0.4863	-13.4	-0.3418
hsa-miR-146a-3p	SCHIP1	MIMAT0004608	acauucuGUUGGA-UUCAGAGg	[hg19:3:159615072-159615092:+]	0.796	-19.37	-0.988
hsa-miR-146a-3p	FRG1B	MIMAT0004608	uuauguAAAGAAAUUUCAGAGc	[hg19:20:29631624-29631629,29632611-29632626:+]	0.669	-13.27	-1.1634
hsa-miR-146a-3p	TRIM34	MIMAT0004608	cucuuuuucauAUUUUCAGAGa	[hg19:11:5665116-5665137:+]	0.5273	-8.86	-1.2464
hsa-miR-146a-3p	C1orf198	MIMAT0004608	aaccugcuCUGAUACAUAUUCAGAGu	[hg19:1:230974951-230974976:-]	0.5502	-13.82	-0.5106
hsa-miR-146a-3p	KIAA0564	MIMAT0004608	gcuccGUAAUGAGAAUUCAGAGa	[hg19:13:42142169-42142191:-]	0.5615	-11.99	-0.884
hsa-miR-146a-3p	ATP9A	MIMAT0004608	gaGAAGGACCUCAGACAUUUUCAGCAGa	[hg19:20:50216928-50216955:-]	0.5831	-14.66	-0.2566
hsa-miR-146a-3p	RAP1GAP	MIMAT0004608	auGGACAAGAUUAUUUCAGAGg	[hg19:1:21923236-21923257:-]	0.583	-18	-0.685
hsa-miR-146a-3p	DIP2C	MIMAT0004608	uuGGGCAUAUAGUUUUCAGAGu	[hg19:10:386432-386453:-]	0.5158	-12.02	-1.1279
hsa-miR-146a-3p	PVR	MIMAT0004608	cucaguuuCUGGUAAUUCAGAGa	[hg19:19:45167798-45167820:+]	0.5238	-15	-0.1496
hsa-miR-146a-3p	LOC731789	MIMAT0004608	uaguuuguuaauAUUUCAGAGa	[hg19:10:26936119-26936140:+]	0.5109	-12.84	-0.3315
hsa-miR-146a-3p	SEC23IP	MIMAT0004608	auaccuuuucgcucUUCAGAGu	[hg19:10:121692644-121692665:+]	0.7612	-7.98	-0.4765
hsa-miR-146a-3p	C4orf40	MIMAT0004608	ucauucuGUUGUA-UUCAGAGu	[hg19:4:71028471-71028491:+]	0.5637	-11.87	-0.3229
hsa-miR-146a-3p	SFRS2	MIMAT0004608	auauguuAUUUACCUUCAGAuc	[hg19:17:74730767-74730788:-]	0.7325	-4.54	-0.1553
hsa-miR-146a-3p	PLS3	MIMAT0004608	uugugacuaUGAACUUCAUGAGc	[hg19:X:114856580-114856602:+]	0.7398	-10.89	-0.7337
hsa-miR-146a-3p	MEIS3P1	MIMAT0004608	gaaAAAAAAAAGACUUCAGAGa	[hg19:17:15691454-15691475:+]	0.5556	-9.65	-1.0074
hsa-miR-146a-3p	CPA3	MIMAT0004608	ugcuuuuACUUACUUUCAGUAGc	[hg19:3:148614638-148614660:+]	0.5959	-8.53	-0.7822
hsa-miR-146a-3p	SC4MOL	MIMAT0004608	uuuAAGUACAG-UUUUCAUGAGg	[hg19:4:166263306-166263327:+]	0.5529	-12.58	-1.0579
hsa-miR-146a-3p	DOC2A	MIMAT0004608	cgGAUUAGGGGAGGUUCAGAGg	[hg19:16:30017149-30017170:-]	0.5251	-20.11	-0.2059
hsa-miR-146a-3p	LEPROTL1	MIMAT0004608	ugcuaugccguacaUUCAGAGu	[hg19:8:29964442-29964463:+]	0.6206	-8.47	-0.1747
hsa-miR-146a-3p	YME1L1	MIMAT0004608	cuaAUGAAAUGUACUUCAGAGa	[hg19:10:27399706-27399727:-]	0.5737	-12.02	-0.7054
hsa-miR-146a-3p	IL33	MIMAT0004608	guGAAGUAAAUUUUAGUUCAGAca	[hg19:9:6256922-6256945:+]	0.6067	-11.46	-0.1299
hsa-miR-146a-3p	WLS	MIMAT0004608	uaauAUAACUGAAUUUCAUGAGa	[hg19:1:68591331-68591353:-]	0.6907	-18.6	-1.2596
hsa-miR-146a-3p	CYP4V2	MIMAT0004608	uccuuGUAGUCACUUUCAGAGu	[hg19:4:187114533-187114554:+]	0.5672	-11.65	-0.332
hsa-miR-146a-3p	FCF1	MIMAT0004608	gcGAA-UGCUUAGUCUCAGAGa	[hg19:14:75180226-75180246:+]	0.6979	-12.99	-0.1032
hsa-miR-146a-3p	CHD2	MIMAT0004608	ugGAUGGGACUCCCCUAUUCAGAGu	[hg19:15:93489318-93489342:+]	0.7831	-14.88	-0.9726
hsa-miR-146a-3p	YIPF2	MIMAT0004608	auGCAAAGGUGA--UUCAGAGa	[hg19:19:11033701-11033720:-]	0.703	-11.71	-1.2743
hsa-miR-146a-3p	PPP1R8	MIMAT0004608	auuGAGAGCUCUUGUUAUUCAGAGc	[hg19:1:28177849-28177873:+]	0.7788	-16.19	-0.7682
hsa-miR-146a-3p	NFATC4	MIMAT0004608	agGAGGAUUCUAAAGUUCAGAGa	[hg19:14:24847632-24847654:+]	0.5994	-17.53	-0.4616
hsa-miR-146a-3p	NRG3	MIMAT0004608	ucaGGGAAUCUACUAUUCAGAaa	[hg19:10:84746262-84746284:+]	0.6825	-8.33	-0.1866
hsa-miR-146a-3p	TMEM159	MIMAT0004608	gcGGGGUCCUGGGCUUCUAGAGu	[hg19:16:21191137-21191159:+]	0.5445	-18.65	-0.101
hsa-miR-146a-3p	RBM4	MIMAT0004608	uaGUAGAGCACAG-UUCAGAGu	[hg19:11:66407909-66407929:+]	0.421	-14.32	-0.1585
hsa-miR-146a-3p	TSPAN6	MIMAT0004608	gcccuacauuucuaUUCAGAGu	[hg19:X:99883933-99883954:-]	0.6048	-8.47	-0.9498
hsa-miR-146a-3p	FKBP15	MIMAT0004608	uucAAGAACACUGGGAUUUCAGCAGc	[hg19:9:115928132-115928157:-]	0.5365	-17.15	-0.9317
hsa-miR-146a-3p	SLC39A11	MIMAT0004608	uuGAAG-AC--ACAUUCAGAGg	[hg19:17:70642241-70642259:-]	0.6061	-19.67	-0.5582
hsa-miR-146a-3p	YWHAQ	MIMAT0004608	aaauuGGACUGCAUUUCUUAGAGu	[hg19:2:9724203-9724226:-]	0.5963	-14.73	-0.8045
hsa-miR-146a-3p	NEFL	MIMAT0004608	augguaAACAGGUCAUUUCAGAGu	[hg19:8:24809526-24809549:-]	0.4975	-15.36	-0.326
hsa-miR-146a-3p	ZNF148	MIMAT0004608	uuGUAGCAAAGCAUUUCAGUAGa	[hg19:3:124946549-124946571:-]	0.7453	-9.77	-0.4242
hsa-miR-146a-3p	OLFM3	MIMAT0004608	ugccuuauauuagagUCAGAGa	[hg19:1:102269482-102269503:-]	0.7307	-8.92	-0.1222
hsa-miR-146a-3p	PLEKHH2	MIMAT0004608	gcGAGGAGUACAUUUUCAGAGc	[hg19:2:43993242-43993263:+]	0.5765	-17.22	-0.1446
hsa-miR-146a-3p	MLLT3	MIMAT0004608	ggaucuauuuauuagUCAGAGu	[hg19:9:20345420-20345441:-]	0.691	-8.76	-0.1007
hsa-miR-146a-3p	POLR2K	MIMAT0004608	-----auGCUGGGAAUUCAGAGg	[hg19:8:101165545-101165562:+]	0.6273	-19.19	-0.4983
hsa-miR-146a-3p	EXTL1	MIMAT0004608	aacuucuGCUCGUCUUUCAGAGc	[hg19:1:26362093-26362115:+]	0.5723	-12.12	-0.1082
hsa-miR-146a-3p	BTN2A2	MIMAT0004608	uucuguAUUUUGUUUUCAGAGc	[hg19:6:26390896-26390917:+]	0.5647	-15.71	-0.8372
hsa-miR-146a-3p	NUB1	MIMAT0004608	aaGAAAAAC--AAAUUCAGAGg	[hg19:7:151052983-151053002:+]	0.6943	-15.97	-0.9387
hsa-miR-146a-3p	MTFR1	MIMAT0004608	cucuuuAAC-AAAAUUCAGAaa	[hg19:8:66622647-66622667:+]	0.5675	-5.01	-0.1471
hsa-miR-146a-3p	NDRG3	MIMAT0004608	aaGUAUAGCCUUGAUUUCAGUAGa	[hg19:20:35280875-35280898:-]	0.5457	-11.77	-0.9141
hsa-miR-146a-3p	ACD	MIMAT0004608	agGGAGCAC---CUUUCAGAGu	[hg19:16:67693150-67693168:-]	0.6294	-14.05	-0.2299
hsa-miR-146a-3p	TFG	MIMAT0004608	guauuGAA--GAAGUUCAGAaa	[hg19:3:100467450-100467469:+]	0.6528	-13.43	-0.2504
hsa-miR-146a-3p	AGL	MIMAT0004608	auauGGAUAUGAA-UUCAGUAGa	[hg19:1:100388110-100388131:+]	0.5484	-11.84	-1.0874
hsa-miR-146a-3p	C1orf87	MIMAT0004608	acacuGGCCUGGAGCUUCAGAGa	[hg19:1:60455486-60455508:-]	0.5729	-18.91	-0.2124
hsa-miR-146a-3p	UGT1A6	MIMAT0004608	gacaugugccauuUUUCAGAGg	[hg19:2:234681435-234681456:+]	0.4801	-14.18	-0.2606
hsa-miR-146a-3p	DPH1	MIMAT0004608	ucGAGGCUGGUGGUUUUCAGAGc	[hg19:17:1945924-1945946:+]	0.644	-17.28	-0.1916
hsa-miR-146a-3p	LNX1	MIMAT0004608	aaGAAUAAAUAUUUUUCAGAag	[hg19:4:54326626-54326647:-]	0.4952	-11.15	-0.1493
hsa-miR-146a-3p	SLC29A1	MIMAT0004608	gacAGAAACCAGGUGCCUUCAGAGg	[hg19:6:44201820-44201844:+]	0.6043	-15.71	-0.2524
hsa-miR-146a-3p	EBF3	MIMAT0004608	uguguuuACUGGAAAAAUUCAGAGg	[hg19:10:131634573-131634597:-]	0.7812	-20.05	-0.621
hsa-miR-146a-3p	C14orf41	MIMAT0004608	auGAGCACCUUUCUUUCCAGAGg	[hg19:14:73945317-73945339:+]	0.6059	-14.02	-0.3527
hsa-miR-146a-3p	MDM4	MIMAT0004608	uuuauuuccaaccugUCAGAGa	[hg19:1:204518885-204518906:+]	0.5298	-8.92	-0.1269
hsa-miR-146a-3p	RANBP2	MIMAT0004608	ucaAACUGCUGCAUAAUUUCCAGAGc	[hg19:2:109401327-109401352:+]	0.5481	-12.13	-0.6268
hsa-miR-146a-3p	CLDN19	MIMAT0004608	agcAAGAAAU-AA-UUCAGAGg	[hg19:1:43200506-43200525:-]	0.5334	-16.55	-0.3142
hsa-miR-146a-3p	SMA4	MIMAT0004608	caucACAAUCCCAUUAUUCAGAGc	[hg19:5:70087074-70087097:+]	0.6331	-8.52	-0.4851
hsa-miR-146a-3p	C8orf30A	MIMAT0004608	ccuggguccccuugUUCAGAGa	[hg19:8:145194540-145194561:+]	0.4927	-13.57	-0.1586
hsa-miR-146a-3p	PTOV1	MIMAT0004608	uuaugcucCUGUACUCUUCAGAGa	[hg19:19:50363292-50363315:+]	0.709	-12.21	-0.55
hsa-miR-146a-3p	RCN2	MIMAT0004608	gcuuuucuUUAACUUUCAGAua	[hg19:15:77242257-77242278:+]	0.5449	-5.75	-0.173
hsa-miR-146a-3p	LRP4	MIMAT0004608	uaaGAGACACUGCCUUUUCAGCAGc	[hg19:11:46879888-46879912:-]	0.6076	-14.43	-0.2594
hsa-miR-146a-3p	RAP2C	MIMAT0004608	aucAUGAUUUAAAUUUUCUAGAGa	[hg19:X:131337638-131337661:-]	0.6024	-6.91	-1.2151
hsa-miR-146a-3p	DLEU2L	MIMAT0004608	uuauGGAGCUAACAUUUUCAGAGa	[hg19:1:64015974-64015997:+]	0.5016	-15.2	-0.9165
hsa-miR-146a-3p	HMMR	MIMAT0004608	cuGAA-ACCUUAGUUUCAAGAGu	[hg19:5:162918466-162918487:+]	0.5075	-14.54	-0.7013
hsa-miR-146a-3p	GRHL1	MIMAT0004608	ugccuggcaUGAA-UUCAGAGg	[hg19:2:10102615-10102635:+]	0.7491	-20.83	-0.2976
hsa-miR-146a-3p	DYDC2	MIMAT0004608	caacagguuccuccUUCAGAGu	[hg19:10:82126573-82126594:+]	0.6363	-9.76	-0.1
hsa-miR-146a-3p	C1orf124	MIMAT0004608	cuuuuccugUGAAGUUCAGAGu	[hg19:1:231487855-231487876:+]	0.513	-13.05	-0.2199
hsa-miR-146a-3p	RFC3	MIMAT0004608	auaAAGAAGAGAAUUUCAGAGu	[hg19:13:34409589-34409610:+]	0.5283	-20.06	-0.9683
hsa-miR-146a-3p	NADK	MIMAT0004608	ucagucGGUUGAAAUUCAGAGg	[hg19:1:1684010-1684031:-]	0.5418	-19.83	-0.3834
hsa-miR-146a-3p	GPR109B	MIMAT0004608	uccuGGAACUUCCAGAUUCAGAGa	[hg19:12:123200073-123200096:-]	0.5242	-15.45	-0.8321
hsa-miR-146a-3p	TAP2	MIMAT0004608	agucAAACCUAAUUUUACAGAGa	[hg19:6_dbb_hap3:4076056-4076078:-]	0.5663	-8.57	-0.8211
hsa-miR-146a-3p	DAOA	MIMAT0004608	ugGCACAGAGGCAUUUACAGAGa	[hg19:13:106124968-106124990:+]	0.4998	-10.67	-0.6846
hsa-miR-146a-3p	HSPA6	MIMAT0004608	cuaugaucCUGCCCUUCAGAGa	[hg19:1:161496446-161496467:+]	0.5068	-13.35	-0.3639
hsa-miR-146a-3p	HADHB	MIMAT0004608	auGGAAAAAU-AA-UUCAGAau	[hg19:2:26513232-26513251:+]	0.5888	-6.96	-0.1065
hsa-miR-146a-3p	TJP2	MIMAT0004608	uccuuuACCCAAAUUUCAGAGu	[hg19:9:71867887-71867908:+]	0.4851	-11.8	-0.5628
hsa-miR-146a-3p	FBXO43	MIMAT0004608	uuaAAAAAUAGUUUUUCAGAua	[hg19:8:101145683-101145704:-]	0.4769	-6.95	-0.409
hsa-miR-146a-3p	SLC25A16	MIMAT0004608	uuucuuaauacauucUCAGAGg	[hg19:10:70243148-70243169:-]	0.5077	-11.72	-0.1184
hsa-miR-146a-3p	TBX3	MIMAT0004608	auucuugugauguUUUCAGAGc	[hg19:12:115109039-115109060:-]	0.625	-11.79	-0.4449
hsa-miR-146a-3p	LMBR1	MIMAT0004608	uuaAAGCAUU-UUUUUCAGAGa	[hg19:7:156475921-156475941:-]	0.591	-11.92	-0.9204
hsa-miR-146a-3p	NBPF11	MIMAT0004608	uuGGGAAAGUGGUUUUCAAGAGu	[hg19:1:147574668-147574690:-]	0.7519	-15.93	-1.1263
hsa-miR-146a-3p	MORF4L1	MIMAT0004608	uuuAGGAAUUGUUUUUCAGAuc	[hg19:15:79190025-79190046:+]	0.6985	-16.89	-0.2548
hsa-miR-146a-3p	CD2	MIMAT0004608	agGCAGAAC---ACUUCAGAGa	[hg19:1:117307845-117307863:+]	0.5483	-13.26	-0.2453
hsa-miR-146a-3p	SLC17A9	MIMAT0004608	cuGAGGAGCUGGUGGUUUCAUGAGu	[hg19:20:61599818-61599842:+]	0.5211	-25.79	-0.6312
hsa-miR-146a-3p	FAM86B2	MIMAT0004608	gacAGGAA--GCAUUUCAGAGa	[hg19:8:12040408-12040427:-]	0.4946	-13.71	-0.5103
hsa-miR-146a-3p	MORN5	MIMAT0004608	ucccgaagcgguuagUCAGAGa	[hg19:9:124937437-124937458:+]	0.5464	-11.85	-0.1002
hsa-miR-146a-3p	THAP1	MIMAT0004608	uauAAAAAC---AGUUCAGAau	[hg19:8:42692987-42693005:-]	0.6228	-5.14	-0.1897
hsa-miR-146a-3p	KCNA5	MIMAT0004608	uuuuuGUACUGUAGUUCAGAua	[hg19:12:5155590-5155611:+]	0.6967	-12.29	-0.1027
hsa-miR-146a-3p	GREB1	MIMAT0004608	uaaacaAAUUGAUUUACUUCAGAGc	[hg19:2:11781146-11781170:+]	0.6235	-12.6	-0.7182
hsa-miR-146a-3p	YTHDF2	MIMAT0004608	agGAAAAAAUGACCUUCAAGAGa	[hg19:1:29095515-29095537:+]	0.7933	-10.81	-1.2756
hsa-miR-146a-3p	HECTD2	MIMAT0004608	caaAAAAAAUCAUUAUUCAGAGa	[hg19:10:93247480-93247502:+]	0.7778	-8.63	-0.9014
hsa-miR-146a-3p	TM2D2	MIMAT0004608	cuGAACAA-UGAAAAUCUUCAGCAGa	[hg19:8:38848406-38848430:-]	0.61	-11.6	-0.9683
hsa-miR-146a-3p	NFXL1	MIMAT0004608	guauguAAUUAGAUUUCAGAaa	[hg19:4:47849677-47849698:-]	0.554	-10.5	-0.1663
hsa-miR-146a-3p	ANKRD13C	MIMAT0004608	uuuuAGGACAAAAAUUCAGAua	[hg19:1:70818613-70818634:-]	0.541	-10.07	-0.1796
hsa-miR-146a-3p	RALGAPB	MIMAT0004608	uuccAGAUCCUUUAUUUCAGAGc	[hg19:20:37206404-37206426:+]	0.5588	-15.04	-0.2253
hsa-miR-146a-3p	RGPD5	MIMAT0004608	auGAAAAUGCAUCUAUUUCAGAGc	[hg19:2:113126255-113126278:-]	0.5424	-13.24	-0.3969
hsa-miR-146a-3p	FAM92A1	MIMAT0004608	uucaaagucaccucUUCAGAGa	[hg19:8:94738684-94738705:+]	0.8089	-9.05	-1.0992
hsa-miR-146a-3p	CDON	MIMAT0004608	guGAAGGACCUUAAUUCAAAUCAGAGa	[hg19:11:125830737-125830763:-]	0.7335	-17.65	-0.1051
hsa-miR-146a-3p	ITPRIP	MIMAT0004608	gcagucuggcccAGUUCAGAGa	[hg19:10:106073019-106073040:-]	0.5188	-13.75	-0.1225
hsa-miR-146a-3p	MAMDC2	MIMAT0004608	gaaGAGAACCAUGUGGUUCAAGAGa	[hg19:9:72758631-72758655:+]	0.7579	-13.7	-0.4611
hsa-miR-146a-3p	BFAR	MIMAT0004608	uuGAAGAGUUGCUAGGAUUCAGAGu	[hg19:16:14762222-14762246:+]	0.501	-20.78	-0.5225
hsa-miR-146a-3p	TDH	MIMAT0004608	cccccGAUCUCUGUAUUCAGAGa	[hg19:8:11219243-11219265:+]	0.8278	-13.26	-0.7351
hsa-miR-146a-3p	TXLNG	MIMAT0004608	ugugaucACUGUA-UUGAGAGa	[hg19:X:16859897-16859917:+]	0.7558	-11.66	-0.1494
hsa-miR-146a-3p	FMO2	MIMAT0004608	aauAAAAAUUG-CUUUCAGAGa	[hg19:1:171181100-171181120:+]	0.537	-12.88	-0.4687
hsa-miR-146a-3p	SCAND2	MIMAT0004608	cucugacuCUAGAAUUUCAAGAGa	[hg19:15:85174997-85175020:+]	0.5941	-17.4	-0.2149
hsa-miR-146a-3p	IRX4	MIMAT0004608	accAAUAAUUGCCUGCUUCAGAGg	[hg19:5:1877577-1877600:-]	0.6268	-15.61	-0.601
hsa-miR-146a-3p	PSEN1	MIMAT0004608	uuGCAG-AUUUUUUUUCAGAGa	[hg19:14:73688782-73688802:+]	0.4985	-13.44	-0.2618
hsa-miR-146a-3p	TAB2	MIMAT0004608	uguAAGGA--AAAUAUUCAGAug	[hg19:6:149732220-149732240:+]	0.7736	-11.56	-0.1688
hsa-miR-146a-3p	LOC554223	MIMAT0004608	agccAGAA--GCA-UUCAGAGa	[hg19:6_mann_hap4:1065683-1065701:+]	0.5687	-10.54	-0.5456
hsa-miR-146a-3p	C5orf28	MIMAT0004608	agaucuAGCUUAUUAUUUCAGAaa	[hg19:5:43445679-43445702:-]	0.5565	-10.37	-0.1993
hsa-miR-146a-3p	VAPA	MIMAT0004608	uucAAGAAUUG---UUCAGAGu	[hg19:18:9954509-9954527:+]	0.8101	-16.33	-0.2268
hsa-miR-146a-3p	TMEM216	MIMAT0004608	ucauguuggUGGGUUUCCAGAGu	[hg19:11:61166167-61166189:+]	0.5517	-13.58	-0.1444
hsa-miR-146a-3p	IGFBP3	MIMAT0004608	cuuccuAUCAAAAUAUUCAGAGa	[hg19:7:45953184-45953206:-]	0.5216	-8.63	-0.9258
hsa-miR-146a-3p	CACHD1	MIMAT0004608	aaaAACAAUUGGUUCUUCAGCAGu	[hg19:1:65158623-65158646:+]	0.6649	-9.9	-0.9663
hsa-miR-146a-3p	RNF44	MIMAT0004608	uauuguuGCUG-AUUUCAGAGg	[hg19:5:175953746-175953766:-]	0.8511	-22.64	-1.1282
hsa-miR-146a-3p	LOC145837	MIMAT0004608	caguuucuucauACUUCAGAGc	[hg19:15:69759844-69759865:+]	0.5489	-8.58	-0.4137
hsa-miR-146a-3p	ZNF238	MIMAT0004608	aaaAGGAUAUUGCAGCUUCAGCAGu	[hg19:1:244219304-244219328:+]	0.7838	-11.68	-0.6621
hsa-miR-146a-3p	PLAT	MIMAT0004608	auacuGUACUUAAUAAAUUCAGAua	[hg19:8:42032774-42032798:-]	0.6242	-10.42	-0.365
hsa-miR-146a-3p	NRG1	MIMAT0004608	cauAAUAAAAGGAGUUCAGAug	[hg19:8:32600731-32600752:+]	0.6181	-10.79	-0.2369
hsa-miR-146a-3p	HOXB13	MIMAT0004608	ucacucgcaauAAAUUCAGAGc	[hg19:17:46802133-46802154:-]	0.5724	-8.67	-0.5491
hsa-miR-146a-3p	APCDD1L	MIMAT0004608	guGAGGUUAAUGAUGGUUUCAGAGg	[hg19:20:57034508-57034532:-]	0.5689	-23.26	-0.3704
hsa-miR-146a-3p	UBXN7	MIMAT0004608	agGAAUGGCU-AGAUUCAGAGu	[hg19:3:196083138-196083158:-]	0.6033	-13.87	-0.2978
hsa-miR-146a-3p	EPS8	MIMAT0004608	uauuuuAACAUAAAUCAUUUAGAGa	[hg19:12:15773184-15773208:-]	0.7542	-6.16	-0.1859
hsa-miR-146a-3p	MARCH7	MIMAT0004608	uuuuAAAUCCCACAUUCAGAGu	[hg19:2:160624644-160624665:+]	0.6894	-8.47	-1.1735
hsa-miR-146a-3p	LOC647309	MIMAT0004608	ucacAGUACUCUUUUUCUAGAGc	[hg19:3:190571764-190571786:-]	0.5735	-9.38	-0.1514
hsa-miR-146a-3p	SLC29A3	MIMAT0004608	acaAGGACAUUGGUGCUUCAGAGc	[hg19:10:73122376-73122399:+]	0.3883	-15.82	-0.1712
hsa-miR-146a-3p	POGZ	MIMAT0004608	aaaguguuuguuguaUCAGAGc	[hg19:1:151400227-151400248:-]	0.5599	-11.43	-0.1185
hsa-miR-146a-3p	BMI1	MIMAT0004608	uguguuucaUGCA-UUCAGAaa	[hg19:10:22619231-22619251:+]	0.7551	-6.1	-0.1117
hsa-miR-146a-3p	TM4SF18	MIMAT0004608	uaugcaucagaAACUUCAGAaa	[hg19:3:149039055-149039076:-]	0.5799	-6.31	-0.1611
hsa-miR-146a-3p	GIMAP4	MIMAT0004608	acuuauucUUGCA-UUCAGAGu	[hg19:7:150270514-150270534:+]	0.5722	-9.46	-0.6588
hsa-miR-146a-3p	LY6K	MIMAT0004608	uucuuuAACUCACAUUCAGAGg	[hg19:8:143784958-143784979:+]	0.514	-15.36	-0.5559
hsa-miR-146a-3p	KIAA1430	MIMAT0004608	uuauAUAACCUAUAUUUCAAGAGa	[hg19:4:186082201-186082224:-]	0.5143	-9.09	-0.6589
hsa-miR-146a-3p	NOL8	MIMAT0004608	acaAAGAA-GAAAUUUCAGAGu	[hg19:9:95060020-95060040:-]	0.5585	-16.89	-1.0962
hsa-miR-146a-3p	FAM21B	MIMAT0004608	guGAGAGAUUAUACUUCAUGAGu	[hg19:10:47949262-47949284:+]	0.551	-10.39	-0.8025
hsa-miR-146a-3p	LOC642597	MIMAT0004608	uuaAAAACCUUCUAGUUUCAGAGu	[hg19:18:5144311-5144334:-]	0.6369	-13.15	-1.0244
hsa-miR-146a-3p	C18orf34	MIMAT0004608	aaGAAAAGUCACACAGUUCAGAua	[hg19:18:30517912-30517935:-]	0.7894	-6.64	-0.1534
hsa-miR-146a-3p	MFAP3	MIMAT0004608	aauAAGUAUUUCAUAUAAUUCAGAGg	[hg19:5:153436865-153436890:+]	0.5956	-13.32	-0.7355
hsa-miR-146a-3p	ATG16L2	MIMAT0004608	gucAGGGACUCA--UUCAGAGu	[hg19:11:72535469-72535488:+]	0.5577	-14.85	-0.1245
hsa-miR-146a-3p	NFRKB	MIMAT0004608	aaacuuuGUUGCAGUUCAGAGu	[hg19:11:129733766-129733787:-]	0.6083	-11	-0.3596
hsa-miR-146a-3p	RIMS1	MIMAT0004608	acuuGGAACUG---UUCAGAGc	[hg19:6:73111823-73111841:+]	0.6809	-18.48	-0.1839
hsa-miR-146a-3p	EDAR	MIMAT0004608	acGCAUAAUUCUAGAUUUCAAGAGc	[hg19:2:109512341-109512365:-]	0.5229	-9.82	-0.3696
hsa-miR-146a-3p	KRT15	MIMAT0004608	cuccagucccugccUUCAGAGa	[hg19:17:39670166-39670187:-]	0.5018	-12.43	-0.1742
hsa-miR-146a-3p	LPHN2	MIMAT0004608	uuGAGAAAAUGAUCAUUUCAGAau	[hg19:1:82456225-82456248:+]	0.8129	-13.36	-0.127
hsa-miR-146a-3p	ADAMDEC1	MIMAT0004608	auGCACGGCUAAACUAUUCAGAGu	[hg19:8:24263119-24263142:+]	0.5605	-10.21	-1.0474
hsa-miR-146a-3p	OMA1	MIMAT0004608	cuuuuuuAUUCAUUCUCAGAGg	[hg19:1:58999220-58999241:-]	0.607	-11.72	-0.1678
hsa-miR-146a-3p	C1orf99	MIMAT0004608	uacuuguuUUGUUUUUCAGAGu	[hg19:1:187612716-187612737:+]	0.5124	-14.86	-0.6371
hsa-miR-146a-3p	PPP2CA	MIMAT0004608	uuguucuuUUUAUUUUCAGGGa	[hg19:5:133532981-133533002:-]	0.7207	-10.76	-0.1365
hsa-miR-146a-3p	TMEM218	MIMAT0004608	agcAGGAAGGCACUAUUCAGAGc	[hg19:11:124967424-124967446:-]	0.5738	-15.6	-0.2605
hsa-miR-146a-3p	SFTPA1	MIMAT0004608	guuuuGAGUGUUAUUUCAGAGa	[hg19:10:81315741-81315762:-]	0.6081	-14.23	-1.1388
hsa-miR-146a-3p	STON1-GTF2A1L	MIMAT0004608	uaauAAAAUUAUAAUUCAGAug	[hg19:2:48906710-48906731:+]	0.6024	-8.21	-0.1881
hsa-miR-146a-3p	FEZ2	MIMAT0004608	uaccAGUAUUG---UUCAGAGa	[hg19:2:36779844-36779862:-]	0.537	-11.28	-0.7999
hsa-miR-146a-3p	CYP4X1	MIMAT0004608	uuggugugcauucUUUCAGAcu	[hg19:1:47516291-47516312:+]	0.576	-8.09	-0.1497
hsa-miR-146a-3p	CHD6	MIMAT0004608	uuuuAGUGUUGAUUUUCUAGAGu	[hg19:20:40064793-40064815:-]	0.5234	-11.58	-0.9314
hsa-miR-146a-3p	TNFSF15	MIMAT0004608	aaacAGUAUAAACUUUCAGAGg	[hg19:9:117552277-117552298:-]	0.6068	-14.57	-0.6994
hsa-miR-146a-3p	FKSG49	MIMAT0004608	ugGAUACAGCACAUGUUUCAGAGa	[hg19:20:47551909-47551932:+]	0.5	-12.22	-0.4768
hsa-miR-146a-3p	SLC25A4	MIMAT0004608	cucuggccUUUAGUUAUUCAGAGa	[hg19:4:186066597-186066620:+]	0.5383	-12.41	-0.3405
hsa-miR-146a-3p	ATP2C1	MIMAT0004608	uaGAAGGGC--AAGUUCAAGAGg	[hg19:3:130720248-130720268:+]	0.7073	-19.31	-1.0579
hsa-miR-146a-3p	ING3	MIMAT0004608	cccAAAAACUUGAUAUUCAGAGa	[hg19:7:120612634-120612656:+]	0.5301	-12.65	-0.4181
hsa-miR-146a-3p	SLC37A1	MIMAT0004608	ugcgcuGGCUGUGGCUUCAGAGa	[hg19:21:44000863-44000885:+]	0.4469	-17.58	-0.2096
hsa-miR-146a-3p	MEI1	MIMAT0004608	gccuccAGUAGAGAUUCAGAGa	[hg19:22:42140983-42141004:+]	0.6693	-12.38	-0.1373
hsa-miR-146a-3p	RMND5A	MIMAT0004608	gcauGGACUUAAAAUUCAUGAGa	[hg19:2:87002886-87002908:+]	0.5519	-9.67	-0.1958
hsa-miR-146a-3p	PRY	MIMAT0004608	aacccaccccaAAUUUCAGAGa	[hg19:Y:24660014-24660035:+]	0.6516	-11.96	-1.0672
hsa-miR-146a-3p	SLC25A36	MIMAT0004608	acauuGCAAAGAAUUUCAGUAGa	[hg19:3:140683725-140683747:+]	0.5901	-12.87	-0.8898
hsa-miR-146a-3p	MRPL11	MIMAT0004608	uuuccucAUUGUCCUUUCAGAGa	[hg19:11:66202692-66202714:-]	0.5389	-12.38	-0.5791
hsa-miR-146a-3p	GYG1	MIMAT0004608	cuauuuAGCU-UGUUUCAGAaa	[hg19:3:148744934-148744954:+]	0.5455	-9.8	-0.1337
hsa-miR-146a-3p	MEF2A	MIMAT0004608	auuagcccaguuuUUUCAGAGg	[hg19:15:100254241-100254262:+]	0.671	-14.24	-0.5626
hsa-miR-146a-3p	C15orf44	MIMAT0004608	aauguucuUUGAAAUUUCAGAGu	[hg19:15:65891929-65891951:-]	0.4907	-15.14	-0.5562
hsa-miR-146a-3p	CTNNB1	MIMAT0004608	cccAAGACAUAAAAUUCAGAGa	[hg19:3:41277695-41277716:+]	0.4819	-9.97	-0.83
hsa-miR-146a-3p	CLEC16A	MIMAT0004608	uuccuGAUAUUUUGUUUCAGAGu	[hg19:16:11273134-11273156:+]	0.5773	-17.16	-0.448
hsa-miR-146a-3p	ERMAP	MIMAT0004608	aacccuuuCUGAGAUUCAGAGa	[hg19:1:43309736-43309757:+]	0.534	-16.6	-0.3487
hsa-miR-146a-3p	KLHL18	MIMAT0004608	caaucgccaUGUA-UUCAGAGg	[hg19:3:47387311-47387331:+]	0.6164	-13.89	-0.1475
hsa-miR-146a-3p	RAB1A	MIMAT0004608	acagcuAACUUCAUUUUCAGAac	[hg19:2:65315426-65315448:-]	0.8104	-8.31	-0.1738
hsa-miR-146a-3p	MTMR7	MIMAT0004608	uacuuucACAGAUUCUUCAGAGc	[hg19:8:17155272-17155294:-]	0.5165	-9.24	-0.1341
hsa-miR-146a-3p	FTO	MIMAT0004608	cuuucccaagcuuUUUCAGAGa	[hg19:16:54146153-54146174:+]	0.5551	-11.93	-0.4175
hsa-miR-146a-3p	SLC35F2	MIMAT0004608	cucuccAACAG-UUUUCAGAGc	[hg19:11:107662176-107662196:-]	0.5309	-9.81	-0.4432
hsa-miR-146a-3p	FYB	MIMAT0004608	uaGAUCAAGAGAAUAUUUCAGAGu	[hg19:5:39105542-39105565:-]	0.5814	-15.83	-0.9007
hsa-miR-146a-3p	UBE2H	MIMAT0004608	caaaccAGCU-UUUUUCAGAGa	[hg19:7:129473511-129473531:-]	0.56	-11.93	-0.8103
hsa-miR-146a-3p	DCUN1D5	MIMAT0004608	guuuAUAACAUUUAUUUCAGAac	[hg19:11:102932842-102932864:-]	0.7804	-8.03	-0.2415
hsa-miR-146a-3p	TSPYL6	MIMAT0004608	aaGGUGAUUUCUAGUUCAGAGu	[hg19:2:54480864-54480885:-]	0.5394	-11.1	-0.1939
hsa-miR-146a-3p	ZNF189	MIMAT0004608	agauuaAACCUAGGUUCAGAGc	[hg19:9:104172177-104172198:+]	0.6275	-11.29	-0.5088
hsa-miR-146a-3p	AZIN1	MIMAT0004608	acGGAAUGUUUAAAUUCAGAGu	[hg19:8:103839727-103839748:-]	0.6046	-10.86	-0.4918
hsa-miR-146a-3p	RP1L1	MIMAT0004608	gcaAAGCAGGUAACUUCAGAGu	[hg19:8:10463889-10463910:-]	0.6089	-10.03	-0.3597
hsa-miR-146a-3p	BCL2L15	MIMAT0004608	----AGAGUUGGAGCUAUUCACGAGa	[hg19:1:114423723-114423744:-]	0.6152	-14.16	-0.1201
hsa-miR-146a-3p	OLA1	MIMAT0004608	ggauuguuagGGAUUUCAGCAGu	[hg19:2:174938488-174938510:-]	0.5552	-12.06	-0.6143
hsa-miR-146a-3p	GPRASP1	MIMAT0004608	auGUAGGGC-AUACUUCAGAGa	[hg19:X:101913524-101913544:+]	0.5362	-14.01	-0.6517
hsa-miR-146a-3p	RPL7L1	MIMAT0004608	uuuuuaucaaGUAUCUUCAGAGa	[hg19:6:42854958-42854980:+]	0.5749	-7.93	-1.0994
hsa-miR-146a-3p	ZNF607	MIMAT0004608	uguguuAACUCAGAUUCAGAGa	[hg19:19:38188729-38188750:-]	0.4757	-13.35	-0.9739
hsa-miR-146a-3p	KLF5	MIMAT0004608	uuGUAGAAUU--UUUUGAGAGa	[hg19:13:73651597-73651616:+]	0.7549	-12.58	-0.1355
hsa-miR-146a-3p	CMAS	MIMAT0004608	ugccauccgaGAAUUUGCAGAGc	[hg19:12:22218176-22218198:+]	0.7513	-11.81	-0.7874
hsa-miR-146a-3p	BAZ2A	MIMAT0004608	gcagagccccucccUUCAGAGa	[hg19:12:56990834-56990855:-]	0.7181	-12.23	-0.19
hsa-miR-146a-3p	RANBP17	MIMAT0004608	aaGACCAAUUUGUCUUCAGAGa	[hg19:5:170319505-170319526:+]	0.7833	-11.13	-1.0858
hsa-miR-146a-3p	C14orf53	MIMAT0004608	agGAACAAAAUAACAUCCUUCAGAau	[hg19:14:66958381-66958403,66958771-66958773:+]	0.797	-8.03	-0.1007
hsa-miR-146a-3p	STAG2	MIMAT0004608	cuuAAAAUUAUGAGGUUUCAGAaa	[hg19:X:123235408-123235431:+]	0.8316	-9.81	-0.4563
hsa-miR-146a-3p	ABCB10	MIMAT0004608	cucAAGAUCUUUUUAUUCAGAGu	[hg19:1:229653743-229653765:-]	0.6048	-12.31	-1.1916
hsa-miR-146a-3p	MCL1	MIMAT0004608	guccccucagGAAUUUUCAGAGg	[hg19:1:150547992-150548014:-]	0.4926	-19.27	-0.3184
hsa-miR-146a-3p	MUC20	MIMAT0004608	cucAAGAACUUCACCCCUUCAGAGa	[hg19:3:195453215-195453239:+]	0.6486	-15.7	-0.399
hsa-miR-146a-3p	GYS1	MIMAT0004608	guccAGAGCCGGGGCACUUUCAGAGu	[hg19:19:49472055-49472080:-]	0.5631	-15.85	-0.4636
hsa-miR-146a-3p	ARID1A	MIMAT0004608	aaacACAAUUGAGAUUUUUUCAGUGa	[hg19:1:27108411-27108436:+]	0.8367	-10.33	-0.2765
hsa-miR-146a-3p	APC	MIMAT0004608	gaaacuAAAUGAACAUUUCAGAau	[hg19:5:112180633-112180656:+]	0.802	-11.65	-0.216
hsa-miR-146a-3p	RNF141	MIMAT0004608	acaucuuuCUGAGAUUUCAGAGu	[hg19:11:10535551-10535573:-]	0.5633	-16.55	-0.2132
hsa-miR-146a-3p	SMUG1	MIMAT0004608	cacguuuACU--AUUUCAGAGg	[hg19:12:54575501-54575520:-]	0.5569	-16.73	-1.0343
hsa-miR-146a-3p	USP48	MIMAT0004608	ucucauguUUUGACUUCAGAGg	[hg19:1:22005224-22005245:-]	0.549	-17.39	-0.2999
hsa-miR-146a-3p	SMAP2	MIMAT0004608	caccccACUUGAAAAUUCAGAca	[hg19:1:40888874-40888896:+]	0.7674	-7.84	-0.2703
hsa-miR-146a-3p	MMP21	MIMAT0004608	aaGAAAACCGGAUUUUCAGUAGc	[hg19:10:127455148-127455170:-]	0.5312	-12.17	-0.9138
hsa-miR-146a-3p	CLLU1	MIMAT0004608	gaGAAUAUUAGGA-UUCAGAGa	[hg19:12:92823972-92823992:+]	0.5476	-12.77	-0.8528
hsa-miR-146a-3p	ACAD8	MIMAT0004608	uaaAGGCAGUCUAUUUUCAGAGc	[hg19:11:134130560-134130582:+]	0.5291	-12.25	-0.2853
hsa-miR-146a-3p	UNC5C	MIMAT0004608	uuucAGAUUAGUAAUUUACAGAGa	[hg19:4:96089894-96089917:-]	0.6774	-9.72	-1.2805
hsa-miR-146a-3p	SIK2	MIMAT0004608	aaauccaaagucACUUCAGAGu	[hg19:11:111595965-111595986:+]	0.6677	-9.12	-0.3559
hsa-miR-146a-3p	SLC39A8	MIMAT0004608	agauucAAAUG-GUUUCAGAGa	[hg19:4:103183803-103183823:-]	0.5699	-12.9	-0.9459
hsa-miR-146a-3p	MBLAC2	MIMAT0004608	gcuuuaAAUAUAAAUUUCAGAGu	[hg19:5:89756349-89756371:-]	0.6862	-11.8	-0.9332
hsa-miR-146a-3p	ZNF823	MIMAT0004608	auucAGUACUUUAAUUUCAGAaa	[hg19:19:11832472-11832494:-]	0.4757	-11.12	-0.1262
hsa-miR-146a-3p	TRAF5	MIMAT0004608	gguuugcuuaGGAGUUCAGAGu	[hg19:1:211548189-211548210:+]	0.611	-12.45	-0.3105
hsa-miR-146a-3p	TRIM69	MIMAT0004608	uaauauuauacAAAUUCAGAGu	[hg19:15:45059978-45059999:+]	0.6146	-8.47	-1.1861
hsa-miR-146a-3p	CCAR1	MIMAT0004608	ugcAGGCACAG-AUUUCAGCAGc	[hg19:10:70507240-70507261:+]	0.7255	-10.22	-0.5937
hsa-miR-146a-3p	CYP2W1	MIMAT0004608	ggcccacauucuccUUCAGAGa	[hg19:7:1029020-1029041:+]	0.503	-7.93	-0.1874
hsa-miR-146a-3p	PTGER3	MIMAT0004608	guuGAG-GUUAGAUUUCAGAGa	[hg19:1:71475570-71475590:-]	0.6014	-18.09	-0.1766
hsa-miR-146a-3p	TPD52L1	MIMAT0004608	aaagcGGUCUAUAUUUACAGAGa	[hg19:6:125573795-125573817:+]	0.5175	-10.38	-0.809
hsa-miR-146a-3p	C6orf167	MIMAT0004608	acaauuucuaccAUAUUCAGAaa	[hg19:6:97701801-97701823:-]	0.5093	-5.25	-0.2074
hsa-miR-146a-3p	USP46	MIMAT0004608	aauGGGAAUUCUCUUUCUAGAGa	[hg19:4:53460325-53460347:-]	0.6519	-11.5	-0.2312
hsa-miR-146a-3p	FAM119B	MIMAT0004608	cucAAAAACCAUAUUUCCAGAGc	[hg19:12:58174483-58174505:+]	0.5342	-8.73	-0.625
hsa-miR-146a-3p	POM121L8P	MIMAT0004608	agGAAGCAAAUGAAUUCUCAGAGg	[hg19:22:18847010-18847033:+]	0.6594	-23.23	-0.1572
hsa-miR-146a-3p	PTCD3	MIMAT0004608	ggcAAUAAAGUAAUUUCAGAGu	[hg19:2:86368806-86368827:+]	0.4989	-11.85	-0.2661
hsa-miR-146a-3p	MMP19	MIMAT0004608	agcccGAACUG-ACUUCAGCAGc	[hg19:12:56231108-56231129:-]	0.7215	-14	-0.3486
hsa-miR-146a-3p	KDELR3	MIMAT0004608	cgucuacGUUGAAUUAUUCAGAGa	[hg19:22:38879396-38879419:+]	0.3957	-13.5	-1.0288
hsa-miR-146a-3p	SRP14	MIMAT0004608	---------gGGAUUUCAAGAGg	[hg19:15:40329219-40329219,40329510-40329522:-]	0.5135	-16.44	-0.1559
hsa-miR-146a-3p	PPHLN1	MIMAT0004608	ugGAAUUUUUGUGAUGCAGAGa	[hg19:12:42835391-42835412:+]	0.677	-11.17	-0.1111
hsa-miR-146a-3p	RGS13	MIMAT0004608	ucaAAAAGGUGUUCUUCAGAGa	[hg19:1:192629125-192629146:+]	0.6114	-11.44	-1.0404
hsa-miR-146a-3p	SFRS11	MIMAT0004608	cacauccugUGUGUAUUCAGAGa	[hg19:1:70697306-70697328:+]	0.5763	-10.77	-0.8897
hsa-miR-146a-3p	DGKB	MIMAT0004608	acuuuuuuguuuAUUUCAGAGc	[hg19:7:14216127-14216148:-]	0.5721	-12.85	-1.1157
hsa-miR-146a-3p	FAM9C	MIMAT0004608	ugucAGUUCUUAGAUAUUCAGAGa	[hg19:X:13055199-13055222:-]	0.521	-10.89	-0.4835
hsa-miR-146a-3p	ZYG11B	MIMAT0004608	accAAGGGUUAGAACUCUUCAUGAGg	[hg19:1:53267618-53267643:+]	0.7959	-16.3	-0.5679
hsa-miR-146a-3p	ANTXR1	MIMAT0004608	caagccgggcagccUUCAGAGa	[hg19:2:69373180-69373201:+]	0.5525	-10.25	-0.1903
hsa-miR-146a-3p	GRINL1A	MIMAT0004608	guGAUGAAGAG-ACUUCAGAGg	[hg19:15:58001214-58001234:+]	0.6808	-21.39	-0.3945
hsa-miR-146a-3p	C22orf46	MIMAT0004608	auGGAGAAAUGCA-UUCAGCAGa	[hg19:22:42091528-42091549:+]	0.6041	-14.58	-0.3556
hsa-miR-146a-3p	PSMA2	MIMAT0004608	guaAAAAACAUGACUGCUUCUAGAGc	[hg19:7:42956784-42956809:-]	0.5655	-9.29	-0.3606
hsa-miR-146a-3p	ARHGAP8	MIMAT0004608	agGAGGCACU-ACAUUCAGCAGc	[hg19:22:45246269-45246290:+]	0.5223	-12.01	-0.2409
hsa-miR-146a-3p	RGPD6	MIMAT0004608	auGAAAAUGCAUCUAUUUCAGAGc	[hg19:2:111271688-111271711:-]	0.5602	-13.24	-0.3814
hsa-miR-146a-3p	KCNN2	MIMAT0004608	cucuuuuuuuuucUUUCAGAug	[hg19:5:113832041-113832062:+]	0.7793	-7.76	-0.1605
hsa-miR-146a-3p	TRPC6	MIMAT0004608	ucaAAGACCAUUGGCAUUCAGAGg	[hg19:11:101322552-101322575:-]	0.5838	-19.62	-0.2694
hsa-miR-146a-3p	RNF115	MIMAT0004608	ucuuauccCUGAA-UUCAGAGu	[hg19:1:145688417-145688437:+]	0.7534	-14.84	-1.2385
hsa-miR-146a-3p	NFAT5	MIMAT0004608	auagucccagcACUUUCAGAGg	[hg19:16:69719498-69719519:+]	0.5139	-14.9	-0.1632
hsa-miR-146a-3p	HIST1H2BM	MIMAT0004608	cccAAAGGCU-CUUUUCAGAGc	[hg19:6:27783241-27783261:+]	0.5714	-12.92	-0.1932
hsa-miR-146a-3p	NDEL1	MIMAT0004608	uuGUAGCUUUUAUUUAUUCAGAac	[hg19:17:8371323-8371346:+]	0.8371	-5.74	-0.1191
hsa-miR-146a-3p	FAM63B	MIMAT0004608	acaAACAA--GCUUUUCAGAGa	[hg19:15:59149408-59149427:+]	0.5643	-11.03	-0.7097
hsa-miR-146a-3p	C17orf104	MIMAT0004608	uuauccaugguacaUUCAGAGc	[hg19:17:42748517-42748538:+]	0.5421	-9.94	-0.3178
hsa-miR-146a-3p	SMC6	MIMAT0004608	uuuauagguucuuUUUCAGAag	[hg19:2:17846484-17846505:-]	0.6213	-11.53	-0.1404
hsa-miR-146a-3p	FXYD6	MIMAT0004608	augcuGUACAG-UUUUCAGAGu	[hg19:11:117709944-117709964:-]	0.5128	-13.35	-0.1889
hsa-miR-146a-3p	SPDYE2	MIMAT0004608	ggGGAGAUGUGGAUUUUCAGCAGg	[hg19:7:101987625-101987648:-]	0.5065	-20.99	-0.4767
hsa-miR-146a-3p	GTF3C3	MIMAT0004608	aaauAGAAAUGACAAUUUCAGAau	[hg19:2:197629178-197629201:-]	0.5126	-12.47	-0.105
hsa-miR-146a-3p	C3orf75	MIMAT0004608	ugguugacaagccUUUCAGAGc	[hg19:3:47537236-47537257:-]	0.5515	-12.59	-0.2405
hsa-miR-146a-3p	DDX60L	MIMAT0004608	auGAAGACUGUGAUUUUACAGAGa	[hg19:4:169311631-169311654:-]	0.5292	-19.17	-0.68
hsa-miR-146a-3p	GCFC1	MIMAT0004608	auaccacAUUGUAAAUAUUCAGAGa	[hg19:21:34106344-34106368:-]	0.7264	-9.91	-1.2962
hsa-miR-146a-3p	MTRF1	MIMAT0004608	--------------UUCAGAGa	[hg19:13:41791320-41791327:-]	0.7547	-7.82	-1.0823
hsa-miR-146a-3p	R3HDML	MIMAT0004608	uucauuAAUUCGGUUCUCAGAGa	[hg19:20:42979680-42979702:+]	0.546	-9.49	-0.736
hsa-miR-146a-3p	PBX3	MIMAT0004608	cuuGAUAAGUGCA-UUCAGAGc	[hg19:9:128728235-128728255:+]	0.6453	-11.98	-0.5644
hsa-miR-146a-3p	MEF2C	MIMAT0004608	uaccucAGUUUAA-UUCAGAGa	[hg19:5:88014495-88014515:-]	0.6875	-8.63	-0.4734
hsa-miR-146a-3p	PIGT	MIMAT0004608	ccugccccCUG-GCUUCAGAGa	[hg19:20:44049014-44049034:+]	0.7392	-15.08	-0.1873
hsa-miR-146a-3p	CTTN	MIMAT0004608	auaucauGUUCAAUUUCAGUAGu	[hg19:11:70282250-70282272:+]	0.4778	-8.08	-0.7998
hsa-miR-146a-3p	CHUK	MIMAT0004608	cuugccccaaGGGUUUCAGAGa	[hg19:10:101948246-101948267:-]	0.601	-15.12	-0.648
hsa-miR-146a-3p	EIF2B4	MIMAT0004608	acccccagcccccgUUCAGAGa	[hg19:2:27590735-27590756:-]	0.4596	-9.33	-0.1225
hsa-miR-146a-3p	AMBP	MIMAT0004608	gggaacaaguucuacUCAGAGa	[hg19:9:116823241-116823262:-]	0.7687	-11.38	-0.1036
hsa-miR-146a-3p	GBP4	MIMAT0004608	uucuuagguuauuUUUCAGAGu	[hg19:1:89649128-89649149:-]	0.5059	-12.33	-0.6051
hsa-miR-146a-3p	CEP57	MIMAT0004608	aaauacauauauAUUUCAGAGg	[hg19:11:95564919-95564940:+]	0.4803	-15.56	-1.0848
hsa-miR-146a-3p	ADAM3A	MIMAT0004608	acuuAAAACUUUCAACUUCACAGa	[hg19:8:39308593-39308616:-]	0.6105	-4.6	-0.1023
hsa-miR-146a-3p	ZNF629	MIMAT0004608	ccaAAGAAUAAAGCCCUUCAGAGa	[hg19:16:30791799-30791822:-]	0.6387	-12.1	-0.1378
hsa-miR-146a-3p	RANBP3L	MIMAT0004608	auauuuuACUAAAUUUCCAGAGu	[hg19:5:36249344-36249366:-]	0.5952	-11.27	-1.0833
hsa-miR-146a-3p	MTHFD2L	MIMAT0004608	uguuccAGCUG---UUCAGAGa	[hg19:4:75027291-75027309:+]	0.5894	-12.51	-0.3472
hsa-miR-146a-3p	AK2	MIMAT0004608	aaacACAGAUGGAAUUCAGAGg	[hg19:1:33473742-33473763:-]	0.518	-17.93	-0.2337
hsa-miR-146a-3p	CAPRIN1	MIMAT0004608	ccucuGAA-UCAGUUUCAGAGa	[hg19:11:34122997-34123017:+]	0.5653	-16.02	-0.208
hsa-miR-146a-3p	TRAPPC6B	MIMAT0004608	uaauAGGUUUCAUUCCUUCAGAGc	[hg19:14:39618973-39618996:-]	0.5947	-9.33	-0.3146
hsa-miR-146a-3p	PRKG2	MIMAT0004608	cacauuauuuucuUUUCAGAGu	[hg19:4:82010777-82010798:-]	0.5858	-8.78	-1.2115
hsa-miR-146a-3p	GLCCI1	MIMAT0004608	aguaucAAUAUCAAUUUCAGAaa	[hg19:7:8128284-8128306:+]	0.7239	-7.95	-0.169
hsa-miR-146a-3p	GOLGA4	MIMAT0004608	cuuuuGUACUUAUAUUUUUCAGAGg	[hg19:3:37408099-37408123:+]	0.7037	-15.71	-1.257
hsa-miR-146a-3p	LAPTM4B	MIMAT0004608	aauguaAAC--AUUUUCAGAaa	[hg19:8:98864642-98864661:+]	0.5673	-7.2	-0.1339
hsa-miR-146a-3p	RAB10	MIMAT0004608	uucuuuACCUUAAGAUUCAGAaa	[hg19:2:26359226-26359248:+]	0.6932	-6.73	-0.1516
hsa-miR-146a-3p	KLHL17	MIMAT0004608	agccuGAACGUGCCUUCAGAGg	[hg19:1:897759-897780:+]	0.7439	-17.79	-0.2627
hsa-miR-146a-3p	ULK2	MIMAT0004608	caacAGCAAUGGAUUUCAGAGa	[hg19:17:19674212-19674233:-]	0.5326	-17.53	-0.8208
hsa-miR-146a-3p	FAM65A	MIMAT0004608	guuuuGUAUUUUAUUUACAGAGu	[hg19:16:67580632-67580654:+]	0.6556	-9.51	-1.2468
hsa-miR-146a-3p	C5orf41	MIMAT0004608	cuugauuAUUGCAUUUUCAGAGc	[hg19:5:172560912-172560934:+]	0.6194	-15.78	-1.1641
hsa-miR-146a-3p	JMJD8	MIMAT0004608	uccacccagccauucUCAGAGa	[hg19:16:732458-732479:-]	0.8091	-7.03	-0.1502
hsa-miR-146a-3p	YPEL5	MIMAT0004608	cacuuGAUUUGCUAGCUUCAGAGa	[hg19:2:30382127-30382150:+]	0.7319	-14.42	-0.7679
hsa-miR-146a-3p	ZNF280D	MIMAT0004608	cccAAGACC---CUUUCAGAGg	[hg19:15:56992285-56992303:-]	0.5198	-15.01	-0.2288
hsa-miR-146a-3p	USP32	MIMAT0004608	aagauuuccuuggagUCAGAGu	[hg19:17:58256238-58256259:-]	0.6662	-12.04	-0.1076
hsa-miR-146a-3p	C12orf56	MIMAT0004608	agagucAACUUGAUAUUCACGAGa	[hg19:12:64660892-64660915:-]	0.6808	-10.71	-1.3308
hsa-miR-146a-3p	ABCA1	MIMAT0004608	auGGAGCAUU---UUUCAGAGu	[hg19:9:107544869-107544887:-]	0.5292	-15.1	-0.3467
hsa-miR-146a-3p	FCGR3A	MIMAT0004608	ccuAGAAAUUGAAGUUUCAGAGc	[hg19:1:161512562-161512584:-]	0.5287	-17.87	-0.523
hsa-miR-146a-3p	KIAA1704	MIMAT0004608	uguAAGGCC--AGUUUCAGAGg	[hg19:13:45605800-45605819:+]	0.5465	-19.16	-0.2983
hsa-miR-146a-3p	MRPL18	MIMAT0004608	gguucuacgggaaccUCAGAGa	[hg19:6:160219122-160219143:+]	0.7324	-11.76	-0.1289
hsa-miR-146a-3p	TMF1	MIMAT0004608	gaaAAAAACUUCAUUUGCAGAGa	[hg19:3:69070041-69070063:-]	0.5099	-11.11	-0.6238
hsa-miR-146a-3p	EPHB2	MIMAT0004608	ggggccAUCUGGGCCAUUCAGAGa	[hg19:1:23241258-23241281:+]	0.4901	-16.69	-0.1768
hsa-miR-146a-3p	RBM17	MIMAT0004608	aucuAGCAUUUGUUUUCAGAGa	[hg19:10:6158183-6158204:+]	0.5648	-12.29	-1.0527
hsa-miR-146a-3p	TICAM2	MIMAT0004608	caGUAAACUUGACAUUGUCAGAGu	[hg19:5:114916037-114916060:-]	0.551	-11.28	-0.555
hsa-miR-146a-3p	BMS1	MIMAT0004608	ucuuaaagccauuaUUCAGAGu	[hg19:10:43329916-43329937:+]	0.5294	-8.76	-0.2751
hsa-miR-146a-3p	C11orf75	MIMAT0004608	aaaAUGGCUUUCAUAUUCAGAGa	[hg19:11:93212089-93212111:-]	0.5585	-9.33	-1.1387
hsa-miR-146a-3p	ACAD10	MIMAT0004608	gauucaAGGUAAAGUUCAGAug	[hg19:12:112159536-112159557:+]	0.6852	-10.17	-0.1538
hsa-miR-146a-3p	PGRMC2	MIMAT0004608	cccuAUAA-UGAA-UUCAGAaa	[hg19:4:129191688-129191707:-]	0.7437	-8.57	-0.1049
hsa-miR-146a-3p	MON2	MIMAT0004608	guGGAUUACAGUUUUUCAGAGa	[hg19:12:62990199-62990220:+]	0.5398	-15.34	-0.3137
hsa-miR-146a-3p	PUS7	MIMAT0004608	uucAGGUGCUUAA-AUCAGAGu	[hg19:7:105097986-105098006:-]	0.6971	-9.17	-0.1467
hsa-miR-146a-3p	KIAA0141	MIMAT0004608	agGGAGCCUGUGGGUUCUCAGAGa	[hg19:5:141319142-141319165:+]	0.6192	-16.62	-0.8479
hsa-miR-146a-3p	ADAM22	MIMAT0004608	aaaucuAUCUGCUCUUCAGAca	[hg19:7:87825885-87825906:+]	0.7165	-8.36	-0.1378
hsa-miR-146a-3p	SYNJ2	MIMAT0004608	uuuAAUAA--GAAGUUCAGUAGu	[hg19:6:158518553-158518573:+]	0.5073	-7.66	-0.2317
hsa-miR-146a-3p	TRIM33	MIMAT0004608	auGGACACAUUAGAAUAUUCAGAGa	[hg19:1:114938739-114938763:-]	0.6715	-14.14	-0.7292
hsa-miR-146a-3p	GRIP1	MIMAT0004608	uucAAG-ACUAAGAACUUCAGAGa	[hg19:12:66742006-66742028:-]	0.6242	-16.05	-0.9139
hsa-miR-146a-3p	FBXO21	MIMAT0004608	cuGAAGUUAGUUGCAUAUUCAGAGg	[hg19:12:117583396-117583420:-]	0.5813	-23.59	-0.3687
hsa-miR-146a-3p	TMEM43	MIMAT0004608	ucugucAGUUGAA-UUCAGAGc	[hg19:3:14184114-14184134:+]	0.5147	-18.79	-0.3168
hsa-miR-146a-3p	C4orf23	MIMAT0004608	cucAAUCCCUGAGUUUUCAGAGa	[hg19:4:8495182-8495204:+]	0.5185	-16.24	-0.2459
hsa-miR-146a-3p	ALPK1	MIMAT0004608	gaGAAACAGUGUGUUUCAGAGa	[hg19:4:113218531-113218552:+]	0.5913	-15.24	-0.5641
hsa-miR-146a-3p	SH3GL2	MIMAT0004608	uagcuGUACAGACUCUUUCAGAGg	[hg19:9:17796965-17796988:+]	0.7393	-20.48	-0.7764
hsa-miR-146a-3p	ATXN2	MIMAT0004608	uccauauGCUG--UUUCAGAGu	[hg19:12:111890381-111890400:-]	0.7312	-12.58	-0.7362
hsa-miR-146a-3p	SET	MIMAT0004608	uuaaaugccacuuUUUCAGAGg	[hg19:9:131458446-131458467:+]	0.6344	-15.67	-0.6934
hsa-miR-146a-3p	RAB27A	MIMAT0004608	uaGGAGAAAU--AUUUCAGAGc	[hg19:15:55497481-55497500:-]	0.6076	-18.74	-0.4315
hsa-miR-146a-3p	HUS1	MIMAT0004608	agcuAGAAUUUAUUUAUUCAGAcu	[hg19:7:48004694-48004717:-]	0.5441	-9.1	-0.134
hsa-miR-146a-3p	CSRNP3	MIMAT0004608	ggauuuuaaaaGAUUUCAGAcu	[hg19:2:166536453-166536474:+]	0.6955	-7.88	-0.1832
hsa-miR-146a-3p	SLC13A1	MIMAT0004608	aaaugcAAUUUAUUAUUUCAGAaa	[hg19:7:122755202-122755225:-]	0.6218	-7.25	-0.2149
hsa-miR-146a-3p	MFAP3L	MIMAT0004608	uucguuuGUUGUAUUUCAGUAGu	[hg19:4:170907966-170907988:-]	0.608	-10.04	-0.2136
hsa-miR-146a-3p	CYP4A11	MIMAT0004608	aaaAGGAAGGUGGCAUUCAGAGc	[hg19:1:47398246-47398268:-]	0.5055	-16.02	-0.1546
hsa-miR-146a-3p	ANKRD36	MIMAT0004608	ggcAAGCCAGGUUAA-UUCAGAGg	[hg19:2:98125650-98125672:-]	0.6663	-14.07	-0.9465
hsa-miR-146a-3p	RASA4	MIMAT0004608	aagcguccuuaucUUUCAGAGc	[hg19:7:102220345-102220366:-]	0.5044	-8.72	-0.1893
hsa-miR-146a-3p	C16orf46	MIMAT0004608	aauuuauuUUCAUUUUCAGAua	[hg19:16:81087348-81087369:-]	0.5155	-4.99	-0.1654
hsa-miR-146a-3p	SECISBP2L	MIMAT0004608	cuGGAG-GUUGUUUUUGCAGAGa	[hg19:15:49281611-49281632:-]	0.709	-18.42	-0.8353
hsa-miR-146a-3p	H2AFV	MIMAT0004608	aucucaGAUUGGUUAUUCAGAGu	[hg19:7:44873738-44873760:-]	0.5013	-14.22	-1.0102
hsa-miR-146a-3p	AP1S2	MIMAT0004608	auauGGAAAU-AGCUUCAGAGg	[hg19:X:15850822-15850842:-]	0.5471	-16.3	-0.5315
hsa-miR-146a-3p	ZFP36L2	MIMAT0004608	acaAAAUUCUUAAUUUAAGAGa	[hg19:2:43450379-43450400:-]	0.8268	-7.53	-0.1952
hsa-miR-146a-3p	RPAIN	MIMAT0004608	aauAGGAAACAGA--UUCAGAGa	[hg19:17:5332759-5332779:+]	0.519	-12.21	-0.6688
hsa-miR-146a-3p	PAAF1	MIMAT0004608	cggcgccuUUGAGGAUUCAGAGc	[hg19:11:73588071-73588093:+]	0.7381	-13.89	-0.2114
hsa-miR-146a-3p	PTEN	MIMAT0004608	aaaAAGACAUUUGAUUUUUCAGUAGa	[hg19:10:89726588-89726613:+]	0.6618	-13.13	-1.0173
hsa-miR-146a-3p	PIWIL4	MIMAT0004608	cgGAACUUCUAUAAUCCUUCAGAGc	[hg19:11:94318645-94318669:+]	0.727	-11.74	-0.3394
hsa-miR-146a-3p	WDHD1	MIMAT0004608	caaAUGCAGGGCCUUUCAGAGa	[hg19:14:55407981-55408002:-]	0.534	-14.69	-0.2578
hsa-miR-146a-3p	CEP192	MIMAT0004608	uucAGUAAUUGGAGAAUUCAGAGa	[hg19:18:13092443-13092466:+]	0.6814	-16.07	-1.1845
hsa-miR-146a-3p	GTF2H2B	MIMAT0004608	agaAAUACCUGAAAUUCAGUAGu	[hg19:5:70331313-70331335:-]	0.5504	-13.56	-1.0093
hsa-miR-146a-3p	ITGA1	MIMAT0004608	agcugccAGUGAGAUUUCAGAGa	[hg19:5:52083917-52083939:+]	0.6329	-16.63	-0.1051
hsa-miR-146a-3p	ZNF664	MIMAT0004608	guccAUAAUUGUUAUCUUCAGAaa	[hg19:12:124499893-124499916:+]	0.7786	-7.78	-0.2133
hsa-miR-146a-3p	JMJD6	MIMAT0004608	cacGGGGAGU-AAAUUCAGAGa	[hg19:17:74711933-74711953:-]	0.5085	-14.11	-0.2443
hsa-miR-146a-3p	FAM70A	MIMAT0004608	ucuuAUGGUUGUAAUUCAGAGu	[hg19:X:119393909-119393930:-]	0.6259	-11.79	-1.1013
hsa-miR-146a-3p	UGT1A7	MIMAT0004608	gacaugugccauuUUUCAGAGg	[hg19:2:234681435-234681456:+]	0.4801	-14.18	-0.2606
hsa-miR-146a-3p	ID3	MIMAT0004608	ucuAAGGUCU---CUUCAGAGc	[hg19:1:23884653-23884671:-]	0.5957	-12.61	-0.1903
hsa-miR-146a-3p	ATG4B	MIMAT0004608	gcaAAUAA-UAAGUUUCAGUAG-	[hg19:2:242613244-242613264:+]	0.5963	-8.26	-1.1334
hsa-miR-146a-3p	PKD2L2	MIMAT0004608	aauAAAAUUUGUAAUGUUCUAGAGa	[hg19:5:137276049-137276073:+]	0.5727	-6.49	-1.2029
hsa-miR-146a-3p	IRAK4	MIMAT0004608	aacuuauAUUUUAUUUCAGAGg	[hg19:12:44182753-44182774:+]	0.5077	-17.39	-0.3567
hsa-miR-146a-3p	SCLY	MIMAT0004608	uaccuuAAUUUUAUUUGCAGAGg	[hg19:2:239007851-239007873:+]	0.5042	-14.12	-0.9371
hsa-miR-146a-3p	BARX2	MIMAT0004608	cuGCAAUGCAGAUAUGUUCAGAua	[hg19:11:129322112-129322135:+]	0.673	-7.79	-0.111
hsa-miR-146a-3p	TBRG1	MIMAT0004608	uauGAGCUUUGAAGCCUUUCAGAGa	[hg19:11:124501249-124501273:+]	0.6946	-16.43	-0.1622
hsa-miR-146a-3p	ORC3L	MIMAT0004608	gaaAAGAACAUAUGGGAUUCAGAGg	[hg19:6:88346152-88346176:+]	0.615	-22.73	-0.2252
hsa-miR-146a-3p	APOC1	MIMAT0004608	auGCGGGAGUGGUUUUCAGAGa	[hg19:19:45419578-45419582,45422430-45422446:+]	0.5801	-19.18	-1.0457
hsa-miR-146a-3p	LOC100131132	MIMAT0004608	uucugaAACCCAUAUUCAGAGa	[hg19:10:79628473-79628494:+]	0.4885	-13.45	-0.8391
hsa-miR-146a-3p	PRKCQ	MIMAT0004608	ccuGGGAACUGG--UUCAAGAGa	[hg19:10:6470109-6470129:-]	0.6039	-19.71	-0.3072
hsa-miR-146a-3p	LOC90586	MIMAT0004608	auGGA-AACAAAGUUUCAGAGc	[hg19:17:41020812-41020832:+]	0.6041	-16.65	-0.3061
hsa-miR-146a-3p	CD101	MIMAT0004608	uccugucACUUUCCUUCAGAGa	[hg19:1:117579071-117579092:+]	0.5119	-12.74	-0.5098
hsa-miR-146a-3p	FZD3	MIMAT0004608	guuAAUAAAACAAUUUCAGAau	[hg19:8:28420905-28420926:+]	0.7248	-8.42	-0.2822
hsa-miR-146a-3p	SNCA	MIMAT0004608	cuuuaccaaaacAGUUCAGAGu	[hg19:4:90645425-90645446:-]	0.6003	-8.6	-0.1324
hsa-miR-146a-3p	CSTT	MIMAT0004608	auGAA-AACUGUGCAUUUCAAGAGg	[hg19:20:23514905-23514928:+]	0.8008	-21.18	-1.1841
hsa-miR-146a-3p	PPP1R2P3	MIMAT0004608	acacuGGGCAG-ACUUCAGAGc	[hg19:5:156278901-156278921:+]	0.5072	-14.2	-0.2541
hsa-miR-146a-3p	NFKBIZ	MIMAT0004608	uuuuauauauaucaUUCAGAaa	[hg19:3:101579490-101579511:+]	0.5616	-5.01	-0.1812
hsa-miR-146a-3p	SPTLC2	MIMAT0004608	uaaAGGGACU-UCUUUCAGAGa	[hg19:14:77977314-77977334:-]	0.5758	-17.06	-0.1118
hsa-miR-146a-3p	FAM176A	MIMAT0004608	ugcuaauAUUGUGAUUUCAGAGa	[hg19:2:75720250-75720272:-]	0.4885	-15.6	-0.9567
hsa-miR-146a-3p	AIM2	MIMAT0004608	ugGAUAAAC--AAAUUCAGAau	[hg19:1:159032313-159032332:-]	0.5839	-6.72	-0.1215
hsa-miR-146a-3p	ACTR1B	MIMAT0004608	gcugcacuauccuUUUCAGAGc	[hg19:2:98272695-98272716:-]	0.5244	-13.31	-0.3901
hsa-miR-146a-3p	TMEM192	MIMAT0004608	agcAAUAGCUGAAAAAUUCAGAGa	[hg19:4:165999815-165999838:-]	0.522	-15.77	-0.3933
hsa-miR-146a-3p	FAM73A	MIMAT0004608	uauauuAAAUG-CUUUCAGAGu	[hg19:1:78342526-78342546:+]	0.5592	-9.3	-0.5284
hsa-miR-146a-3p	EMD	MIMAT0004608	auGAGGGUCUGGGCUUCAGAGc	[hg19:X:153609566-153609587:+]	0.5491	-25.81	-0.1546
hsa-miR-146a-3p	BUB1	MIMAT0004608	ggauuuuuccaGAUUUCAGAaa	[hg19:2:111418660-111418681:-]	0.5277	-9.2	-0.1259
hsa-miR-146a-3p	PATL1	MIMAT0004608	guauuuaugUGGUCUUCAGAGg	[hg19:11:59405357-59405378:-]	0.5853	-16.88	-0.1882
hsa-miR-146a-3p	B3GALTL	MIMAT0004608	gaGAAUAAUU--ACUUCAGAGc	[hg19:13:31905780-31905799:+]	0.5611	-11.44	-0.3805
hsa-miR-146a-3p	C7orf29	MIMAT0004608	auuAACUACUUUCAUUCAGAGa	[hg19:7:150029654-150029675:+]	0.5225	-9.84	-0.7989
hsa-miR-146a-3p	MMP16	MIMAT0004608	uaucAGACCAG-CUUUCAGAGu	[hg19:8:89052647-89052667:-]	0.7102	-10.77	-0.1074
hsa-miR-146a-3p	SEPT6	MIMAT0004608	gaggucuuUUGAUGUUCAGAGu	[hg19:X:118751576-118751597:-]	0.5616	-15.68	-0.3012
hsa-miR-146a-3p	CASP10	MIMAT0004608	uaaguuucCUGGCAUUUCUAGAGa	[hg19:2:202057714-202057737:+]	0.6477	-13	-1.12
hsa-miR-146a-3p	LOC145820	MIMAT0004608	auGAAGACAAUAAACUUCAGAGa	[hg19:15:95976366-95976388:+]	0.5645	-14.78	-0.6302
hsa-miR-146a-3p	TMED7	MIMAT0004608	auuAAUAUAUAAAUAAUUCAGAGg	[hg19:5:114949288-114949311:-]	0.5784	-13.32	-0.814
hsa-miR-146a-3p	LOC100133920	MIMAT0004608	uaGAAAAAAUGGUGUUUCUCUUCAGAGu	[hg19:9:69664793-69664820:+]	0.5799	-10.94	-0.3813
hsa-miR-146a-3p	CHD4	MIMAT0004608	ccuuuuugggGGGUAUUCAGAGu	[hg19:12:6679439-6679461:-]	0.6327	-14.31	-0.241
hsa-miR-146a-3p	PSMD10	MIMAT0004608	auuuuGAUUUGUAUUUCAGAaa	[hg19:X:107327461-107327482:-]	0.5653	-12.65	-0.2436
hsa-miR-146a-3p	SGCG	MIMAT0004608	auaAAAACCUCAUUUUUCAGAGu	[hg19:13:23899281-23899303:+]	0.5196	-9.46	-1.2816
hsa-miR-146a-3p	TANC2	MIMAT0004608	ugGGUGGUUUGA--UUCAGAGa	[hg19:17:61503286-61503305:+]	0.595	-14.55	-0.13
hsa-miR-146a-3p	WIF1	MIMAT0004608	uuGAAGUUACAGCAUUUCAGAuu	[hg19:12:65444718-65444740:-]	0.5713	-14.8	-0.1332
hsa-miR-146a-3p	LY86	MIMAT0004608	---------auuuUUUCAGAGc	[hg19:6:6649848-6649860:+]	0.6966	-8.75	-0.7776
hsa-miR-146a-3p	RUFY3	MIMAT0004608	uccuacuuagGCAGUUCAGAGa	[hg19:4:71657791-71657812:+]	0.576	-11.27	-0.272
hsa-miR-146a-3p	MRE11A	MIMAT0004608	gaGCAGGAAUGAAAACAUUCAGAGg	[hg19:11:94151156-94151180:-]	0.5208	-18.74	-0.1337
hsa-miR-146a-3p	LOXL2	MIMAT0004608	uguGAGGUCUGGCCUUCAGAGa	[hg19:8:23194833-23194854:+]	0.5129	-21.14	-0.1128
hsa-miR-146a-3p	ZNF576	MIMAT0004608	uuuugaguggGAAUUUCCAGAGa	[hg19:19:44104165-44104187:+]	0.5944	-15.08	-0.607
hsa-miR-146a-3p	MTX3	MIMAT0004608	ucgucuucUUGCAAAUUCAGAGa	[hg19:5:79273232-79273254:-]	0.6275	-9.73	-0.1674
hsa-miR-146a-3p	TCERG1L	MIMAT0004608	ucucucuuUUGUACAUUCAGAGu	[hg19:10:132891233-132891255:-]	0.8087	-9.9	-1.2398
hsa-miR-146a-3p	HOXB2	MIMAT0004608	uuauuGUACAUUAUUUUCAUAGa	[hg19:17:46620045-46620067:-]	0.6635	-4.31	-0.139
hsa-miR-146a-3p	GTPBP10	MIMAT0004608	acaAGGCAACUGAG-UUCAAGAGa	[hg19:7:90014719-90014741:+]	0.5049	-17.75	-0.3275
hsa-miR-146a-3p	GJB2	MIMAT0004608	uguuccccCUG--UUUCAGAGg	[hg19:13:20762437-20762456:-]	0.5746	-16.45	-0.3532
hsa-miR-146a-3p	ULK3	MIMAT0004608	ugGGAGAACAGCACUUCUUUCAUGAGa	[hg19:15:75129317-75129343:-]	0.4558	-13.44	-0.1349
hsa-miR-146a-3p	HOXC13	MIMAT0004608	uaGAGGAUCU--AGUUCAAGAGg	[hg19:12:54340029-54340049:+]	0.5573	-18.33	-0.3269
hsa-miR-146a-3p	MARK4	MIMAT0004608	ugGGAGUAUGUGGUAUAUCUUCAGAGa	[hg19:19:45807179-45807205:+]	0.5658	-13.57	-0.4599
hsa-miR-146a-3p	CTDP1	MIMAT0004608	ccaAAGGACAUGUAUAUUUGCAGAGc	[hg19:18:77513888-77513913:+]	0.639	-15.64	-0.9838
hsa-miR-146a-3p	GUCY1B3	MIMAT0004608	uaugcuacuucccUUUCAGAaa	[hg19:4:156728153-156728174:+]	0.6375	-6.88	-0.1223
hsa-miR-146a-3p	RAB28	MIMAT0004608	gugucaAAGUAUACUUCAGAGu	[hg19:4:13369763-13369784:-]	0.6153	-9.24	-0.78
hsa-miR-146a-3p	TNS3	MIMAT0004608	aauaucAUCUCUA-UUCAGAGu	[hg19:7:47314776-47314796:-]	0.7451	-8.47	-1.0499
hsa-miR-146a-3p	KBTBD4	MIMAT0004608	ccccuGGGCCCCAAUUCAGAGu	[hg19:11:47594400-47594421:-]	0.4825	-11.44	-0.527
hsa-miR-146a-3p	TSG1	MIMAT0004608	uauuuauugcuuuUUUCAGAGu	[hg19:6:94486132-94486153:+]	0.5143	-11.63	-0.9393
hsa-miR-146a-3p	IL7	MIMAT0004608	ugcuuauGCAGUUUUUCAGAGu	[hg19:8:79645867-79645888:-]	0.6537	-10.66	-0.8229
hsa-miR-146a-3p	C7orf51	MIMAT0004608	ugGAGGAGCU-CUUUUCUAGAGa	[hg19:7:100091909-100091930:+]	0.5702	-17.93	-0.2446
hsa-miR-146a-3p	SPRED1	MIMAT0004608	agcAAGUUGUUUUCUUUCAGAGu	[hg19:15:38644784-38644806:+]	0.6793	-11.39	-0.2752
hsa-miR-146a-3p	LOC340113	MIMAT0004608	auGUAGAA--GGAUUUCACGAGc	[hg19:5:32947854-32947874:+]	0.5223	-14.4	-0.1159
hsa-miR-146a-3p	ZDHHC17	MIMAT0004608	acuauggugguuuUUUCAGAGu	[hg19:12:77246808-77246829:+]	0.6163	-12.43	-0.4781
hsa-miR-146a-3p	SCP2	MIMAT0004608	gccuGGAGCUGAGAAUUCAAGAGa	[hg19:1:53407476-53407499:+]	0.6821	-18.41	-0.1257
hsa-miR-146a-3p	ZNF473	MIMAT0004608	uacAACGUCAGGA-UUCAGAGg	[hg19:19:50550487-50550507:+]	0.5558	-15.24	-0.1625
hsa-miR-146a-3p	PARP9	MIMAT0004608	aaGGUGAACUCAGUCAUUUUCAGAGu	[hg19:3:122251327-122251352:-]	0.5726	-15.69	-0.1862
hsa-miR-146a-3p	COX4NB	MIMAT0004608	uauuuuguacaAAGUUCAGAGa	[hg19:16:85812393-85812414:-]	0.5291	-9.51	-0.5621
hsa-miR-146a-3p	LDLRAD3	MIMAT0004608	cuccucccccaGACUUCAGAGa	[hg19:11:36251091-36251112:+]	0.5813	-8.43	-0.186
hsa-miR-146a-3p	ASB2	MIMAT0004608	acucaccACUUGACUUCAGAGc	[hg19:14:94400621-94400642:-]	0.4772	-11.06	-0.2333
hsa-miR-146a-3p	FLJ44054	MIMAT0004608	gguuAUAGGUGGA-UUCAGAGa	[hg19:13:114626230-114626250:+]	0.5173	-13.24	-0.2211
hsa-miR-146a-3p	LOC440957	MIMAT0004608	------GACUGAACUUCAGCAGu	[hg19:3:52574502-52574518:+]	0.6101	-13.75	-1.2491
hsa-miR-146a-3p	GPR176	MIMAT0004608	acaGAGAGAAGACUUUCAGAGc	[hg19:15:40092969-40092990:-]	0.5603	-16.3	-0.251
hsa-miR-146a-3p	LGR5	MIMAT0004608	gguAACAAAUGGCUUUGCAGAGc	[hg19:12:71960866-71960876,71960996-71961007:+]	0.5486	-9.02	-0.1487
hsa-miR-146a-3p	DKFZp434L192	MIMAT0004608	aguuuGGGGUGAGAUUCAGCAGu	[hg19:7:56564067-56564089:+]	0.5958	-13.56	-0.3888
hsa-miR-146a-3p	SAP130	MIMAT0004608	gguuuuugugGAGGUUCAGAGc	[hg19:2:128698938-128698959:-]	0.6436	-13.47	-0.1215
hsa-miR-146a-3p	MEGF11	MIMAT0004608	cuguucAAUUAUUUUUCAGAaa	[hg19:15:66187819-66187840:-]	0.6363	-9.96	-0.1186
hsa-miR-146a-3p	DSEL	MIMAT0004608	aauAAAAAGGCCAUAUUCAGAGu	[hg19:18:65175154-65175176:-]	0.5258	-9.52	-0.2914
hsa-miR-146a-3p	MYO18A	MIMAT0004608	cuccaucuucacccUUCAGAGa	[hg19:17:27401189-27401210:-]	0.5412	-7.93	-0.2745
hsa-miR-146a-3p	TOR1AIP1	MIMAT0004608	aaccAGAGACAGAA-UUCAGAGc	[hg19:1:179887431-179887452:+]	0.6712	-14.06	-0.8243
hsa-miR-146a-3p	RAP1A	MIMAT0004608	agauuuuuCUAUAGUUCAGAGa	[hg19:1:112247107-112247108,112249285-112249304:+]	0.7208	-10.44	-0.8294
hsa-miR-146a-3p	C13orf18	MIMAT0004608	cacauuuuauuuACUUCAGAGu	[hg19:13:46917001-46917022:-]	0.56	-7.77	-0.8364
hsa-miR-146a-3p	HRH4	MIMAT0004608	ccugcauccuuucaUUCAGAGa	[hg19:18:22057086-22057107:+]	0.5778	-10.61	-0.4643
hsa-miR-146a-3p	LY75	MIMAT0004608	agGAAGGGCCUUGGGAAUUCAGAGg	[hg19:2:160728667-160728691:-]	0.5361	-24.78	-0.1579
hsa-miR-146a-3p	HOXC4	MIMAT0004608	aaaAUGAACUUUCAGUUCAGAGa	[hg19:12:54449634-54449656:+]	0.6432	-14.08	-0.4478
hsa-miR-146a-3p	LDB3	MIMAT0004608	caauuuuuCUACAUUUCAGAGc	[hg19:10:88494938-88494959:+]	0.5656	-12.36	-0.4207
hsa-miR-146a-3p	C14orf149	MIMAT0004608	caaAAUGCCAGAAAUUCAGAGu	[hg19:14:59939457-59939478:-]	0.539	-11.34	-0.9533
hsa-miR-146a-3p	C2orf73	MIMAT0004608	-----auuaccuucUUCAGAua	[hg19:2:54587700-54587716:+]	0.5763	-4.06	-0.3194
hsa-miR-146a-3p	SMARCD1	MIMAT0004608	aacugaucCUGCCCUUCAGAGa	[hg19:12:50493131-50493152:+]	0.6451	-17.15	-0.2698
hsa-miR-146a-3p	PEX2	MIMAT0004608	aguguGCAUUUAUUUUCAGAGu	[hg19:8:77895131-77895152:-]	0.5663	-10.23	-0.3753
hsa-miR-146a-3p	NOP56	MIMAT0004608	caaAGGGACCAAGUUUCCAGAGc	[hg19:20:2636841-2636860,2637047-2637049:+]	0.7063	-15.48	-0.1818
hsa-miR-146a-3p	DPYS	MIMAT0004608	ccaucgguaaaaaaaUCAGAGg	[hg19:8:105392056-105392071,105393412-105393417:-]	0.5959	-12.29	-0.1379
hsa-miR-146a-3p	LBR	MIMAT0004608	ucacuaAACUUUUGUGUUCAGAGu	[hg19:1:225589712-225589735:-]	0.5308	-12.39	-0.5844
hsa-miR-146a-3p	E2F7	MIMAT0004608	ccucucucUUGUCUCUUCAGAGu	[hg19:12:77416479-77416501:-]	0.5123	-9.29	-0.1272
hsa-miR-146a-3p	RGNEF	MIMAT0004608	uuaucaAAUCUAAUUUCAGAuu	[hg19:5:73237036-73237057:+]	0.6888	-9.23	-0.1027
hsa-miR-146a-3p	SYTL4	MIMAT0004608	uaaucuAGUUUAUUUUCAGAGu	[hg19:X:99930754-99930775:-]	0.5592	-9.54	-0.933
hsa-miR-146a-3p	SERPINB5	MIMAT0004608	agaccaAACUCUGUUAUCAGAGg	[hg19:18:61160646-61160668:+]	0.5373	-16.54	-0.7784
hsa-miR-146a-3p	CARKD	MIMAT0004608	cccAACCACGUGGAGUUCAGCAGa	[hg19:13:111287085-111287108:+]	0.7263	-9.62	-0.6706
hsa-miR-146a-3p	FLJ10489	MIMAT0004608	uuGAAGAGAUGAACCCAUUUCAGAGa	[hg19:8:104133320-104133345:+]	0.5285	-22.26	-0.2745
hsa-miR-146a-3p	IRF2	MIMAT0004608	ugGUAGACGUGUGUUUCUAGAGc	[hg19:4:185309701-185309723:-]	0.6605	-12.63	-0.3603
hsa-miR-146a-3p	PRKRIP1	MIMAT0004608	cucAGGCUCAUGAAUAUUCAGCAGg	[hg19:7:102036706-102036730:+]	0.6184	-16.47	-0.4652
hsa-miR-146a-3p	NCKAP5	MIMAT0004608	uccauuuAUUGUGUUUCAAGAGg	[hg19:2:133430392-133430414:-]	0.5755	-15.55	-0.8826
hsa-miR-146a-3p	C16orf55	MIMAT0004608	aguGAGAACAGAGUUUCAGCAGa	[hg19:16:89726895-89726917:+]	0.488	-19.59	-0.4794
hsa-miR-146a-3p	UPRT	MIMAT0004608	aaucauucagGAGUUUCCAGAGa	[hg19:X:74523250-74523272:+]	0.8044	-12.3	-1.1725
hsa-miR-146a-3p	HSD17B7P2	MIMAT0004608	uuGAAGACCAUUUGCAGGUUUCAGAGa	[hg19:10:38650240-38650250,38651168-38651183:+]	0.5569	-19.64	-0.8687
hsa-miR-146a-3p	FGF5	MIMAT0004608	uuucuauaggugucUUCAGAGu	[hg19:4:81207871-81207892:+]	0.6172	-12.31	-0.1025
hsa-miR-146a-3p	TLR2	MIMAT0004608	aguuAUAGUUAAGUUCAUUCAGAca	[hg19:4:154626465-154626489:+]	0.5093	-4.93	-0.1458
hsa-miR-146a-3p	TOM1L1	MIMAT0004608	uucuacguuaauAUUUCAGAaa	[hg19:17:52994422-52994443:+]	0.5615	-7.25	-0.1279
hsa-miR-146a-3p	ARIH2	MIMAT0004608	aauuuccACUGGCAAGUUUCAGAGa	[hg19:3:48999078-48999102:+]	0.7703	-15.93	-1.3109
hsa-miR-146a-3p	GIMAP6	MIMAT0004608	ucauuGCAUUGCCUUUCAUGAGu	[hg19:7:150324522-150324544:-]	0.5147	-9.4	-0.3531
hsa-miR-146a-3p	SMURF1	MIMAT0004608	ggcAAGUACAGGGUAAUUCAUGAGc	[hg19:7:98626827-98626851:-]	0.499	-9.36	-0.1943
hsa-miR-146a-3p	HSPA12A	MIMAT0004608	uugcccaugUGAAUUUCAGCAGg	[hg19:10:118434174-118434196:-]	0.6098	-17.91	-0.1683
hsa-miR-146a-3p	SAT2	MIMAT0004608	cuGAAGCACU---CUUCAGAGa	[hg19:17:7529698-7529716:-]	0.5377	-18.45	-0.4737
hsa-miR-146a-3p	RPH3AL	MIMAT0004608	auGAAAAUACUUCA-UUCAGAGu	[hg19:17:62548-62569:-]	0.5633	-12.61	-0.4354
hsa-miR-146a-3p	PGAP1	MIMAT0004608	cgucauuuuaacuugUCAGAGu	[hg19:2:197711849-197711870:-]	0.7275	-9.19	-0.1157
hsa-miR-146a-3p	LPPR1	MIMAT0004608	uauacaAAC--AAUUGUCAGAGa	[hg19:9:104086907-104086927:+]	0.5152	-9.14	-1.1233
hsa-miR-146a-3p	TFAP2D	MIMAT0004608	cuGCGGAA---AACUUCAGAGg	[hg19:6:50740521-50740539:+]	0.767	-17.78	-0.1657
hsa-miR-146a-3p	AANAT	MIMAT0004608	auGGAG-ACAGCAGUUUCCAGAGa	[hg19:17:74466123-74466145:+]	0.401	-15.5	-0.2259
hsa-miR-146a-3p	NOL4	MIMAT0004608	uucuuuucauuucUUUCAGAaa	[hg19:18:31431804-31431825:-]	0.6758	-5.51	-0.1485
hsa-miR-146a-3p	USP37	MIMAT0004608	uuuuuuuuCUUUAUGUUCAGAGu	[hg19:2:219315142-219315164:-]	0.6832	-9.39	-0.2505
hsa-miR-146a-3p	TIAL1	MIMAT0004608	cuauguAUUUGAAUUGUCAGAGc	[hg19:10:121333630-121333652:-]	0.6652	-14.81	-0.8476
hsa-miR-146a-3p	UBFD1	MIMAT0004608	cagcauccCUGGAUUUCAGAGu	[hg19:16:23581976-23581997:+]	0.8146	-19.24	-0.3702
hsa-miR-146a-3p	LOC100130000	MIMAT0004608	auGAA-AACAGAGUUCUCAGAGa	[hg19:1:143713421-143713442:+]	0.6073	-16.59	-0.6097
hsa-miR-146a-3p	KCTD12	MIMAT0004608	ugcAUGAAUCUGA--UUCAGAGg	[hg19:13:77456102-77456122:-]	0.593	-20.41	-0.1869
hsa-miR-146a-3p	TMEM182	MIMAT0004608	aaGAAUGGGCAAGGUUGUCAGAGa	[hg19:2:103431824-103431847:+]	0.5437	-14.45	-0.7758
hsa-miR-146a-3p	DHRS4L1	MIMAT0004608	gccauuucCUGUG-UUCAGAGc	[hg19:14:24507598-24507618:+]	0.5386	-12.96	-0.1839
hsa-miR-146a-3p	SP100	MIMAT0004608	cuGAUAAAC--AAUUUCAGAGa	[hg19:2:231408153-231408172:+]	0.5225	-17.36	-0.9976
hsa-miR-146a-3p	FAM190A	MIMAT0004608	caGAAGGCUUUUGCUUCAAGAGu	[hg19:4:91844539-91844561:+]	0.8004	-12.02	-0.8832
hsa-miR-146a-3p	LEKR1	MIMAT0004608	guGAAGCCUUAUUUUUCAAGAGg	[hg19:3:156763702-156763724:+]	0.5418	-16.65	-1.0252
hsa-miR-146a-3p	TMEM133	MIMAT0004608	ucaAAGGUUGGGAUUUUCAGAGu	[hg19:11:100864235-100864257:+]	0.5368	-15.36	-0.5993
hsa-miR-146a-3p	TNKS	MIMAT0004608	ugGAAGUAGCUGAAUAUCUUCUAGAGc	[hg19:8:9592902-9592928:+]	0.796	-19.39	-0.9125
hsa-miR-146a-3p	CD226	MIMAT0004608	uaGAAGAAAUGAAUAUUCAAGAGg	[hg19:18:67530729-67530752:-]	0.5377	-22.88	-0.9251
hsa-miR-146a-3p	LRRC55	MIMAT0004608	guucAGCACCGGAUAGUUCAUGAGu	[hg19:11:56956567-56956591:+]	0.5808	-8.56	-0.3963
hsa-miR-146a-3p	EIF4E3	MIMAT0004608	ucaucuAAAUUACUUUCAGAGa	[hg19:3:71731707-71731728:-]	0.742	-10.54	-0.6043
hsa-miR-146a-3p	DCAF7	MIMAT0004608	uaGAUGAGGAGAG-UUCAGAGu	[hg19:17:61655847-61655867:+]	0.7975	-17.14	-0.9265
hsa-miR-146a-3p	CSTB	MIMAT0004608	gaucuuAAUU-ACUUUCAGAau	[hg19:21:45193864-45193884:-]	0.4668	-6.92	-0.106
hsa-miR-146a-3p	DNMBP	MIMAT0004608	accacuAACUUCCAUGCUUCAGAGa	[hg19:10:101635701-101635725:-]	0.5565	-8.94	-0.5533
hsa-miR-146a-3p	WNK1	MIMAT0004608	guuauuAAUU-AUUUUCAGAGc	[hg19:12:1019677-1019697:+]	0.5557	-10.01	-0.5715
hsa-miR-146a-3p	SORT1	MIMAT0004608	cucuuuuuuuuuuUUUCAGAGa	[hg19:1:109856080-109856101:-]	0.5553	-8.86	-0.4519
hsa-miR-146a-3p	SLC6A3	MIMAT0004608	aaGGAAAUCUAAGUUUCGAGAGa	[hg19:5:1394767-1394789:-]	0.5149	-13.19	-0.6376
hsa-miR-146a-3p	PPP3CA	MIMAT0004608	uuauuuuAAUGAA-UUCAGAca	[hg19:4:101944832-101944852:-]	0.6497	-8.49	-0.1177
hsa-miR-146a-3p	GORASP1	MIMAT0004608	ggcccaugaUGACAUUUCAUGAGg	[hg19:3:39139685-39139708:-]	0.548	-14.2	-0.119
hsa-miR-146a-3p	ZNF91	MIMAT0004608	acaucGUACUCAAAUUCAGAGc	[hg19:19:23541365-23541386:-]	0.4359	-10.9	-0.3191
hsa-miR-146a-3p	ZMAT4	MIMAT0004608	uuauucuagauuuccUCAGAGc	[hg19:8:40389388-40389409:-]	0.6496	-8.38	-0.1535
hsa-miR-146a-3p	VIM	MIMAT0004608	agGAGGAGAUG--CUUCAGAGa	[hg19:10:17272654-17272673:+]	0.6944	-17.03	-0.3195
hsa-miR-146a-3p	SPPL3	MIMAT0004608	auaGGGGACUCAGUUUCAGAGa	[hg19:12:121202343-121202364:-]	0.6384	-20.82	-0.521
hsa-miR-146a-3p	STRN	MIMAT0004608	uuaAAUAUAUUAUUAUUCAGAaa	[hg19:2:37075974-37075996:-]	0.6247	-5.01	-0.1674
hsa-miR-146a-3p	CDK13	MIMAT0004608	acuuuGUGCU-CAUUUCAGAaa	[hg19:7:40135088-40135108:+]	0.8186	-8.93	-0.472
hsa-miR-146a-3p	KCNC1	MIMAT0004608	guaugcAAUUUAGUACUUCAGAGu	[hg19:11:17804191-17804214:+]	0.6826	-8.91	-0.7842
hsa-miR-146a-3p	GTF2H3	MIMAT0004608	aucAACAGUU-AACUUCAGUAGu	[hg19:12:124145217-124145238:+]	0.5431	-4.87	-0.9736
hsa-miR-146a-3p	GRTP1	MIMAT0004608	aacguGGGCGGUAUUUCAGCAGc	[hg19:13:113979474-113979496:-]	0.5124	-11.67	-0.1417
hsa-miR-146a-3p	DNAL1	MIMAT0004608	auaguaAACUAUUUUUCAGUAGa	[hg19:14:74167927-74167949:+]	0.6529	-10.12	-0.3527
hsa-miR-146a-3p	IL12B	MIMAT0004608	aaaAAGAUCUUAAGAUUCAAGAGa	[hg19:5:158742079-158742102:-]	0.5801	-8.87	-0.9182
hsa-miR-146a-3p	ODZ3	MIMAT0004608	caucAAAUCUUAGUCUCAGAGg	[hg19:4:183722201-183722222:+]	0.8059	-15.05	-0.1762
hsa-miR-146a-3p	INPP5K	MIMAT0004608	uggcccugggguucUUCAGAGa	[hg19:17:1398159-1398180:-]	0.566	-16.18	-0.1765
hsa-miR-146a-3p	ZCCHC18	MIMAT0004608	guccuuGACUGUA-UUCAGAGu	[hg19:X:103360038-103360058:+]	0.5558	-14.04	-0.5511
hsa-miR-146a-3p	TNFAIP8	MIMAT0004608	cuaAAGAUUACACAUAUUUCAGAaa	[hg19:5:118729160-118729184:+]	0.6168	-9.91	-0.131
hsa-miR-146a-3p	FCHO2	MIMAT0004608	acuGGGAAGGGGA-UUCAGAGu	[hg19:5:72384838-72384858:+]	0.6115	-19.9	-0.204
hsa-miR-146a-3p	ACRC	MIMAT0004608	aaGAA-AAGUGAGUUUUCAAGAGu	[hg19:X:70833226-70833248:+]	0.6191	-12.89	-0.6943
hsa-miR-146a-3p	SIKE1	MIMAT0004608	aauuAGCACAGUAUAUUCAGCAGu	[hg19:1:115314722-115314745:-]	0.5194	-5.35	-0.1829
hsa-miR-146a-3p	SLC6A11	MIMAT0004608	caaGAGUGCAGAUCUUCAGAGg	[hg19:3:10865227-10865248:+]	0.593	-19.12	-0.1445
hsa-miR-146a-3p	KIF3B	MIMAT0004608	uuGUAUUAUUGAGAUUCAGAGc	[hg19:20:30920383-30920404:+]	0.6867	-17.36	-0.5357
hsa-miR-146a-3p	BEX4	MIMAT0004608	auguucuAGUGUUUUUCAGAGu	[hg19:X:102471858-102471879:+]	0.6163	-13.45	-1.0042
hsa-miR-146a-3p	C1orf43	MIMAT0004608	cacAGGGAUUCCUUCUCUUCAGAGu	[hg19:1:154184165-154184189:-]	0.5402	-11.57	-0.1959
hsa-miR-146a-3p	TBC1D8B	MIMAT0004608	cuGAAGUGUU-AAAUUCAGAau	[hg19:X:106092831-106092851:+]	0.4999	-12.97	-0.1255
hsa-miR-146a-3p	HSPB7	MIMAT0004608	ugguuGAGGCCAAAUUCAGAGc	[hg19:1:16341062-16341083:-]	0.5336	-13.15	-0.3769
hsa-miR-146a-3p	SACM1L	MIMAT0004608	uauucaAAUUGUAAUUAAGAGa	[hg19:3:45786271-45786292:+]	0.6938	-8.14	-0.1504
hsa-miR-146a-3p	ZNF549	MIMAT0004608	uccAAGUACUUGGGAAGCUUUCUAGAGa	[hg19:19:58050425-58050452:+]	0.4987	-11.88	-0.4213
hsa-miR-146a-3p	PIWIL3	MIMAT0004608	ugGACACAGGAGAGAUUCAGAGu	[hg19:22:25115295-25115317:-]	0.5318	-14.5	-0.8018
hsa-miR-146a-3p	FAM153A	MIMAT0004608	uuuAACCUCUGUUUUUCAGAGg	[hg19:5:177149092-177149113:-]	0.6576	-20.09	-0.3433
hsa-miR-146a-3p	TLR4	MIMAT0004608	guuuguuACUGAGUGUUUCAGAGu	[hg19:9:120479231-120479254:+]	0.5629	-18.12	-0.1609
hsa-miR-146a-3p	CSTF1	MIMAT0004608	gguAAGAUUAUGAUUUCAUGAGa	[hg19:20:54979451-54979473:+]	0.4968	-12.64	-1.181
hsa-miR-146a-3p	CCNT2	MIMAT0004608	guaguGAACUUAUUUUCAGUAGa	[hg19:2:135714283-135714305:+]	0.7102	-12.93	-1.1945
hsa-miR-146a-3p	DYTN	MIMAT0004608	ucuuAGUUCUGCAGUUCAGAGu	[hg19:2:207516364-207516385:-]	0.5484	-16.36	-0.2388
hsa-miR-146a-3p	TXNDC5	MIMAT0004608	ggcccuAACUAGAGUUCUAGAGu	[hg19:6:7882417-7882439:-]	0.455	-12.95	-0.311
hsa-miR-146a-3p	PDIA6	MIMAT0004608	auccACAUCAUAAAUUCAGAGu	[hg19:2:10923945-10923966:-]	0.627	-8.47	-1.0698
hsa-miR-146a-3p	EIF1AX	MIMAT0004608	ugucauuAUUG-AUUUCAGAGu	[hg19:X:20143792-20143812:-]	0.5789	-14.42	-0.3664
hsa-miR-146a-3p	TMEM30A	MIMAT0004608	uaaccuuuCAGGA-UUCAGAGa	[hg19:6:75965379-75965399:-]	0.6404	-10.79	-0.6147
hsa-miR-146a-3p	TBC1D19	MIMAT0004608	cuaAAGAUACUGUAAUAAACUUCAAGAGg	[hg19:4:26756886-26756914:+]	0.6457	-17.09	-1.3286
hsa-miR-146a-3p	CERK	MIMAT0004608	uuuAUGGACCACAUUAUCAGAGa	[hg19:22:47081565-47081587:-]	0.5094	-10.47	-0.1718
hsa-miR-146a-3p	PLCB4	MIMAT0004608	uauuuauGCAGAUUUUCAGAau	[hg19:20:9460753-9460774:+]	0.7237	-7.9	-0.1288
hsa-miR-146a-3p	FAM134A	MIMAT0004608	uuucaucACUUAGAGAUUUCAGAGg	[hg19:2:220049296-220049320:+]	0.5464	-19.05	-0.2588
hsa-miR-146a-3p	FBXL6	MIMAT0004608	caccuuugcccAAUUUCAGAua	[hg19:8:145579126-145579147:-]	0.6151	-8.34	-0.1357
hsa-miR-146a-3p	GPR109A	MIMAT0004608	uccuGGAACUUCCAGAUUCAGAGa	[hg19:12:123186614-123186637:-]	0.5715	-15.45	-0.7959
hsa-miR-146a-3p	FLJ41423	MIMAT0004608	gccccuucgcacAUUUCAGAGc	[hg19:11:45393116-45393137:+]	0.5043	-10.63	-0.1176
hsa-miR-146a-3p	DIDO1	MIMAT0004608	cgGAGCAUAUUGCUUUUCAGAuc	[hg19:20:61510323-61510345:-]	0.661	-13.53	-0.1211
hsa-miR-146a-3p	USP42	MIMAT0004608	uacaguuugUGUUGUUCAGAGa	[hg19:7:6201067-6201088:+]	0.8118	-11.31	-1.295
hsa-miR-146a-3p	APIP	MIMAT0004608	uuuuuauauauacucUCAGAGa	[hg19:11:34903968-34903989:-]	0.5381	-7.19	-0.277
hsa-miR-146a-3p	SOX5	MIMAT0004608	uauuuggccauuuUUUCAGAca	[hg19:12:23685789-23685810:-]	0.6132	-7.39	-0.1758
hsa-miR-146a-3p	DKK1	MIMAT0004608	uauguuuaaagaugaUCAGAGa	[hg19:10:54077237-54077258:+]	0.5191	-10.19	-0.1028
hsa-miR-146a-3p	RB1CC1	MIMAT0004608	uaaAAUAAUUCUUUUUCAGAaa	[hg19:8:53535154-53535175:-]	0.6436	-6.77	-0.4901
hsa-miR-146a-3p	GATA3	MIMAT0004608	uugccguugaGGGUUUCAGAGa	[hg19:10:8116593-8116614:+]	0.6642	-15.89	-0.8446
hsa-miR-146a-3p	NXN	MIMAT0004608	uuguuGACUUGUAGUUCAGAGg	[hg19:17:702680-702701:-]	0.6016	-19.91	-0.2371
hsa-miR-146a-3p	UNC5D	MIMAT0004608	uucuGGUACUAGAUUGUCAGAGu	[hg19:8:35648469-35648491:+]	0.6071	-17.51	-0.4706
hsa-miR-146a-3p	POT1	MIMAT0004608	ucacAUAAUCUCUA-UUCAGAGc	[hg19:7:124463047-124463068:-]	0.5495	-8.52	-0.388
hsa-miR-146a-3p	PACRGL	MIMAT0004608	augcuuggaaaAUUUUCAGAGu	[hg19:4:20729761-20729782:+]	0.544	-13.07	-1.0919
hsa-miR-146a-3p	GINS4	MIMAT0004608	augucauggUUAA-UUCAGAGu	[hg19:8:41402065-41402085:+]	0.5008	-9.97	-0.9488
hsa-miR-146a-3p	SLC35A3	MIMAT0004608	aaaAACAUUUCACUUAUCAGAGa	[hg19:1:100488503-100488525:+]	0.6215	-7.6	-1.3053
hsa-miR-146a-3p	DNAJC14	MIMAT0004608	uuaucGCAUAGAG-UUCAGAGa	[hg19:12:56215035-56215055:-]	0.6087	-11.1	-0.5635
hsa-miR-146a-3p	USE1	MIMAT0004608	uggccuguUUUGCUUUCAGAGc	[hg19:19:17329154-17329175:+]	0.543	-13.47	-0.1584
hsa-miR-146a-3p	RELL1	MIMAT0004608	auGGGGAAUUUAGUUUCAUGAGa	[hg19:4:37613027-37613049:-]	0.5893	-20.24	-1.144
hsa-miR-146a-3p	TRIM32	MIMAT0004608	uuaucucACUGUGUUCUUUCAGAGu	[hg19:9:119463113-119463137:+]	0.5233	-13.08	-0.3701
hsa-miR-146a-3p	CDV3	MIMAT0004608	ucuguccuuaGAAAUUCAGAGu	[hg19:3:133307979-133308000:+]	0.5465	-13.71	-0.5603
hsa-miR-146a-3p	AFF4	MIMAT0004608	ugcAAUACAUUACAAUUUCAGAGg	[hg19:5:132211440-132211463:-]	0.7771	-16.26	-0.298
hsa-miR-146a-3p	CD1B	MIMAT0004608	ucaaauuugaugaaaUCAGAGu	[hg19:1:158297911-158297932:-]	0.5461	-9.99	-0.2095
hsa-miR-146a-3p	E2F1	MIMAT0004608	ugGAGGGACCAGGGUUUCCAGAGa	[hg19:20:32264507-32264530:-]	0.4865	-20.48	-0.6614
hsa-miR-146a-3p	YIPF5	MIMAT0004608	aauuuuuGCUAAAAUUCAGAGa	[hg19:5:143539089-143539110:-]	0.6274	-10.25	-0.999
hsa-miR-146a-3p	ZEB2	MIMAT0004608	ucuuugguugucuUUUCAGAGc	[hg19:2:145269566-145269587:-]	0.8136	-13.21	-0.861
hsa-miR-146a-3p	DDX3Y	MIMAT0004608	guauuuuGUUGCACAUUCAGAGa	[hg19:Y:15031544-15031566:+]	0.6897	-9.42	-1.2026
hsa-miR-146a-3p	C22orf39	MIMAT0004608	cucAAGGA---AAUUCUUCAGAGc	[hg19:22:19428852-19428872:-]	0.5123	-12.41	-0.5064
hsa-miR-146a-3p	NIPBL	MIMAT0004608	gugccaAACACAUUUUCAAGAGu	[hg19:5:37065868-37065890:+]	0.8451	-7.19	-1.2823
hsa-miR-146a-3p	EAF2	MIMAT0004608	uaaAAGAAAUUAAAUUUGAUUCAGAaa	[hg19:3:121605342-121605368:+]	0.5568	-8.82	-0.3827
hsa-miR-146a-3p	ADNP2	MIMAT0004608	uuuaccuAUUG-UUUUCAGAGu	[hg19:18:77898172-77898192:+]	0.6251	-12.63	-1.0668
hsa-miR-146a-3p	FGFBP1	MIMAT0004608	uucuuGGAUGCGAUGUUCAGAGg	[hg19:4:15937353-15937375:-]	0.5823	-17.9	-0.3875
hsa-miR-146a-3p	RBM46	MIMAT0004608	aacaucAGCUAUAAUUCAGAau	[hg19:4:155749351-155749372:+]	0.6035	-7.22	-0.1471
hsa-miR-146a-3p	ELMOD1	MIMAT0004608	ugcAAGAAAAUGUGUUUCAAGAGa	[hg19:11:107537147-107537170:+]	0.6311	-12.81	-0.8461
hsa-miR-146a-3p	OSTC	MIMAT0004608	ugGUAG-AUU--AUUUCAGAua	[hg19:4:109588888-109588906:+]	0.5811	-9.61	-0.1698
hsa-miR-146a-3p	TEAD4	MIMAT0004608	cccAAGAUGCUGUGUAUUUUCAGAGg	[hg19:12:3149816-3149841:+]	0.7163	-21.38	-1.2137
hsa-miR-146a-3p	MAP3K1	MIMAT0004608	aauaucuugcuauugUCAGAGu	[hg19:5:56190236-56190257:+]	0.602	-8.87	-0.1044
hsa-miR-146a-3p	DEK	MIMAT0004608	uuGGGGCUCUUGGCUUUCAGAGu	[hg19:6:18224793-18224815:-]	0.5514	-19.12	-0.3599
hsa-miR-146a-3p	SNAP91	MIMAT0004608	gauuuaAACU-AA-UUCAGAGa	[hg19:6:84262980-84262999:-]	0.6882	-10.72	-1.2779
hsa-miR-146a-3p	ATP6V1C2	MIMAT0004608	acuAAGAUCU--UUUUCAGAGa	[hg19:2:10923482-10923501:+]	0.5533	-15.41	-1.115
hsa-miR-146a-3p	C16orf53	MIMAT0004608	uuGAACACCU--A-UUCAGAGa	[hg19:16:29831363-29831381:+]	0.5219	-11.52	-0.2473
hsa-miR-146a-3p	IL6ST	MIMAT0004608	cagcccuugUUAGAUUCAGAGg	[hg19:5:55237296-55237317:-]	0.7473	-14.1	-0.7049
hsa-miR-146a-3p	RIBC1	MIMAT0004608	cccuuaGACUGAGAUUCAGAGa	[hg19:X:53456512-53456533:+]	0.559	-19.62	-0.9727
hsa-miR-146a-3p	ACTN4	MIMAT0004608	agaAAGAAUUAAAAACUUUCAGAGa	[hg19:19:39220811-39220835:+]	0.568	-14.38	-1.2717
hsa-miR-146a-3p	DUSP4	MIMAT0004608	auuAAGACUU--UCUUCAGAGu	[hg19:8:29193966-29193985:-]	0.658	-11.32	-0.8489
hsa-miR-146a-3p	TACC1	MIMAT0004608	acucagucaaGAAUUUCAGAGa	[hg19:8:38677151-38677172:+]	0.686	-16.19	-0.1284
hsa-miR-146a-3p	IQSEC1	MIMAT0004608	ugaaucccCAGACUGUUCAGAGa	[hg19:3:12938892-12938914:-]	0.5658	-13.14	-0.1747
hsa-miR-146a-3p	TMEM215	MIMAT0004608	uguAAGUACU--A-UUCAGAGu	[hg19:9:32787525-32787543:+]	0.5473	-11.83	-0.4038
hsa-miR-146a-3p	ZNF160	MIMAT0004608	cuGAAGAGAGAGUAGUUGUCAGAGu	[hg19:19:53570011-53570035:-]	0.5064	-21.15	-0.6892
hsa-miR-146a-3p	ZNF667	MIMAT0004608	guGAAGAAUGAGGAUUUCAGAGc	[hg19:19:56951609-56951631:-]	0.5424	-24.76	-0.4476
hsa-miR-146a-3p	SYPL1	MIMAT0004608	uuuAGUAAUUCUGUUUCAUGAGa	[hg19:7:105731594-105731616:-]	0.6159	-10.51	-1.2332
hsa-miR-146a-3p	OLIG2	MIMAT0004608	caaguuuAUAGACAUUCAGAGu	[hg19:21:34400875-34400896:+]	0.5548	-9.02	-0.6926
hsa-miR-146a-3p	CLEC17A	MIMAT0004608	acuGAGAAUGUUAAGCUUUCAGCAGa	[hg19:19:14707930-14707955:+]	0.6988	-14.1	-0.7206
hsa-miR-146a-3p	LOC100272228	MIMAT0004608	auGAGGACACUGAAAUUCAGAGa	[hg19:X:149116562-149116584:+]	0.5642	-25.18	-0.6721
hsa-miR-146a-3p	PCGF5	MIMAT0004608	acuGAG-ACUGAUUUUUCAGAGa	[hg19:10:93043108-93043129:+]	0.4309	-23.09	-0.2003
hsa-miR-146a-3p	GPD2	MIMAT0004608	aucAAGUGAUUUAUUUCAAGAGc	[hg19:2:157441875-157441897:+]	0.5918	-9.71	-0.2975
hsa-miR-146a-3p	SLC7A13	MIMAT0004608	aaGACAGUACCUGGCUUCAGAGu	[hg19:8:87226464-87226486:-]	0.5616	-14.33	-0.2449
hsa-miR-146a-3p	ZNF828	MIMAT0004608	guGUGGAACU-AAUUUCAGAca	[hg19:13:115092093-115092113:+]	0.5813	-17.31	-0.1372
hsa-miR-146a-3p	VWDE	MIMAT0004608	ugGAAAUAUUUUG-UUCAGAaa	[hg19:7:12370747-12370767:-]	0.5937	-8.6	-0.1462
hsa-miR-146a-3p	TSNAX	MIMAT0004608	aauguGAACAUG--CUUCAGAGu	[hg19:1:231700916-231700936:+]	0.5948	-14	-0.3394
hsa-miR-146a-3p	UVRAG	MIMAT0004608	cucAGGUAACUG---UUCAGAaa	[hg19:11:75672520-75672539:+]	0.7843	-11.89	-0.238
hsa-miR-146a-3p	CCDC41	MIMAT0004608	uaaAAGAG--AAAUUCUCAGAGa	[hg19:12:94702380-94702400:-]	0.4896	-13.1	-1.2311
hsa-miR-146a-3p	SLC44A1	MIMAT0004608	guaAAGUAAAU--AUUUCAGAGc	[hg19:9:108152651-108152671:+]	0.8596	-12.39	-1.3457
hsa-miR-146a-3p	VPS13D	MIMAT0004608	agGGGCAUCUUCAAUUCAGAGu	[hg19:1:12396996-12397017:+]	0.5304	-12.41	-0.3649
hsa-miR-146a-3p	DHRS4L2	MIMAT0004608	agaGACAUCGGGGUUUCAGCAGu	[hg19:14:24473799-24473821:+]	0.5129	-13.35	-0.1989
hsa-miR-146a-3p	SOCS2	MIMAT0004608	uauGGGAGCCUUAUUUCAGAaa	[hg19:12:93969587-93969608:+]	0.7093	-13.89	-0.2938
hsa-miR-146a-3p	TMSB15B	MIMAT0004608	aaauggcuCUGUGUUUCUAGAGc	[hg19:X:103218506-103218528:+]	0.5773	-13.14	-0.1458
hsa-miR-146a-3p	CRISPLD2	MIMAT0004608	guucAGCAGU-CACUUCAGAGa	[hg19:16:84940933-84940953:+]	0.5938	-8.57	-0.3211
hsa-miR-146a-3p	TNRC6A	MIMAT0004608	uuGAAUUAUGAAAUUUCUUCAGAua	[hg19:16:24836726-24836750:+]	0.8041	-8.95	-0.1503
hsa-miR-146a-3p	WBP11	MIMAT0004608	aaaauuuagccuugUUCAGAau	[hg19:12:14939846-14939867:-]	0.6632	-6.25	-0.1037
hsa-miR-146a-3p	FAM74A1	MIMAT0004608	guugguuuCUGGGCAAUUCAGAGa	[hg19:9:41516106-41516129:+]	0.5204	-17.42	-0.3743
hsa-miR-146a-3p	PRO0628	MIMAT0004608	aacAACACCU--UUUUCAGAaa	[hg19:20:39667056-39667075:+]	0.5446	-6.11	-0.1015
hsa-miR-146a-3p	CCDC134	MIMAT0004608	cugcuGAAGGGGCCUUCAGAGg	[hg19:22:42222028-42222049:+]	0.5431	-24.53	-0.1731
hsa-miR-146a-3p	ZNF410	MIMAT0004608	gaguuuuuguccACUUCAGAGu	[hg19:14:74363144-74363165:+]	0.7417	-10.89	-0.6423
hsa-miR-146a-3p	TMEM100	MIMAT0004608	uaaAAGUCAACUGUACAUUUCAUUCAGAau	[hg19:17:53797299-53797328:-]	0.7645	-8.36	-0.3829
hsa-miR-146a-3p	FAM198B	MIMAT0004608	uuGUAGAUGUG-UUUUCAGAGc	[hg19:4:159045946-159045966:-]	0.4948	-14.94	-0.1159
hsa-miR-146a-3p	C4orf29	MIMAT0004608	aagacucuUUGAA-UUCAGAaa	[hg19:4:128904200-128904202,128905494-128905511:+]	0.6948	-11.17	-0.1099
hsa-miR-146a-3p	ZAK	MIMAT0004608	gcGUACAACUUUAUUUUUCAGAGu	[hg19:2:174090969-174090992:+]	0.5795	-11.15	-0.2441
hsa-miR-146a-3p	ZNF618	MIMAT0004608	gaGAAAAAGACAUUUUUCAGAGa	[hg19:9:116813280-116813302:+]	0.6048	-12.45	-0.2077
hsa-miR-146a-3p	NMNAT2	MIMAT0004608	uuGGUGAUUUUUCCUUCAGAGc	[hg19:1:183252881-183252902:-]	0.5418	-11.63	-0.139
hsa-miR-146a-3p	VAV3	MIMAT0004608	ccugcaccaaaAAUUUCAGAGa	[hg19:1:108115911-108115932:-]	0.6254	-13.73	-1.0623
hsa-miR-146a-3p	PPP1R3B	MIMAT0004608	ugccaacuCUGAAAUUUCAGAGa	[hg19:8:8996794-8996816:-]	0.6392	-16.5	-0.2811
hsa-miR-146a-3p	AKIRIN1	MIMAT0004608	ccaAAGUAAGGUAAUAUUCAGAGa	[hg19:1:39471357-39471380:+]	0.7393	-10.52	-1.1806
hsa-miR-146a-3p	HECW2	MIMAT0004608	uuGAACAUUGGAAGUUUCAAGAGg	[hg19:2:197065913-197065936:-]	0.5585	-18.2	-0.5577
hsa-miR-146a-3p	OSBPL2	MIMAT0004608	caGAAGUGAAGAGUUUCAGAGc	[hg19:20:60869439-60869460:+]	0.4952	-20.4	-0.3315
hsa-miR-146a-3p	RICTOR	MIMAT0004608	uaacuaAACUGCCUUUCCAGAGa	[hg19:5:38940544-38940566:-]	0.6764	-12.56	-0.4804
hsa-miR-146a-3p	EPO	MIMAT0004608	gcccAGAGCAGGAAGCAUUCAGAGa	[hg19:7:100320973-100320997:+]	0.5978	-16.2	-0.7751
hsa-miR-146a-3p	P2RY12	MIMAT0004608	uccuuugcaaguccUUCAGAaa	[hg19:3:151055714-151055735:-]	0.7614	-6.87	-0.1342
hsa-miR-146a-3p	RPGR	MIMAT0004608	aguGACAGCUGUG-UUCAGAGc	[hg19:X:38144205-38144225:-]	0.5571	-17.26	-0.2918
hsa-miR-146a-3p	SOX13	MIMAT0004608	ccccaucACUGAAAUUCAGCAGa	[hg19:1:204087851-204087873:+]	0.5134	-13.67	-0.2951
hsa-miR-146a-3p	BDP1	MIMAT0004608	aauuAGGUCUAGGAUUUCCAGAGu	[hg19:5:70860740-70860763:+]	0.6112	-15.15	-0.6149
hsa-miR-146a-3p	EBF2	MIMAT0004608	ucuAUGAA--GCCUUUCAGAua	[hg19:8:25701710-25701729:-]	0.8492	-9.49	-0.2505
hsa-miR-146a-3p	USP38	MIMAT0004608	ucuuAGAA--GAA-UUCAGAGg	[hg19:4:144142546-144142564:+]	0.68	-18.58	-0.9791
hsa-miR-146a-3p	EPHA7	MIMAT0004608	uaccAGAAGCGCAAUUCAGUAGa	[hg19:6:94120096-94120118:-]	0.4688	-9.37	-0.6568
hsa-miR-146a-3p	SSBP2	MIMAT0004608	uaaAAUCGCU-UAUUUGAGAGc	[hg19:5:80715761-80715781:-]	0.7916	-8.01	-0.1113
hsa-miR-146a-3p	PKNOX2	MIMAT0004608	gcccuccAUAGACCUUCAGAGa	[hg19:11:125302184-125302205:+]	0.5658	-10.02	-0.215
hsa-miR-146a-3p	ZNF513	MIMAT0004608	uuauuuAACU-UAUUUCAGUGc	[hg19:2:27600128-27600148:-]	0.6636	-9.78	-0.2826
hsa-miR-146a-3p	HELB	MIMAT0004608	ucauuucaugcugcUUCAGAGu	[hg19:12:66703687-66703708:+]	0.6332	-11.74	-0.1529
hsa-miR-146a-3p	RSPO1	MIMAT0004608	agaAGGGACAGGGAAUUUCAAGAGa	[hg19:1:38077724-38077748:-]	0.4941	-19.13	-0.4393
hsa-miR-146a-3p	C17orf102	MIMAT0004608	ccaGAUGGCAGAAGUUCAAGAGc	[hg19:17:32903298-32903320:-]	0.5797	-8.51	-0.1325
hsa-miR-146a-3p	ZNF271	MIMAT0004608	cuGAAGGACAGGA-UUCAGAGa	[hg19:18:32889534-32889554:+]	0.5212	-24.19	-0.2734
hsa-miR-146a-3p	RPL9	MIMAT0004608	gcguaagugucucUUUCAGAGa	[hg19:4:39459119-39459140:-]	0.506	-11.68	-0.8008
hsa-miR-146a-3p	LOC653653	MIMAT0004608	auauGGAAAU-AGCUUCAGAGg	[hg19:17:58179289-58179309:-]	0.51	-16.3	-0.56
hsa-miR-146a-3p	PSG9	MIMAT0004608	ugGUAGAAGAG-GCUUCAGAGa	[hg19:19:43762080-43762100:-]	0.5414	-14.4	-0.2177
hsa-miR-146a-3p	ZNF589	MIMAT0004608	gaGAAGCCUUUUGUUUGCAGAGa	[hg19:3:48310334-48310356:+]	0.5261	-13.08	-0.2167
hsa-miR-146a-3p	WIPI2	MIMAT0004608	auuggugucccuuUUUCAGAGa	[hg19:7:5257534-5257555:+]	0.4708	-12.87	-0.288
hsa-miR-146a-3p	DNAJB14	MIMAT0004608	gaaAAUGGGAGAAUUUCAUGAGa	[hg19:4:100851256-100851278:-]	0.5489	-12.54	-0.1641
hsa-miR-146a-3p	TTC23	MIMAT0004608	auuucaguUUUAAUUACAGAGa	[hg19:15:99695762-99695783:-]	0.5697	-9.12	-0.1203
hsa-miR-146a-3p	KIAA0226	MIMAT0004608	uaacACAACUGAAAUUGUUUCAGAGu	[hg19:3:197420217-197420242:-]	0.5448	-17.25	-0.8357
hsa-miR-146a-3p	ATP5J	MIMAT0004608	acaacuAGUUAGAAGUUUCAGAau	[hg19:21:27096881-27096904:-]	0.6431	-10.04	-0.1389
hsa-miR-146a-3p	VPS45	MIMAT0004608	ucauGGAA--GAUUUUCAGAag	[hg19:1:150054012-150054031:+]	0.8145	-13.7	-0.3236
hsa-miR-146a-3p	C16orf57	MIMAT0004608	ugGUAUAACUAAAAGAUUCAGAGg	[hg19:16:58046289-58046312:+]	0.5529	-16.64	-0.3975
hsa-miR-146a-3p	C14orf118	MIMAT0004608	uauuuuACCUCAUCUUCAGAGu	[hg19:14:76668828-76668849:+]	0.5746	-8.41	-0.7098
hsa-miR-146a-3p	SEMA4A	MIMAT0004608	caGAAACACAGUGUUUCAAGAGa	[hg19:1:156147099-156147121:+]	0.519	-10.32	-0.5396
hsa-miR-146a-3p	INTS8	MIMAT0004608	uccugcauuuuugcUUCAGAGu	[hg19:8:95871824-95871845:+]	0.7574	-12.51	-0.3592
hsa-miR-146a-3p	FKBP14	MIMAT0004608	auauAGCACUCAUCUUUCAAGAGa	[hg19:7:30054308-30054331:-]	0.5051	-8.27	-0.2688
hsa-miR-146a-3p	LDLR	MIMAT0004608	ugcacuuuCUCAG-UUCAGAGu	[hg19:19:11242806-11242826:+]	0.5086	-9.18	-0.1101
hsa-miR-146a-3p	LOC150786	MIMAT0004608	uugucaccUUGUAAUAUUCAGAGa	[hg19:2:132118875-132118898:-]	0.8507	-11.69	-1.2318
hsa-miR-146a-3p	RTKN2	MIMAT0004608	--guauuuUUUAAUCUUCAGAGa	[hg19:10:63999382-63999402:-]	0.6233	-7.99	-1.2384
hsa-miR-146a-3p	BANK1	MIMAT0004608	cuGAAUUUCUCACAUUCAGAGu	[hg19:4:102995608-102995629:+]	0.6236	-13.68	-0.7349
hsa-miR-146a-3p	NRP2	MIMAT0004608	ggcGAGGGGUGAGUGUUCAGAGa	[hg19:2:206641743-206641765:+]	0.4716	-20.55	-0.1689
hsa-miR-146a-3p	PRKAB2	MIMAT0004608	ugaAAUACAUUGUGUUCUCAGAGa	[hg19:1:146627775-146627798:-]	0.674	-11.99	-0.627
hsa-miR-146a-3p	PPP4R1	MIMAT0004608	aaGGGGAAAUAAUUUCUCAGAGg	[hg19:18:9547554-9547576:-]	0.7777	-18.99	-1.2402
hsa-miR-146a-3p	RAB3IP	MIMAT0004608	ugcuuuuAUUUAAAUUCAGAGa	[hg19:12:70189511-70189532:+]	0.5512	-9.17	-1.2295
hsa-miR-146a-3p	LOC641367	MIMAT0004608	ggaAAGAUCUCAAAUUCAAGAGa	[hg19:19:21934828-21934850:+]	0.5216	-10.07	-0.1904
hsa-miR-146a-3p	DDX46	MIMAT0004608	uuaAAGCCAGCCUGUUUUCAGAGu	[hg19:5:134164585-134164608:+]	0.5881	-13.23	-0.5767
hsa-miR-146a-3p	LOC401021	MIMAT0004608	ccacAUAAC-AACCUUCAGAGu	[hg19:2:177004279-177004299:+]	0.5519	-8.06	-0.1702
hsa-miR-146a-3p	TGFB2	MIMAT0004608	acuuuacAUUG-AUUUCAAGAGg	[hg19:1:218610715-218610736:+]	0.7526	-15.57	-0.3046
hsa-miR-146a-3p	YPEL2	MIMAT0004608	ugucAAAUCAGAGGUUCAGAGa	[hg19:17:57432611-57432632:+]	0.554	-12.02	-0.2583
hsa-miR-146a-3p	GPC6	MIMAT0004608	ugaAAGAAUCCA--UUCAGAGg	[hg19:13:94483148-94483167:+]	0.5854	-17.36	-0.5747
hsa-miR-146a-3p	MIS12	MIMAT0004608	ccuguGAAUUUUCUUUCAUGAGg	[hg19:17:5393462-5393484:+]	0.5873	-17.89	-0.4367
hsa-miR-146a-3p	EPM2A	MIMAT0004608	gaccAGAGUGGAAAUUCAUGAGa	[hg19:6:145947536-145947558:-]	0.5753	-12.62	-0.5926
hsa-miR-146a-3p	CLDN10	MIMAT0004608	aaaAAGAAUCACAUUGUUCAGAGg	[hg19:13:96231918-96231941:+]	0.479	-17.58	-0.2086
hsa-miR-146a-3p	IGF2BP1	MIMAT0004608	cguucaAAAUGAAUUUCAGCAGa	[hg19:17:47132949-47132971:+]	0.6145	-13.38	-0.264
hsa-miR-146a-3p	ELMO2	MIMAT0004608	ugaAAGUAGU-UAUUUCAGAuc	[hg19:20:44998729-44998749:-]	0.5532	-9.08	-0.1353
hsa-miR-146a-3p	VAPB	MIMAT0004608	guGAAGUCAAACUGUUAUUCAGAGa	[hg19:20:57019962-57019986:+]	0.6699	-20.12	-1.1234
hsa-miR-146a-3p	PKDREJ	MIMAT0004608	-uGAAUGA-UG-GUUUCAUGAGu	[hg19:22:46652438-46652457:-]	0.601	-10.41	-0.458
hsa-miR-146a-3p	GNAQ	MIMAT0004608	uauuuaAACU--A-UUCAGAGg	[hg19:9:80336058-80336076:-]	0.6759	-14.68	-1.201
hsa-miR-146a-3p	ECHDC1	MIMAT0004608	ucacauuACUUUUUUUCAGAGg	[hg19:6:127609943-127609964:-]	0.5031	-16.47	-0.8685
hsa-miR-146a-3p	FOXD4L4	MIMAT0004608	agguuucACUGAAGUUCAGAGa	[hg19:9:70427161-70427182:-]	0.5761	-17.94	-0.7158
hsa-miR-146a-3p	C5orf56	MIMAT0004608	acaAAGGGUUCAA-UUCAGAGa	[hg19:5:131797151-131797171:+]	0.5302	-14.55	-0.8757
hsa-miR-146a-3p	C14orf129	MIMAT0004608	agGAUGAA-UGAAGCAUUCAGAGa	[hg19:14:96853036-96853058:+]	0.7362	-15.87	-1.1451
hsa-miR-146a-3p	MEGF6	MIMAT0004608	caaAUGGCCUAGGAAUUCAGAGa	[hg19:1:3405004-3405026:-]	0.5272	-12.72	-0.4628
hsa-miR-146a-3p	PDAP1	MIMAT0004608	ugcuguuuUUAGAAUUCAGAGc	[hg19:7:98994027-98994048:-]	0.6831	-13.86	-0.5155
hsa-miR-146a-3p	HSD17B4	MIMAT0004608	ggaAAUUGCUUAACAUUUUCAGAua	[hg19:5:118877790-118877814:+]	0.5764	-7.68	-0.1349
hsa-miR-146a-3p	AGTRAP	MIMAT0004608	cuccagccucccuUUUCAGAGc	[hg19:1:11810777-11810798:+]	0.5242	-9.75	-0.428
hsa-miR-146a-3p	CADM1	MIMAT0004608	uacuuGGAUUUAGUUUCAGUAGa	[hg19:11:115046916-115046938:-]	0.513	-15.05	-0.5226
hsa-miR-146a-3p	NOTCH2NL	MIMAT0004608	-----GAAUUCAAACUUCAGCAGu	[hg19:1:145290488-145290506:+]	0.7588	-6.35	-1.1623
hsa-miR-146a-3p	ANGEL1	MIMAT0004608	cuGUAGGCCUGGGGCAGGUUCAGAGu	[hg19:14:77255021-77255046:-]	0.5208	-21.06	-0.1252
hsa-miR-146a-3p	TBC1D3B	MIMAT0004608	cagcucgagaGAGAUUCAGAGa	[hg19:17:34493236-34493257:-]	0.5053	-15.04	-0.663
hsa-miR-146a-3p	PEG10	MIMAT0004608	cuucAGAA-AGAAUUUUCAUGAGu	[hg19:7:94295977-94295999:+]	0.624	-11.23	-0.2748
hsa-miR-146a-3p	DENND5B	MIMAT0004608	gauAAAGAUUG-ACUUCAGAGa	[hg19:12:31535684-31535704:-]	0.5136	-14.26	-0.1027
[truncated: 2,118 more rows]

## Sheet: miRMap
Column A: miRNA, The miRNA ID. Column B: Target_Gene, The Target gene name of miRNA. Column C: miRMap_Score, The miRNA repression strength percentiles over the prediction set.
miRNA	Target_Gene	miRMap_score
hsa-miR-146a-3p	TSPAN6	85.6019
hsa-miR-146a-3p	NFYA	94.4251
hsa-miR-146a-3p	NIPAL3	94.5174
hsa-miR-146a-3p	KRIT1	97.3809
hsa-miR-146a-3p	RAD52	60.8798
hsa-miR-146a-3p	LAP3	90.8354
hsa-miR-146a-3p	HS3ST1	91.4125
hsa-miR-146a-3p	LASP1	54.573
hsa-miR-146a-3p	M6PR	66.1107
hsa-miR-146a-3p	TFPI	53.7414
hsa-miR-146a-3p	SARM1	98.7972
hsa-miR-146a-3p	AK2	77.8362
hsa-miR-146a-3p	CD38	57.4826
hsa-miR-146a-3p	RECQL	88.9769
hsa-miR-146a-3p	SLC22A16	72.6827
hsa-miR-146a-3p	SLC25A13	66.6489
hsa-miR-146a-3p	CALCR	64.857
hsa-miR-146a-3p	SKAP2	83.1957
hsa-miR-146a-3p	CCDC109B	54.624
hsa-miR-146a-3p	MEOX1	92.7268
hsa-miR-146a-3p	THSD7A	66.584
hsa-miR-146a-3p	LIG3	66.0478
hsa-miR-146a-3p	ACSM3	74.3919
hsa-miR-146a-3p	CIAPIN1	74.2417
hsa-miR-146a-3p	BZRAP1	94.2797
hsa-miR-146a-3p	CROT	85.3637
hsa-miR-146a-3p	ZNF195	81.82
hsa-miR-146a-3p	ZFX	97.3634
hsa-miR-146a-3p	GDE1	82.9929
hsa-miR-146a-3p	TMEM98	54.3841
hsa-miR-146a-3p	SYNRG	72.943
hsa-miR-146a-3p	TMEM132A	79.3067
hsa-miR-146a-3p	AP2B1	64.2681
hsa-miR-146a-3p	ZNF263	71.3026
hsa-miR-146a-3p	ETV1	91.9157
hsa-miR-146a-3p	AGK	77.0318
hsa-miR-146a-3p	PHTF2	52.4517
hsa-miR-146a-3p	GGCT	82.5423
hsa-miR-146a-3p	SCIN	72.9258
hsa-miR-146a-3p	ADIPOR2	50.7237
hsa-miR-146a-3p	CEACAM7	54.4416
hsa-miR-146a-3p	PAX6	76.7477
hsa-miR-146a-3p	SELE	66.3072
hsa-miR-146a-3p	NOX1	53.8214
hsa-miR-146a-3p	E2F2	98.5953
hsa-miR-146a-3p	CDK11A	77.7292
hsa-miR-146a-3p	NADK	82.8557
hsa-miR-146a-3p	ADAM22	85.6447
hsa-miR-146a-3p	NFIX	72.7816
hsa-miR-146a-3p	RHOBTB2	92.7152
hsa-miR-146a-3p	FAM76A	64.5142
hsa-miR-146a-3p	SPRTN	99.1099
hsa-miR-146a-3p	SEMA3G	88.6471
hsa-miR-146a-3p	SLC6A13	51.9556
hsa-miR-146a-3p	CD4	81.1001
hsa-miR-146a-3p	BTK	61.0477
hsa-miR-146a-3p	CLCN6	94.6101
hsa-miR-146a-3p	BTBD7	95.7995
hsa-miR-146a-3p	LARS2	66.7257
hsa-miR-146a-3p	RABGAP1	74.676
hsa-miR-146a-3p	CD22	62.6478
hsa-miR-146a-3p	MBTPS2	75.3268
hsa-miR-146a-3p	NR1H4	79.2769
hsa-miR-146a-3p	ELOVL5	77.3835
hsa-miR-146a-3p	MAN2B2	61.1308
hsa-miR-146a-3p	NUB1	53.4367
hsa-miR-146a-3p	PGM3	79.7203
hsa-miR-146a-3p	ACPP	52.9446
hsa-miR-146a-3p	COX15	71.4417
hsa-miR-146a-3p	YAF2	74.461
hsa-miR-146a-3p	BID	58.8898
hsa-miR-146a-3p	XYLT2	76.0979
hsa-miR-146a-3p	RGPD5	80.3948
hsa-miR-146a-3p	NUDCD3	85.2425
hsa-miR-146a-3p	IL20RA	63.0033
hsa-miR-146a-3p	SRCIN1	90.1397
hsa-miR-146a-3p	RUFY3	77.9915
hsa-miR-146a-3p	WWTR1	81.2947
hsa-miR-146a-3p	AGPS	70.0569
hsa-miR-146a-3p	ZNF582	84.9179
hsa-miR-146a-3p	SNAI2	86.8501
hsa-miR-146a-3p	HGF	79.8668
hsa-miR-146a-3p	MNAT1	90.8271
hsa-miR-146a-3p	SAMD4A	93.5706
hsa-miR-146a-3p	NRXN3	53.7187
hsa-miR-146a-3p	CPS1	68.1699
hsa-miR-146a-3p	FHL1	56.985
hsa-miR-146a-3p	ERP44	65.3999
hsa-miR-146a-3p	ALAS1	85.5331
hsa-miR-146a-3p	BIRC3	78.963
hsa-miR-146a-3p	ABCC2	79.5555
hsa-miR-146a-3p	GCLM	87.0235
hsa-miR-146a-3p	UBR2	60.3577
hsa-miR-146a-3p	HSF2	79.5562
hsa-miR-146a-3p	HSD17B6	68.5593
hsa-miR-146a-3p	NCAPH2	55.0446
hsa-miR-146a-3p	KPNA6	81.9132
hsa-miR-146a-3p	FAS	62.2037
hsa-miR-146a-3p	CD44	93.0873
hsa-miR-146a-3p	AGPAT4	60.0721
hsa-miR-146a-3p	INSRR	60.296
hsa-miR-146a-3p	SH2D2A	52.1264
hsa-miR-146a-3p	SNX1	91.5414
hsa-miR-146a-3p	NUP160	87.6215
hsa-miR-146a-3p	MUSK	79.6179
hsa-miR-146a-3p	IKZF2	99.1884
hsa-miR-146a-3p	ARID4A	96.526
hsa-miR-146a-3p	IFT88	53.5114
hsa-miR-146a-3p	LRRC7	78.0521
hsa-miR-146a-3p	UBA6	84.5898
hsa-miR-146a-3p	EFCAB1	63.3763
hsa-miR-146a-3p	FAM136A	62.8577
hsa-miR-146a-3p	TBC1D23	58.1631
hsa-miR-146a-3p	CASR	83.8678
hsa-miR-146a-3p	MFAP3	96.2703
hsa-miR-146a-3p	PI4K2B	77.6795
hsa-miR-146a-3p	CCDC99	54.3981
hsa-miR-146a-3p	PSMA4	91.1633
hsa-miR-146a-3p	TDP1	75.0359
hsa-miR-146a-3p	RETSAT	59.1678
hsa-miR-146a-3p	USH2A	91.6859
hsa-miR-146a-3p	MAGEC2	74.2695
hsa-miR-146a-3p	PREX2	80.8053
hsa-miR-146a-3p	CP	98.7799
hsa-miR-146a-3p	NOP16	67.9414
hsa-miR-146a-3p	RRM2B	80.1029
hsa-miR-146a-3p	SNX29	70.4648
hsa-miR-146a-3p	LMO3	81.8195
hsa-miR-146a-3p	GUCA1A	52.647
hsa-miR-146a-3p	FAM120A	72.1451
hsa-miR-146a-3p	KITLG	79.9211
hsa-miR-146a-3p	ERCC8	56.3052
hsa-miR-146a-3p	VAMP3	69.7378
hsa-miR-146a-3p	PER3	80.822
hsa-miR-146a-3p	ELN	84.2095
hsa-miR-146a-3p	ARID1B	66.4693
hsa-miR-146a-3p	TNIP3	58.6769
hsa-miR-146a-3p	MAPK9	95.3449
hsa-miR-146a-3p	RAD51	81.9694
hsa-miR-146a-3p	PIK3CB	78.4482
hsa-miR-146a-3p	HEBP2	74.323
hsa-miR-146a-3p	PLEKHA5	84.3308
hsa-miR-146a-3p	RRP12	53.1852
hsa-miR-146a-3p	FNIP2	75.4299
hsa-miR-146a-3p	LAMA3	91.5685
hsa-miR-146a-3p	AP5M1	95.7651
hsa-miR-146a-3p	OPN3	68.7674
hsa-miR-146a-3p	FOXC1	98.752
hsa-miR-146a-3p	ATP9A	95.5864
hsa-miR-146a-3p	GALC	67.0381
hsa-miR-146a-3p	TAB2	50.3752
hsa-miR-146a-3p	USP36	83.382
hsa-miR-146a-3p	RC3H2	70.8025
hsa-miR-146a-3p	DCBLD2	77.1797
hsa-miR-146a-3p	SOAT1	66.0795
hsa-miR-146a-3p	TMCC3	94.2078
hsa-miR-146a-3p	ATP11B	62.7965
hsa-miR-146a-3p	PPP1R12A	72.8757
hsa-miR-146a-3p	RASGRF1	61.0694
hsa-miR-146a-3p	CROCC	68.0558
hsa-miR-146a-3p	RIOK2	71.243
hsa-miR-146a-3p	TMEM48	70.1616
hsa-miR-146a-3p	DGKG	76.9442
hsa-miR-146a-3p	FLYWCH1	80.748
hsa-miR-146a-3p	UNKL	78.6789
hsa-miR-146a-3p	CDK17	80.8665
hsa-miR-146a-3p	CSDA	75.8344
hsa-miR-146a-3p	WNK1	72.5605
hsa-miR-146a-3p	GNA15	58.0857
hsa-miR-146a-3p	COL11A1	57.9366
hsa-miR-146a-3p	BCAT1	94.1372
hsa-miR-146a-3p	MRPS35	73.8349
hsa-miR-146a-3p	MON2	93.9237
hsa-miR-146a-3p	GPBP1	81.0243
hsa-miR-146a-3p	CS	62.4932
hsa-miR-146a-3p	MRPS24	51.5767
hsa-miR-146a-3p	ELMO2	65.3586
hsa-miR-146a-3p	RNF4	74.0588
hsa-miR-146a-3p	CASP8	70.482
hsa-miR-146a-3p	SPA17	82.7845
hsa-miR-146a-3p	DMRT3	85.9289
hsa-miR-146a-3p	NGFR	65.5206
hsa-miR-146a-3p	CDON	76.3879
hsa-miR-146a-3p	HIPK2	98.8885
hsa-miR-146a-3p	POU1F1	75.8527
hsa-miR-146a-3p	CALCRL	69.5979
hsa-miR-146a-3p	TAF11	82.1936
hsa-miR-146a-3p	AP3D1	73.3069
hsa-miR-146a-3p	ZNF76	82.9837
hsa-miR-146a-3p	PKN2	66.9071
hsa-miR-146a-3p	GLP2R	76.8396
hsa-miR-146a-3p	ERBB3	66.8687
hsa-miR-146a-3p	NDUFB4	59.6916
hsa-miR-146a-3p	SPEN	86.245
hsa-miR-146a-3p	ZC3H15	82.4063
hsa-miR-146a-3p	MAP2K4	63.3589
hsa-miR-146a-3p	SNAP91	90.1701
hsa-miR-146a-3p	SLK	60.5883
hsa-miR-146a-3p	GSTO2	84.9946
hsa-miR-146a-3p	FAM107B	69.1606
hsa-miR-146a-3p	TBC1D1	52.9563
hsa-miR-146a-3p	SLC9A7	98.4788
hsa-miR-146a-3p	PPP2R5A	60.817
hsa-miR-146a-3p	ELAVL1	94.6744
hsa-miR-146a-3p	NGEF	59.263
hsa-miR-146a-3p	CD84	98.6697
hsa-miR-146a-3p	MPPED2	96.0096
hsa-miR-146a-3p	FGFR2	61.1107
hsa-miR-146a-3p	THUMPD1	59.0646
hsa-miR-146a-3p	ATG2B	98.9935
hsa-miR-146a-3p	FECH	82.9141
hsa-miR-146a-3p	DDX3Y	74.85
hsa-miR-146a-3p	SP100	91.4286
hsa-miR-146a-3p	PHKA1	88.6016
hsa-miR-146a-3p	TRO	74.4032
hsa-miR-146a-3p	RRP15	79.5885
hsa-miR-146a-3p	DHX8	53.6566
hsa-miR-146a-3p	CBFB	69.5286
hsa-miR-146a-3p	TFE3	76.6913
hsa-miR-146a-3p	TBC1D25	60.6452
hsa-miR-146a-3p	ERLEC1	73.0414
hsa-miR-146a-3p	PITX1	61.2541
hsa-miR-146a-3p	ADAM7	62.843
hsa-miR-146a-3p	ABCC9	74.195
hsa-miR-146a-3p	RORA	88.8003
hsa-miR-146a-3p	TGFBR3	54.5923
hsa-miR-146a-3p	GNB5	84.9646
hsa-miR-146a-3p	RAB27A	76.2347
hsa-miR-146a-3p	PFN2	51.6858
hsa-miR-146a-3p	SLC44A1	99.7763
hsa-miR-146a-3p	C14orf101	62.1621
hsa-miR-146a-3p	EXOC5	54.1831
hsa-miR-146a-3p	ZXDC	67.2595
hsa-miR-146a-3p	CSNK2A2	53.1767
hsa-miR-146a-3p	CDC42	62.328
hsa-miR-146a-3p	OSBPL3	96.745
hsa-miR-146a-3p	RAD18	95.6843
hsa-miR-146a-3p	RPL31	94.3434
hsa-miR-146a-3p	SNX13	85.106
hsa-miR-146a-3p	MS4A12	63.3466
hsa-miR-146a-3p	ARHGAP10	56.0595
hsa-miR-146a-3p	ING3	57.2903
hsa-miR-146a-3p	SEL1L	92.1582
hsa-miR-146a-3p	TCF3	84.5742
hsa-miR-146a-3p	FAM50A	50.3907
hsa-miR-146a-3p	MYO3B	62.617
hsa-miR-146a-3p	CYBRD1	60.7676
hsa-miR-146a-3p	CDH19	96.9162
hsa-miR-146a-3p	PDCD2	70.6982
hsa-miR-146a-3p	SLC6A15	97.7619
hsa-miR-146a-3p	ACTN1	54.1598
hsa-miR-146a-3p	ZFYVE26	69.8318
hsa-miR-146a-3p	LIMS2	65.2951
hsa-miR-146a-3p	LNX1	68.2448
hsa-miR-146a-3p	TRPC5	60.9858
hsa-miR-146a-3p	AFF4	88.4584
hsa-miR-146a-3p	HMMR	86.2042
hsa-miR-146a-3p	FCGR2B	53.0637
hsa-miR-146a-3p	DERL2	91.1587
hsa-miR-146a-3p	MRVI1	56.7071
hsa-miR-146a-3p	PDE8A	71.341
hsa-miR-146a-3p	KDM5A	96.5571
hsa-miR-146a-3p	ABCB11	55.1078
hsa-miR-146a-3p	PTGS2	74.0269
hsa-miR-146a-3p	MAP3K13	79.0241
hsa-miR-146a-3p	FRY	88.1054
hsa-miR-146a-3p	NSF	52.964
hsa-miR-146a-3p	EED	95.0408
hsa-miR-146a-3p	NUAK1	86.8173
hsa-miR-146a-3p	LMAN1	90.2266
hsa-miR-146a-3p	ZZEF1	84.4754
hsa-miR-146a-3p	ARHGEF10L	84.8314
hsa-miR-146a-3p	TXK	91.6643
hsa-miR-146a-3p	TACR2	53.2953
hsa-miR-146a-3p	SEMA3A	73.6477
hsa-miR-146a-3p	SEMA3C	76.3519
hsa-miR-146a-3p	SLC25A40	62.0986
hsa-miR-146a-3p	TIMM21	60.8506
hsa-miR-146a-3p	ADD2	63.6591
hsa-miR-146a-3p	RASAL2	89.7437
hsa-miR-146a-3p	ZNF37A	61.8723
hsa-miR-146a-3p	FNDC3B	75.7749
hsa-miR-146a-3p	MOCOS	85.3661
hsa-miR-146a-3p	BCAP29	73.0099
hsa-miR-146a-3p	ARHGAP15	92.1807
hsa-miR-146a-3p	RBMS2	78.1849
hsa-miR-146a-3p	TPD52	59.3588
hsa-miR-146a-3p	PAG1	51.4376
hsa-miR-146a-3p	NT5C2	80.4341
hsa-miR-146a-3p	RAP1GAP	83.2209
hsa-miR-146a-3p	DGKD	50.4832
hsa-miR-146a-3p	DNAJC10	83.5711
hsa-miR-146a-3p	USP33	82.5073
hsa-miR-146a-3p	DCX	82.226
hsa-miR-146a-3p	SPAG6	55.5631
hsa-miR-146a-3p	FAM76B	90.3093
hsa-miR-146a-3p	PHF17	53.6067
hsa-miR-146a-3p	SMC1B	88.8516
hsa-miR-146a-3p	MAP2	55.7715
hsa-miR-146a-3p	LAMP3	57.8561
hsa-miR-146a-3p	NEBL	58.5753
hsa-miR-146a-3p	UBE2K	81.5555
hsa-miR-146a-3p	PIK3C3	99.3894
hsa-miR-146a-3p	N4BP2	86.4666
hsa-miR-146a-3p	PPP2R5C	79.7766
hsa-miR-146a-3p	RBFOX1	63.9243
hsa-miR-146a-3p	ITM2A	74.8589
hsa-miR-146a-3p	ITCH	56.7595
hsa-miR-146a-3p	CDH17	64.0074
hsa-miR-146a-3p	OSBPL6	76.1018
hsa-miR-146a-3p	CEACAM1	95.5475
hsa-miR-146a-3p	DUSP13	85.0055
hsa-miR-146a-3p	CIC	57.7319
hsa-miR-146a-3p	FDFT1	74.0797
hsa-miR-146a-3p	OPHN1	65.5601
hsa-miR-146a-3p	RABL2B	52.6471
hsa-miR-146a-3p	SLC35C2	64.72
hsa-miR-146a-3p	COL5A3	52.9622
hsa-miR-146a-3p	CPB2	61.7593
hsa-miR-146a-3p	CHRNA3	73.2962
hsa-miR-146a-3p	CPOX	60.1873
hsa-miR-146a-3p	AP4E1	69.8717
hsa-miR-146a-3p	TCF7	76.4566
hsa-miR-146a-3p	CDC14B	83.017
hsa-miR-146a-3p	ZNF510	99.1544
hsa-miR-146a-3p	KIAA0141	57.9728
hsa-miR-146a-3p	SLC13A1	65.2237
hsa-miR-146a-3p	FYB	96.5746
hsa-miR-146a-3p	CCNT2	98.1746
hsa-miR-146a-3p	COL19A1	69.6229
hsa-miR-146a-3p	EPB41L3	72.7966
hsa-miR-146a-3p	SERTAD4	95.9677
hsa-miR-146a-3p	OPRK1	97.3659
hsa-miR-146a-3p	ITGB5	54.2221
hsa-miR-146a-3p	ERC1	99.3781
hsa-miR-146a-3p	TRPM3	92.9439
hsa-miR-146a-3p	BCKDHB	87.7304
hsa-miR-146a-3p	KAT6A	87.1909
hsa-miR-146a-3p	ULK2	72.354
hsa-miR-146a-3p	OXCT1	71.0144
hsa-miR-146a-3p	ZNF324	59.206
hsa-miR-146a-3p	ZNF264	99.3784
hsa-miR-146a-3p	STARD7	94.7277
hsa-miR-146a-3p	EFR3B	60.347
hsa-miR-146a-3p	HADHA	53.5671
hsa-miR-146a-3p	CD59	53.9356
hsa-miR-146a-3p	ATRX	80.7018
hsa-miR-146a-3p	ABCB1	95.2508
hsa-miR-146a-3p	CPNE3	65.8654
hsa-miR-146a-3p	TTC39A	76.6891
hsa-miR-146a-3p	EPS15	83.1398
hsa-miR-146a-3p	ATG16L1	91.4538
hsa-miR-146a-3p	DNAJA1	66.9167
hsa-miR-146a-3p	DIMT1	81.2656
hsa-miR-146a-3p	EIF2AK1	76.1382
hsa-miR-146a-3p	SNX10	65.4362
hsa-miR-146a-3p	ITPKC	83.1093
hsa-miR-146a-3p	CEACAM6	96.7431
hsa-miR-146a-3p	RBM22	56.0805
hsa-miR-146a-3p	ERO1LB	85.1771
hsa-miR-146a-3p	LAT2	75.4037
hsa-miR-146a-3p	HUWE1	84.3997
hsa-miR-146a-3p	NLK	68.1361
hsa-miR-146a-3p	PGS1	76.2215
hsa-miR-146a-3p	MMP2	50.1081
hsa-miR-146a-3p	LPCAT2	84.8891
hsa-miR-146a-3p	GMCL1	74.7481
hsa-miR-146a-3p	GNAS	69.8008
hsa-miR-146a-3p	ERGIC2	70.2645
hsa-miR-146a-3p	TFAP2C	51.072
hsa-miR-146a-3p	AURKA	62.6551
hsa-miR-146a-3p	ASAP3	57.871
hsa-miR-146a-3p	DNMT3B	77.221
hsa-miR-146a-3p	SLC15A1	54.7405
hsa-miR-146a-3p	ATRN	76.9975
hsa-miR-146a-3p	ZNF343	54.0542
hsa-miR-146a-3p	P2RX7	83.4541
hsa-miR-146a-3p	RBBP9	61.4805
hsa-miR-146a-3p	TASP1	86.6104
hsa-miR-146a-3p	OAS1	76.9269
hsa-miR-146a-3p	BRAP	60.381
hsa-miR-146a-3p	ZNF302	88.6391
hsa-miR-146a-3p	DHX32	61.1985
hsa-miR-146a-3p	RCOR1	88.5671
hsa-miR-146a-3p	C14orf118	99.0589
hsa-miR-146a-3p	SLC9A1	71.3079
hsa-miR-146a-3p	PAPOLA	90.8659
hsa-miR-146a-3p	CCNK	67.8952
hsa-miR-146a-3p	IRAK3	96.9671
hsa-miR-146a-3p	GNPTG	51.7297
hsa-miR-146a-3p	ZNF268	99.005
hsa-miR-146a-3p	USP48	72.2056
hsa-miR-146a-3p	DLL3	50.3648
hsa-miR-146a-3p	OSBPL8	52.035
hsa-miR-146a-3p	PUS7	72.7847
hsa-miR-146a-3p	NRCAM	97.1299
hsa-miR-146a-3p	DLD	71.0275
hsa-miR-146a-3p	WDR7	96.1516
hsa-miR-146a-3p	TXNL1	75.4171
hsa-miR-146a-3p	CMTM6	72.3941
hsa-miR-146a-3p	ITGA6	86.0459
hsa-miR-146a-3p	AC013461.1	77.2959
hsa-miR-146a-3p	SEL1L3	74.1493
hsa-miR-146a-3p	CDV3	90.786
hsa-miR-146a-3p	SLC7A8	62.029
hsa-miR-146a-3p	SCFD1	79.882
hsa-miR-146a-3p	G2E3	92.5276
hsa-miR-146a-3p	HECTD1	52.1236
hsa-miR-146a-3p	TINF2	80.2958
hsa-miR-146a-3p	DAZL	74.3083
hsa-miR-146a-3p	TRPM7	84.9758
hsa-miR-146a-3p	WDR76	70.7277
hsa-miR-146a-3p	SNAP23	82.0482
hsa-miR-146a-3p	CECR1	76.1766
hsa-miR-146a-3p	ECHDC1	90.3143
hsa-miR-146a-3p	SEC22C	93.7722
hsa-miR-146a-3p	XYLB	71.9554
hsa-miR-146a-3p	CDC23	81.3049
hsa-miR-146a-3p	CBX5	80.2731
hsa-miR-146a-3p	FMO2	96.5061
hsa-miR-146a-3p	SUCO	64.8534
hsa-miR-146a-3p	MAP3K1	88.2539
hsa-miR-146a-3p	PSMD5	69.2036
hsa-miR-146a-3p	SEMA4G	66.623
hsa-miR-146a-3p	IKZF5	64.9612
hsa-miR-146a-3p	TLL2	78.7118
hsa-miR-146a-3p	TDRD1	65.631
hsa-miR-146a-3p	ZNF184	75.3953
hsa-miR-146a-3p	DSP	77.1593
hsa-miR-146a-3p	PCSK5	99.5091
hsa-miR-146a-3p	ERMP1	67.7079
hsa-miR-146a-3p	MYO9B	63.4813
hsa-miR-146a-3p	FBXL19	76.6209
hsa-miR-146a-3p	PCDH11Y	61.5596
hsa-miR-146a-3p	TRMT2A	63.9841
hsa-miR-146a-3p	SEC14L3	61.5826
hsa-miR-146a-3p	UPB1	64.7447
hsa-miR-146a-3p	MAPK1	99.2836
hsa-miR-146a-3p	PPM1F	91.1059
hsa-miR-146a-3p	SLC35E4	56.5563
hsa-miR-146a-3p	CYTH4	54.5672
hsa-miR-146a-3p	DGCR14	75.4039
hsa-miR-146a-3p	SEZ6L	90.9574
hsa-miR-146a-3p	PIK3IP1	67.9314
hsa-miR-146a-3p	TFIP11	52.7408
hsa-miR-146a-3p	POLR2F	56.5191
hsa-miR-146a-3p	CCDC134	68.1048
hsa-miR-146a-3p	SLC5A1	67.3331
hsa-miR-146a-3p	KDELR3	93.8207
hsa-miR-146a-3p	RTDR1	84.3896
hsa-miR-146a-3p	RAB36	63.3269
hsa-miR-146a-3p	CYB5R3	94.6758
hsa-miR-146a-3p	PACSIN2	97.9474
hsa-miR-146a-3p	NEFH	64.3207
hsa-miR-146a-3p	PNPLA3	80.9886
hsa-miR-146a-3p	IL2RB	54.6537
hsa-miR-146a-3p	ZC3H7B	71.0863
hsa-miR-146a-3p	DESI1	79.6577
hsa-miR-146a-3p	ZBED4	90.7635
hsa-miR-146a-3p	KCNK10	73.1539
hsa-miR-146a-3p	GZMB	50.074
hsa-miR-146a-3p	METTL21D	80.5935
hsa-miR-146a-3p	SOS2	65.3
hsa-miR-146a-3p	CDKL1	57.3752
hsa-miR-146a-3p	DDHD1	94.58
hsa-miR-146a-3p	CNIH	66.4581
hsa-miR-146a-3p	TMED8	97.5679
hsa-miR-146a-3p	AHSA1	70.6094
hsa-miR-146a-3p	ISM2	61.228
hsa-miR-146a-3p	SPTLC2	95.4573
hsa-miR-146a-3p	PPM1A	75.2001
hsa-miR-146a-3p	SIX4	94.8855
hsa-miR-146a-3p	ASB2	73.2188
hsa-miR-146a-3p	HIF1A	93.1375
hsa-miR-146a-3p	SLC8A3	92.8948
hsa-miR-146a-3p	MTHFD1	68.6573
hsa-miR-146a-3p	C14orf129	83.6764
hsa-miR-146a-3p	VRK1	68.9083
hsa-miR-146a-3p	RPS6KA5	67.4667
hsa-miR-146a-3p	APEX1	86.9724
hsa-miR-146a-3p	CINP	74.8085
hsa-miR-146a-3p	DHRS2	78.6056
hsa-miR-146a-3p	REC8	63.39
hsa-miR-146a-3p	TM9SF1	81.9903
hsa-miR-146a-3p	SEC23A	84.2385
hsa-miR-146a-3p	PNN	71.1465
hsa-miR-146a-3p	NFATC4	97.7723
hsa-miR-146a-3p	NDRG3	65.0475
hsa-miR-146a-3p	NFATC2	76.5152
hsa-miR-146a-3p	PABPC1L	57.2028
hsa-miR-146a-3p	STK4	93.5489
hsa-miR-146a-3p	PFDN4	74.2653
hsa-miR-146a-3p	DNAJC5	51.612
hsa-miR-146a-3p	NTSR1	76.9595
hsa-miR-146a-3p	DIDO1	54.1591
hsa-miR-146a-3p	GMEB2	50.553
hsa-miR-146a-3p	TRIB3	69.7898
hsa-miR-146a-3p	SIRPB1	57.0082
hsa-miR-146a-3p	SEC23B	74.3179
hsa-miR-146a-3p	POFUT1	91.5912
hsa-miR-146a-3p	MAPRE1	85.0997
hsa-miR-146a-3p	PPP1R16B	94.6336
hsa-miR-146a-3p	ADNP2	98.2036
hsa-miR-146a-3p	USP14	83.6372
hsa-miR-146a-3p	METTL4	72.7433
hsa-miR-146a-3p	MYL12A	91.8899
hsa-miR-146a-3p	ST8SIA5	50.0397
hsa-miR-146a-3p	RNF125	93.1591
hsa-miR-146a-3p	ANKRD12	56.9699
hsa-miR-146a-3p	MIB1	56.3072
hsa-miR-146a-3p	RIOK3	99.4112
hsa-miR-146a-3p	H2BFM	73.7122
hsa-miR-146a-3p	MXRA5	89.4322
hsa-miR-146a-3p	TLR8	59.0057
hsa-miR-146a-3p	F9	92.3065
hsa-miR-146a-3p	PLP2	73.1208
hsa-miR-146a-3p	LUZP4	97.1018
hsa-miR-146a-3p	PLS3	83.7058
hsa-miR-146a-3p	KCND1	87.4958
hsa-miR-146a-3p	SLC25A14	58.0011
hsa-miR-146a-3p	RS1	96.0747
hsa-miR-146a-3p	EMD	64.4843
hsa-miR-146a-3p	PHEX	74.6656
hsa-miR-146a-3p	EEA1	71.0857
hsa-miR-146a-3p	PHF16	69.3441
hsa-miR-146a-3p	CDK16	62.988
hsa-miR-146a-3p	PCDH11X	61.7385
hsa-miR-146a-3p	ITIH6	82.6141
hsa-miR-146a-3p	SYTL4	90.9691
hsa-miR-146a-3p	ZDHHC15	55.4675
hsa-miR-146a-3p	BEX4	85.4777
hsa-miR-146a-3p	KIAA0226L	69.6883
hsa-miR-146a-3p	NDFIP2	74.6857
hsa-miR-146a-3p	CAB39L	93.1263
hsa-miR-146a-3p	UGGT2	86.7878
hsa-miR-146a-3p	SGCG	93.0635
hsa-miR-146a-3p	VWA8	74.1993
hsa-miR-146a-3p	INTS6	83.6037
hsa-miR-146a-3p	IRG1	73.5292
hsa-miR-146a-3p	NFAT5	94.8597
hsa-miR-146a-3p	USB1	90.4994
hsa-miR-146a-3p	CYB5B	76.9416
hsa-miR-146a-3p	SLC38A7	67.2726
hsa-miR-146a-3p	SLC7A6	53.6773
hsa-miR-146a-3p	ESRP2	51.3471
hsa-miR-146a-3p	HSDL1	70.6775
hsa-miR-146a-3p	NUBP1	94.2521
hsa-miR-146a-3p	MEFV	66.8602
hsa-miR-146a-3p	UBFD1	94.111
hsa-miR-146a-3p	EARS2	56.537
hsa-miR-146a-3p	BFAR	77.41
hsa-miR-146a-3p	IL21R	60.6062
hsa-miR-146a-3p	C16orf62	82.5856
hsa-miR-146a-3p	SLC6A2	81.512
hsa-miR-146a-3p	AAGAB	51.1845
hsa-miR-146a-3p	ACSBG1	90.9406
hsa-miR-146a-3p	KIAA1199	98.3862
hsa-miR-146a-3p	RPAP1	56.7887
hsa-miR-146a-3p	HOMER2	83.3265
hsa-miR-146a-3p	TMEM87A	88.5685
hsa-miR-146a-3p	DTWD1	87.0108
hsa-miR-146a-3p	EIF3J	72.5098
hsa-miR-146a-3p	MYEF2	71.947
hsa-miR-146a-3p	ZDHHC2	56.9041
hsa-miR-146a-3p	FZD3	83.7023
hsa-miR-146a-3p	CALB1	72.2426
hsa-miR-146a-3p	IMPAD1	87.7544
hsa-miR-146a-3p	SFRP1	50.6823
hsa-miR-146a-3p	RAB2A	63.294
hsa-miR-146a-3p	NDRG1	62.6615
hsa-miR-146a-3p	ZC2HC1A	89.3515
hsa-miR-146a-3p	IL7	86.7557
hsa-miR-146a-3p	LEPROTL1	67.8362
hsa-miR-146a-3p	ARHGEF10	88.049
hsa-miR-146a-3p	BNIP3L	53.8238
hsa-miR-146a-3p	NFKBIB	52.1104
hsa-miR-146a-3p	KCNA7	73.8095
hsa-miR-146a-3p	RELB	53.8902
hsa-miR-146a-3p	CLEC4M	66.0491
hsa-miR-146a-3p	NOVA2	52.8393
hsa-miR-146a-3p	KIR3DX1	69.8651
hsa-miR-146a-3p	LILRB1	50.0135
hsa-miR-146a-3p	LILRA1	93.2405
hsa-miR-146a-3p	IL27RA	54.989
hsa-miR-146a-3p	POP4	58.4785
hsa-miR-146a-3p	AKT2	54.9949
hsa-miR-146a-3p	PRX	98.1239
hsa-miR-146a-3p	CLIP3	59.1148
hsa-miR-146a-3p	ZFR2	53.1004
hsa-miR-146a-3p	MEGF8	63.2943
hsa-miR-146a-3p	SIGLEC5	61.7185
hsa-miR-146a-3p	JAK3	79.0118
hsa-miR-146a-3p	RPL18A	68.4701
hsa-miR-146a-3p	SLC5A5	73.4978
hsa-miR-146a-3p	ARRDC2	83.0241
hsa-miR-146a-3p	AVL9	73.921
hsa-miR-146a-3p	RUNDC3B	67.792
hsa-miR-146a-3p	RASA4	72.6075
hsa-miR-146a-3p	NAMPT	51.6896
hsa-miR-146a-3p	ITGB8	89.9646
hsa-miR-146a-3p	CBLL1	58.4498
hsa-miR-146a-3p	MPP6	60.5483
hsa-miR-146a-3p	ATP6V0A4	51.4616
hsa-miR-146a-3p	ZC3HAV1	99.1039
hsa-miR-146a-3p	TTC26	73.5954
hsa-miR-146a-3p	TFEC	70.1122
hsa-miR-146a-3p	H2AFV	95.2538
hsa-miR-146a-3p	LMBR1	81.5826
hsa-miR-146a-3p	HOXA1	54.4537
hsa-miR-146a-3p	LFNG	55.4508
hsa-miR-146a-3p	HOXA13	87.6606
hsa-miR-146a-3p	HIBADH	82.2976
hsa-miR-146a-3p	CPVL	71.2923
hsa-miR-146a-3p	PDAP1	79.4777
hsa-miR-146a-3p	CYP3A5	64.4458
hsa-miR-146a-3p	ZKSCAN1	98.2506
hsa-miR-146a-3p	WASL	56.9181
hsa-miR-146a-3p	AIMP2	68.4668
hsa-miR-146a-3p	TFR2	70.6822
hsa-miR-146a-3p	FSCN3	57.5498
hsa-miR-146a-3p	USP42	75.536
hsa-miR-146a-3p	C1GALT1	51.3583
hsa-miR-146a-3p	SFRP4	69.4908
hsa-miR-146a-3p	ACTR3C	57.997
hsa-miR-146a-3p	AGR2	69.1469
hsa-miR-146a-3p	PSMA2	93.1687
hsa-miR-146a-3p	RHEB	59.4494
hsa-miR-146a-3p	FSD1L	67.0834
hsa-miR-146a-3p	SPIN1	97.2709
hsa-miR-146a-3p	NMRK1	76.5104
hsa-miR-146a-3p	TMEM245	65.4276
hsa-miR-146a-3p	TGFBR1	90.5314
hsa-miR-146a-3p	ASPN	67.1324
hsa-miR-146a-3p	LHX6	57.1865
hsa-miR-146a-3p	AMBP	51.293
hsa-miR-146a-3p	AKNA	59.9701
hsa-miR-146a-3p	KIAA1432	72.3539
hsa-miR-146a-3p	ELAVL2	56.8881
hsa-miR-146a-3p	SH3GL2	60.3438
hsa-miR-146a-3p	GATA3	63.6727
hsa-miR-146a-3p	DNMBP	60.7009
hsa-miR-146a-3p	RAB11FIP2	50.361
hsa-miR-146a-3p	PKD2L1	86.5879
hsa-miR-146a-3p	CUBN	80.335
hsa-miR-146a-3p	TRDMT1	92.0878
hsa-miR-146a-3p	SEC23IP	54.711
hsa-miR-146a-3p	ATE1	94.3508
hsa-miR-146a-3p	SPOCK2	57.0126
hsa-miR-146a-3p	BMPR1A	67.5178
hsa-miR-146a-3p	MINPP1	56.5607
hsa-miR-146a-3p	TLX1	76.6746
hsa-miR-146a-3p	NPM3	66.2012
hsa-miR-146a-3p	TNKS2	66.9594
hsa-miR-146a-3p	LARP4B	56.8117
hsa-miR-146a-3p	BCCIP	83.8182
hsa-miR-146a-3p	SH3PXD2A	88.2168
hsa-miR-146a-3p	PITRM1	62.0925
hsa-miR-146a-3p	DKK1	68.5577
hsa-miR-146a-3p	EBF3	52.3189
hsa-miR-146a-3p	SHOC2	85.077
hsa-miR-146a-3p	TFAM	81.8535
hsa-miR-146a-3p	CCDC6	78.4762
hsa-miR-146a-3p	RPL28	51.9726
hsa-miR-146a-3p	TSPAN14	62.1437
hsa-miR-146a-3p	TBC1D12	53.1421
hsa-miR-146a-3p	CYP2C18	82.3734
hsa-miR-146a-3p	NUFIP2	97.5769
hsa-miR-146a-3p	RNF43	66.4626
hsa-miR-146a-3p	SEPT4	67.0692
hsa-miR-146a-3p	MTMR4	59.4642
hsa-miR-146a-3p	KPNB1	75.4158
hsa-miR-146a-3p	GOSR2	58.9466
hsa-miR-146a-3p	PNPO	74.9517
hsa-miR-146a-3p	RPS6KB1	79.6044
hsa-miR-146a-3p	RECQL5	66.0228
hsa-miR-146a-3p	GALK1	57.5022
hsa-miR-146a-3p	SLC6A4	68.7737
hsa-miR-146a-3p	B9D1	89.083
hsa-miR-146a-3p	C17orf75	89.2449
hsa-miR-146a-3p	CYTH1	78.4859
hsa-miR-146a-3p	CCL7	65.2149
hsa-miR-146a-3p	CCL8	75.8554
hsa-miR-146a-3p	CCL1	86.3968
hsa-miR-146a-3p	HNF1B	81.1748
hsa-miR-146a-3p	LRRC59	60.5509
hsa-miR-146a-3p	RND2	94.7503
hsa-miR-146a-3p	MPP2	83.8283
hsa-miR-146a-3p	HLF	90.9563
hsa-miR-146a-3p	SLC16A6	82.4902
hsa-miR-146a-3p	DPH1	55.6572
hsa-miR-146a-3p	MAP2K6	58.1806
hsa-miR-146a-3p	CDR2L	71.4838
hsa-miR-146a-3p	PMP22	64.0828
hsa-miR-146a-3p	PHF12	83.5279
hsa-miR-146a-3p	GABRA4	96.9985
hsa-miR-146a-3p	GNRHR	71.2983
hsa-miR-146a-3p	SLAIN2	55.3663
hsa-miR-146a-3p	UGT2B10	90.866
hsa-miR-146a-3p	KIAA1211	51.1362
hsa-miR-146a-3p	LAMTOR3	63.5078
hsa-miR-146a-3p	ZNF330	85.3555
hsa-miR-146a-3p	INPP4B	94.7442
hsa-miR-146a-3p	FRG1	92.9408
hsa-miR-146a-3p	STIM2	64.4279
hsa-miR-146a-3p	BST1	88.8757
hsa-miR-146a-3p	RAPGEF2	74.1673
hsa-miR-146a-3p	LRP2BP	77.3286
hsa-miR-146a-3p	KLF3	56.852
hsa-miR-146a-3p	KLHL5	72.218
hsa-miR-146a-3p	FAM149A	58.6262
hsa-miR-146a-3p	PPARGC1A	66.6042
hsa-miR-146a-3p	HTATIP2	72.1994
hsa-miR-146a-3p	TECTA	78.4598
hsa-miR-146a-3p	CRTAM	63.8907
hsa-miR-146a-3p	C11orf63	71.4085
hsa-miR-146a-3p	B3GAT1	57.333
hsa-miR-146a-3p	OSBP	68.9665
hsa-miR-146a-3p	SUV420H1	72.8023
hsa-miR-146a-3p	PPP6R3	88.6876
hsa-miR-146a-3p	RNF141	68.525
hsa-miR-146a-3p	BIRC2	67.5631
hsa-miR-146a-3p	UPK2	57.4442
hsa-miR-146a-3p	CBL	62.7177
hsa-miR-146a-3p	SLC1A2	77.2271
hsa-miR-146a-3p	MADD	55.6849
hsa-miR-146a-3p	SLC35F2	63.7885
hsa-miR-146a-3p	C11orf58	89.5084
hsa-miR-146a-3p	EXPH5	64.1726
hsa-miR-146a-3p	GTF2H1	84.6134
hsa-miR-146a-3p	PPFIBP1	74.7743
hsa-miR-146a-3p	PRDM4	52.2121
hsa-miR-146a-3p	COQ5	52.9475
hsa-miR-146a-3p	CORO1C	80.7511
hsa-miR-146a-3p	SLC11A2	81.0883
hsa-miR-146a-3p	MLEC	95.4238
hsa-miR-146a-3p	BIN2	77.8275
hsa-miR-146a-3p	LIN7A	90.7117
hsa-miR-146a-3p	KRT18	85.8579
hsa-miR-146a-3p	TENC1	80.7964
hsa-miR-146a-3p	PPM1H	80.6461
hsa-miR-146a-3p	PRMT8	68.8074
hsa-miR-146a-3p	VPS29	77.9783
hsa-miR-146a-3p	RAD51AP1	51.6442
hsa-miR-146a-3p	CUX2	81.6754
hsa-miR-146a-3p	DUSP16	76.1968
hsa-miR-146a-3p	CDKN1B	73.2238
hsa-miR-146a-3p	ART4	76.354
hsa-miR-146a-3p	SLC38A1	79.5719
hsa-miR-146a-3p	RERGL	73.3864
hsa-miR-146a-3p	C12orf49	57.8311
hsa-miR-146a-3p	GPR133	57.6297
hsa-miR-146a-3p	CAND1	72.4098
hsa-miR-146a-3p	RAB5B	70.2275
hsa-miR-146a-3p	MDM1	74.9282
hsa-miR-146a-3p	CHD4	52.8296
hsa-miR-146a-3p	ING4	65.7242
hsa-miR-146a-3p	ST8SIA1	88.7915
hsa-miR-146a-3p	PHC1	89.6006
hsa-miR-146a-3p	FGFR1OP2	56.133
hsa-miR-146a-3p	TDP2	67.5919
hsa-miR-146a-3p	RWDD1	54.4143
hsa-miR-146a-3p	NEDD9	68.2539
hsa-miR-146a-3p	ASF1A	69.1449
hsa-miR-146a-3p	MCM9	58.8048
hsa-miR-146a-3p	SERINC1	90.1973
hsa-miR-146a-3p	HINT3	56.4288
hsa-miR-146a-3p	NCOA7	80.6442
hsa-miR-146a-3p	FAM65B	94.6438
hsa-miR-146a-3p	UST	81.8074
hsa-miR-146a-3p	MTRF1L	90.3775
hsa-miR-146a-3p	PPARD	57.2878
hsa-miR-146a-3p	STK38	59.8381
hsa-miR-146a-3p	SOD2	83.638
hsa-miR-146a-3p	IL17A	68.3923
hsa-miR-146a-3p	RNF8	86.4875
hsa-miR-146a-3p	PHACTR1	82.7423
hsa-miR-146a-3p	MDGA1	94.0318
hsa-miR-146a-3p	FBXO9	63.6805
hsa-miR-146a-3p	RBM24	78.5012
hsa-miR-146a-3p	ZNF451	51.96
hsa-miR-146a-3p	TSPO2	57.0733
hsa-miR-146a-3p	FHL5	73.3586
hsa-miR-146a-3p	FBXL4	55.2748
hsa-miR-146a-3p	PRDM13	63.3416
hsa-miR-146a-3p	ASCC3	78.1297
hsa-miR-146a-3p	COL9A1	70.2652
hsa-miR-146a-3p	AIM1	66.4304
hsa-miR-146a-3p	VNN1	58.8868
hsa-miR-146a-3p	SMAP1	91.3612
hsa-miR-146a-3p	C6orf62	93.6415
hsa-miR-146a-3p	B3GAT2	74.7713
hsa-miR-146a-3p	EYA4	83.3318
hsa-miR-146a-3p	SOBP	88.7364
hsa-miR-146a-3p	HBS1L	86.4872
hsa-miR-146a-3p	TRIM38	78.7826
hsa-miR-146a-3p	PEX7	57.0163
hsa-miR-146a-3p	HECA	56.6485
hsa-miR-146a-3p	GPR126	61.4334
hsa-miR-146a-3p	PHACTR2	69.1555
hsa-miR-146a-3p	CUTA	63.6931
hsa-miR-146a-3p	PACRG	63.2216
hsa-miR-146a-3p	QKI	89.8526
hsa-miR-146a-3p	PDE10A	98.7425
hsa-miR-146a-3p	FAM120B	51.9869
hsa-miR-146a-3p	TBP	88.2951
hsa-miR-146a-3p	MRPL2	57.0622
hsa-miR-146a-3p	EXOC2	82.4947
hsa-miR-146a-3p	TMEM30A	96.2076
hsa-miR-146a-3p	SENP6	59.838
hsa-miR-146a-3p	SLC29A1	73.6185
hsa-miR-146a-3p	LAMA4	83.6549
hsa-miR-146a-3p	FAM46A	78.389
hsa-miR-146a-3p	CLIC5	54.3416
hsa-miR-146a-3p	TBX18	62.182
hsa-miR-146a-3p	ERBB2IP	83.9894
hsa-miR-146a-3p	SEMA5A	77.8622
hsa-miR-146a-3p	NNT	97.4865
hsa-miR-146a-3p	MRPS27	65.9184
hsa-miR-146a-3p	LOX	78.392
hsa-miR-146a-3p	HMGCR	97.5793
hsa-miR-146a-3p	CLK4	73.4498
hsa-miR-146a-3p	RNF130	75.1843
hsa-miR-146a-3p	CLINT1	93.269
hsa-miR-146a-3p	BTNL8	71.1173
hsa-miR-146a-3p	POLR3G	69.6979
hsa-miR-146a-3p	ARRDC3	67.3182
hsa-miR-146a-3p	GOLPH3	56.6452
hsa-miR-146a-3p	TARS	82.5627
hsa-miR-146a-3p	IRX4	83.0346
hsa-miR-146a-3p	LNPEP	76.8429
hsa-miR-146a-3p	RAD1	59.0937
hsa-miR-146a-3p	AGXT2	51.1968
hsa-miR-146a-3p	PRLR	99.1033
hsa-miR-146a-3p	RAD50	65.8628
hsa-miR-146a-3p	IL5	79.5981
hsa-miR-146a-3p	FGF1	86.2218
hsa-miR-146a-3p	NR3C1	53.8034
hsa-miR-146a-3p	LIFR	89.035
hsa-miR-146a-3p	TRIM23	85.3723
hsa-miR-146a-3p	TTC33	79.6442
hsa-miR-146a-3p	WWC1	68.7733
hsa-miR-146a-3p	TCERG1	77.3785
hsa-miR-146a-3p	ERGIC1	71.1068
hsa-miR-146a-3p	CDX1	78.6246
hsa-miR-146a-3p	CPEB4	90.6439
hsa-miR-146a-3p	HRH2	57.8913
hsa-miR-146a-3p	ZNF346	72.4015
hsa-miR-146a-3p	HGD	53.3244
hsa-miR-146a-3p	CLDN16	90.5766
hsa-miR-146a-3p	CD86	70.3676
hsa-miR-146a-3p	FAM162A	79.4728
hsa-miR-146a-3p	KPNA1	96.2137
hsa-miR-146a-3p	ARMC8	67.1028
hsa-miR-146a-3p	RBP1	57.1096
hsa-miR-146a-3p	SLC25A36	71.9757
hsa-miR-146a-3p	RNF7	92.3829
hsa-miR-146a-3p	ECT2	73.8033
hsa-miR-146a-3p	USP9Y	63.7389
hsa-miR-146a-3p	CBLB	89.6027
hsa-miR-146a-3p	GNB4	64.404
hsa-miR-146a-3p	HHLA2	61.7037
hsa-miR-146a-3p	FRMD4B	80.604
hsa-miR-146a-3p	SLC41A3	69.7937
hsa-miR-146a-3p	KLHL18	53.6479
hsa-miR-146a-3p	NEK11	56.3451
hsa-miR-146a-3p	WDR48	90.3912
hsa-miR-146a-3p	COMMD2	67.0538
hsa-miR-146a-3p	KLHL24	77.6017
hsa-miR-146a-3p	PLCH1	90.6879
hsa-miR-146a-3p	SSR3	83.6459
hsa-miR-146a-3p	NKTR	64.235
hsa-miR-146a-3p	MOB1A	97.8586
hsa-miR-146a-3p	KANSL3	95.1437
hsa-miR-146a-3p	TTL	61.7684
hsa-miR-146a-3p	ACTR1B	67.3002
hsa-miR-146a-3p	DNAJC27	61.743
hsa-miR-146a-3p	STAM2	73.698
hsa-miR-146a-3p	GTF3C2	67.5607
hsa-miR-146a-3p	ITGA4	68.901
hsa-miR-146a-3p	SNX17	72.101
hsa-miR-146a-3p	ASB3	83.6133
hsa-miR-146a-3p	PDE1A	91.8421
hsa-miR-146a-3p	GCA	72.2798
hsa-miR-146a-3p	CLIP4	86.3699
hsa-miR-146a-3p	RTN4	80.104
hsa-miR-146a-3p	LOXL3	80.8826
hsa-miR-146a-3p	DOK1	68.2265
hsa-miR-146a-3p	CCDC88A	91.6992
hsa-miR-146a-3p	FAM176A	86.2866
hsa-miR-146a-3p	FANCL	90.8253
hsa-miR-146a-3p	FN1	77.7542
hsa-miR-146a-3p	GLS	63.6704
hsa-miR-146a-3p	PAPOLG	80.5232
hsa-miR-146a-3p	PECR	63.1486
hsa-miR-146a-3p	PLCD4	86.7695
hsa-miR-146a-3p	ZNF142	55.765
hsa-miR-146a-3p	IL1R1	86.6373
hsa-miR-146a-3p	MLPH	64.2813
hsa-miR-146a-3p	UXS1	89.4848
hsa-miR-146a-3p	STK16	55.1401
hsa-miR-146a-3p	ID2	84.4665
hsa-miR-146a-3p	TAF1B	90.7137
hsa-miR-146a-3p	HPCAL1	57.1371
hsa-miR-146a-3p	ODC1	56.8327
hsa-miR-146a-3p	PRKD3	53.2576
hsa-miR-146a-3p	DCAF17	76.2921
hsa-miR-146a-3p	RAB3GAP1	66.4122
hsa-miR-146a-3p	LCT	91.2067
hsa-miR-146a-3p	PLCL1	65.8834
hsa-miR-146a-3p	SOS1	83.6371
hsa-miR-146a-3p	WIPF1	87.2869
hsa-miR-146a-3p	COX7A2L	74.5308
hsa-miR-146a-3p	PNO1	60.191
hsa-miR-146a-3p	RND3	61.4373
hsa-miR-146a-3p	ATF2	60.7019
hsa-miR-146a-3p	AAK1	56.847
hsa-miR-146a-3p	TIA1	87.7023
hsa-miR-146a-3p	ARID3A	74.9022
hsa-miR-146a-3p	SUMO1	83.9881
hsa-miR-146a-3p	CD207	89.9871
hsa-miR-146a-3p	PARD3B	97.1984
hsa-miR-146a-3p	ALMS1	59.0895
hsa-miR-146a-3p	PRRX1	81.532
hsa-miR-146a-3p	DHCR24	94.6294
hsa-miR-146a-3p	SCP2	67.3381
hsa-miR-146a-3p	PAPPA2	94.7595
hsa-miR-146a-3p	FAM20B	82.487
hsa-miR-146a-3p	NPHS2	90.7752
hsa-miR-146a-3p	ATP5F1	54.2778
hsa-miR-146a-3p	ASH1L	54.5109
hsa-miR-146a-3p	RHOU	68.615
hsa-miR-146a-3p	DOCK7	68.6078
hsa-miR-146a-3p	IVNS1ABP	50.4064
hsa-miR-146a-3p	SMG7	60.5249
hsa-miR-146a-3p	SLC35D1	90.3934
hsa-miR-146a-3p	PRDM2	65
hsa-miR-146a-3p	RPE65	73.9651
hsa-miR-146a-3p	TROVE2	84.8338
hsa-miR-146a-3p	CRYZ	86.0635
hsa-miR-146a-3p	TFAP2E	72.7668
hsa-miR-146a-3p	WARS2	96.7835
hsa-miR-146a-3p	TSNAX	74.0776
hsa-miR-146a-3p	LGALS8	53.3442
hsa-miR-146a-3p	HPCAL4	82.0488
hsa-miR-146a-3p	MYCL1	72.2323
hsa-miR-146a-3p	RIMS3	93.5574
hsa-miR-146a-3p	ETV3	68.6133
hsa-miR-146a-3p	ST6GALNAC5	63.4579
hsa-miR-146a-3p	SDHB	65.1711
hsa-miR-146a-3p	GPR89A	60.7576
hsa-miR-146a-3p	RAB7L1	57.2144
hsa-miR-146a-3p	TXNIP	74.4629
hsa-miR-146a-3p	ATP6V0B	54.0068
hsa-miR-146a-3p	SLC19A2	67.0709
hsa-miR-146a-3p	CNN3	82.9545
hsa-miR-146a-3p	PRRC2C	73.0924
hsa-miR-146a-3p	VAMP4	83.1207
hsa-miR-146a-3p	TNFSF4	51.5557
hsa-miR-146a-3p	DARS2	59.0214
hsa-miR-146a-3p	IRF6	52.0806
hsa-miR-146a-3p	SLC35A3	93.2004
hsa-miR-146a-3p	NEK2	87.0885
hsa-miR-146a-3p	NSL1	64.3594
hsa-miR-146a-3p	PROX1	91.5622
hsa-miR-146a-3p	CENPF	64.9047
hsa-miR-146a-3p	RPA2	57.1519
hsa-miR-146a-3p	PPP1R8	63.8756
hsa-miR-146a-3p	TXNDC12	52.2744
hsa-miR-146a-3p	MESDC2	53.1035
hsa-miR-146a-3p	MLL	92.459
hsa-miR-146a-3p	CAMSAP2	53.1672
hsa-miR-146a-3p	NRP2	57.0757
hsa-miR-146a-3p	KLF7	76.5588
hsa-miR-146a-3p	ELOVL4	64.1725
hsa-miR-146a-3p	UBE3D	82.038
hsa-miR-146a-3p	CNR1	90.5955
hsa-miR-146a-3p	ADGB	58.7474
hsa-miR-146a-3p	MYB	60.5584
hsa-miR-146a-3p	TCF21	67.3734
hsa-miR-146a-3p	PMFBP1	61.7996
hsa-miR-146a-3p	ZNF430	94.2662
hsa-miR-146a-3p	FOXO3	74.8832
hsa-miR-146a-3p	OLFM3	98.3919
hsa-miR-146a-3p	CCNI	58.7886
hsa-miR-146a-3p	RAB3GAP2	74.3168
hsa-miR-146a-3p	UBN1	88.7737
hsa-miR-146a-3p	KLF12	97.9567
hsa-miR-146a-3p	PCDH17	98.8117
hsa-miR-146a-3p	C2orf43	79.5536
hsa-miR-146a-3p	GTF3C3	71.3911
hsa-miR-146a-3p	C1orf198	64.3817
hsa-miR-146a-3p	HEATR1	70.964
hsa-miR-146a-3p	FKBP15	54.7382
hsa-miR-146a-3p	CTNNAL1	68.019
hsa-miR-146a-3p	SET	87.1517
hsa-miR-146a-3p	TRIM32	56.5686
hsa-miR-146a-3p	PPP6C	53.7182
hsa-miR-146a-3p	NR4A3	75.2235
hsa-miR-146a-3p	GALNT12	72.7736
hsa-miR-146a-3p	KDSR	81.0116
hsa-miR-146a-3p	VPS4B	78.7259
hsa-miR-146a-3p	FCF1	50.5231
hsa-miR-146a-3p	DNAL1	66.6762
hsa-miR-146a-3p	MLH3	98.5214
hsa-miR-146a-3p	TTLL5	85.5092
hsa-miR-146a-3p	ZC2HC1C	58.9446
hsa-miR-146a-3p	SUPT7L	77.2663
hsa-miR-146a-3p	DNMT3A	59.4119
hsa-miR-146a-3p	YPEL5	62.0984
hsa-miR-146a-3p	AFTPH	84.8338
hsa-miR-146a-3p	CRIPT	52.0558
hsa-miR-146a-3p	TECTB	98.2795
hsa-miR-146a-3p	CUTC	81.7617
hsa-miR-146a-3p	MXI1	67.534
hsa-miR-146a-3p	HELLS	98.238
hsa-miR-146a-3p	FAM45A	53.1741
hsa-miR-146a-3p	SFRP5	56.3019
hsa-miR-146a-3p	KANSL1	82.9222
hsa-miR-146a-3p	HOXB1	50.6473
hsa-miR-146a-3p	MOB3B	83.3426
hsa-miR-146a-3p	MLANA	76.8316
hsa-miR-146a-3p	CD274	59.4804
hsa-miR-146a-3p	NUP43	68.8992
hsa-miR-146a-3p	PCDHB10	85.273
hsa-miR-146a-3p	GORAB	57.4358
hsa-miR-146a-3p	ACAT2	68.0301
hsa-miR-146a-3p	MSANTD2	84.3721
hsa-miR-146a-3p	SLC10A7	93.3689
hsa-miR-146a-3p	PROSER1	70.899
hsa-miR-146a-3p	KBTBD7	63.7716
hsa-miR-146a-3p	EGR1	84.516
hsa-miR-146a-3p	NFYB	90.1671
hsa-miR-146a-3p	DUSP4	94.613
hsa-miR-146a-3p	CLU	90.9981
hsa-miR-146a-3p	RNF170	87.384
hsa-miR-146a-3p	UBIAD1	68.1338
hsa-miR-146a-3p	ZNF706	66.4588
hsa-miR-146a-3p	CRISPLD1	57.1736
hsa-miR-146a-3p	ABCC11	65.2729
hsa-miR-146a-3p	PAPD5	55.8453
hsa-miR-146a-3p	PYROXD1	72.5419
hsa-miR-146a-3p	RGSL1	51.9687
hsa-miR-146a-3p	SEC22A	60.1339
hsa-miR-146a-3p	CD80	69.4878
hsa-miR-146a-3p	ZMYM2	59.0874
hsa-miR-146a-3p	RNF115	86.7611
hsa-miR-146a-3p	POLR3GL	62.8589
hsa-miR-146a-3p	PIK3CA	88.1902
hsa-miR-146a-3p	PDS5A	94.8122
hsa-miR-146a-3p	CSMD2	62.1054
hsa-miR-146a-3p	ADORA3	63.316
hsa-miR-146a-3p	GTDC1	54.3748
hsa-miR-146a-3p	ZRANB3	84.1368
hsa-miR-146a-3p	ACVR2A	50.4709
hsa-miR-146a-3p	SV2C	96.9445
hsa-miR-146a-3p	GTF3A	70.0982
hsa-miR-146a-3p	RASL11A	91.5616
hsa-miR-146a-3p	HS3ST2	54.8183
hsa-miR-146a-3p	RBBP6	70.1508
hsa-miR-146a-3p	ZC3H7A	61.4444
hsa-miR-146a-3p	FAM35A	80.0713
hsa-miR-146a-3p	FAM213A	56.241
hsa-miR-146a-3p	ODF2L	87.9879
hsa-miR-146a-3p	PTGFR	50.3084
hsa-miR-146a-3p	TRMT13	78.1782
hsa-miR-146a-3p	ZNF644	62.1557
hsa-miR-146a-3p	EEPD1	53.0917
hsa-miR-146a-3p	KLHL7	54.5707
hsa-miR-146a-3p	WIPF3	54.3707
hsa-miR-146a-3p	FAM126A	99.4796
hsa-miR-146a-3p	INHBA	63.0979
hsa-miR-146a-3p	TWIST1	68.241
hsa-miR-146a-3p	GLIPR2	64
hsa-miR-146a-3p	RECK	88.8007
hsa-miR-146a-3p	ACO1	68.7712
hsa-miR-146a-3p	KIAA1549	82.3617
hsa-miR-146a-3p	CHST3	71.4783
hsa-miR-146a-3p	EGR2	95.8764
hsa-miR-146a-3p	SLC25A16	69.6131
hsa-miR-146a-3p	ZWINT	90.0872
hsa-miR-146a-3p	VPS26A	83.7293
hsa-miR-146a-3p	DDX54	54.9979
hsa-miR-146a-3p	RASSF8	97.7058
hsa-miR-146a-3p	SPRYD7	97.4277
hsa-miR-146a-3p	ZC3H13	87.1441
hsa-miR-146a-3p	NEUROD4	84.6091
hsa-miR-146a-3p	SPATS2	73.6175
hsa-miR-146a-3p	SMUG1	90.4761
hsa-miR-146a-3p	KBTBD4	69.8695
hsa-miR-146a-3p	HJURP	54.1022
hsa-miR-146a-3p	NRK	86.6479
hsa-miR-146a-3p	ACVR1C	69.6817
hsa-miR-146a-3p	SLC36A1	95.3394
hsa-miR-146a-3p	LPGAT1	83.5772
hsa-miR-146a-3p	G0S2	81.6062
hsa-miR-146a-3p	RAP2C	66.7607
hsa-miR-146a-3p	PFKFB2	87.1869
hsa-miR-146a-3p	GPR83	67.3744
hsa-miR-146a-3p	DNPEP	77.6057
hsa-miR-146a-3p	PREX1	55.3325
hsa-miR-146a-3p	KCNS1	92.2381
hsa-miR-146a-3p	SLC12A5	93.0373
hsa-miR-146a-3p	NCOA3	92.831
hsa-miR-146a-3p	VAPB	83.1249
hsa-miR-146a-3p	PARD6B	75.9794
hsa-miR-146a-3p	ATP5E	76.7357
hsa-miR-146a-3p	CHD6	73.9307
hsa-miR-146a-3p	ZNF831	88.2654
hsa-miR-146a-3p	RAB22A	85.6748
hsa-miR-146a-3p	CDH26	82.5539
hsa-miR-146a-3p	STX16	52.0927
hsa-miR-146a-3p	PMEPA1	96.1371
hsa-miR-146a-3p	STAMBP	66.8021
hsa-miR-146a-3p	SNRNP27	84.8069
hsa-miR-146a-3p	ATP8A1	85.9561
hsa-miR-146a-3p	ZNF45	65.596
hsa-miR-146a-3p	F13A1	69.9084
hsa-miR-146a-3p	BTN2A2	68.969
hsa-miR-146a-3p	MRS2	69.0015
hsa-miR-146a-3p	HIST1H1D	84.5298
hsa-miR-146a-3p	C6orf130	72.6042
hsa-miR-146a-3p	MED20	62.9623
hsa-miR-146a-3p	HIST1H3B	84.2399
hsa-miR-146a-3p	TREM1	55.9029
hsa-miR-146a-3p	COL21A1	88.0065
hsa-miR-146a-3p	SSR1	65.0464
hsa-miR-146a-3p	SLC35B3	70.948
hsa-miR-146a-3p	ATXN1	96.8818
[truncated: 2,461 more rows]

[truncated: 3 more sheets: miTarBase, summary, More than four databases predic]
